# Supplementary material for: Miocene Diversification and High-Altitude Adaptation of Parnassius Butterflies (Lepidoptera: Papilionidae) in Qinghai–Tibet Plateau Revealed by Large-Scale Transcriptomic Data
Source: Insects. 2020 Nov 3;11(11):754. doi: 10.3390/insects11110754 (PMC7693471; doi:10.3390/insects11110754)
Supplement: Supplementary file 1 [file insects-11-00754-s001.zip]

Archive with 4 entries (4 files):
- insects-956853-Supplementary-figures.pdf
- insects-956853-Supplementary-tables.pdf
- Supplementary dataset S1-Phylogenomic dataset including 476 orthologous genes in nucleotides format.nex
- Supplementary tables S1-S7.xls
