# Supplementary material for: Miocene Diversification and High-Altitude Adaptation of Parnassius Butterflies (Lepidoptera: Papilionidae) in Qinghai–Tibet Plateau Revealed by Large-Scale Transcriptomic Data
Source: Insects. 2020 Nov 3;11(11):754. doi: 10.3390/insects11110754 (PMC7693471; doi:10.3390/insects11110754)
Supplement: Supplementary file 1 [file insects-11-00754-s001.zip › Supplementary dataset S1-Phylogenomic dataset including 476 orthologous genes in nucleotides format.nex]

#NEXUS

BEGIN DATA;
	DIMENSIONS NTAX=10 NCHAR=435231;
	FORMAT DATATYPE=DNA GAP=- MISSING=? ;
MATRIX
Papilio_polytes ATTCAGATTGATGAGGCAGACCCCATCTATCCTCGATACAGGACACAGCTGGCACTTGACGGAGAACCCAAGGCTGATGGACTTCAATTAGTGTCCAAGGAAGGCGGTAAGCTGACCTTGACTAACACACAAGGTCACAAAGTCTTGATAACCGCGGAGCCACTCAAGTTTGAGTTCCTCGATCAGAATGGTGATGTAGCCGTGGTGATCAATGAGAACTCGCAGCTGCTTATCGAACCATTGAGACTGAAGCGGGAGAAAAATGATGAAGAAGAA---GGCAAT---GAGAATGCTATTGAAGTTGAGGAGGAAGGTACATGGGGAGAGAATTTCAAATCGCATCACGACAGCAAACCGCGAGGCAATGAGGCTGTGTCACTCGATGTCTCCTTCCCTGACGCCGATCAAATCTACGGTATACCGGAGCACACGGACAAGTTCGCTCTCCGCACGACGACGTCTGGAGAACCATACCGGCTCTACAACTTGGACGTGTTTGAATACGAGCTGGACAGCAGAATGGCAATATACGGCGCTGTGCCAGTTTTATATGCACATGGGTCTAAACGTACAGTAGGAGTGTTTTGGCACAACTCAGCTGAGACGTGGGTGGATGTAGTCAATTACGCGGATGGCACTGTCGTGTCATCTCTCGTCAATCTGGTCACAGGAGGTCATAAACGACGTGTCGACGCAAGGTTCATCAGTGAGTCTGGTATAGTGGACGTGTTTGTGATGCTGGGCAGCAAGCCAGCAGACGTGTTCCGGCAGTACACCAAACTGACTGGAGTGGCTCCATTACCACCGAAATTCTCGTTAGCGTACCACCAGTCTCGCTGGAACTACGTGGACGAGGCCGACGTGCGCGCTGTCGATGACAACTTCGACGTGCACGATATACCTGCTGACGTCATCTGGCTCGACATCGAGTACACCGACAGGAAGAAGTACTTCACTTGGGACCCGGAGAAGTTCCGTCACCCTGCAGATATGGTGGCCAACTTAACAGCCAAGGGTCGAAAGCTGGTCGTCATCATCGACCCTCACATCAAACGAGAAGCTGGATACTTCGTGCATGAAGATGCGACTGAGCAGGGCTTATATGTTAAAGATAAAGATGGAAATATTTATGAAGGTTGGTGTTGGCCCGGCTCATCTTCTTACTTGGACTTCTTCAACCCGGCTGCTTCTAAGTACTACACGGAGAGATATAGATTTGAGAACTTCCCGGGGACCAGCAAGAATGTTCACATCTGGAACGATATGAATGAACCTAGTGTGTTCAATGGGCCGGAGATCACGATGCCGAAGGACTGCCGGCACTACAAGCCGCCGCACGACGGACAGGAAGGACTCGCCGACTACTGGGAACATAGACATGTGCACAACGAGTACGGTCTGTGGCAGATCAGGGCCACGCAGGAGGGCTTGCTGCAGCGAGCCGACCACAAGTACAGGCCCTTCATACTCACCAGGTCCACCTTCGCTGGCACTCAGAGATACGGCGCTGTGTGGACTGGCGACAACGCGGCGGAGTGGGGCTTCCTGCAGGCGTCGGTGCCGATGTGCCTCTCGCTGGCGGCGGCCGGCGTCAGCTTCTGCGGCTCTGACGTCGGGGGCTTCTTCAAGTACCCGGAACCTGAGCTGATGACCAGGTGGTACCAGGCGGGTGCATTCCAAGCGTTCTTCCGCGCGCACTCGCATATAGAGACGAAGCGGCGCGAGCCCTGGCTGTACGAGCCCGCCACCACCGCGCTGCTCAGAGACGCCGTCAGGCGCAGATACGCCCTGCTCGACTTCTGGTACACTCTATTCTACGAGCACACTCTAGACGGCACGCCGGTGACGCGCCCCTACTTCCAGGAATATCCCAATGAAGAGGAAACTTACACTATTGATGATCAGTATTTACTGGGTGACAAGCTGCTGGTCCGCCCCGTGCTGGAAGCTGGTGTGAAGAGTGTGAAGGTGTACCTTCCCGGACGAGAGACAAACACGTTGTGGTACGATGTCGACTCCTACCAAGTACATAAAGCTAACGGATATTTCAACCAGGAAGTTAATCTAGCAAAGATCCCTGTGTACCAGCGCGGGGGCGCGGTGGTGCCGCGACGCGAGCGAGTGCGTCGCTCCTCCACGCTGATGGCCAACGACCCCTTCACACTGGTCGTCACATTGGACGCTAATAACACAGCGCACGGCACCCTGTATATTGACGACGGGGAGACTTACGAATATAAGAATAATAAATACATCTACGCCAAGATCGCTTACGAACCTAACCAGATGACATACACGCTAGTGAATCCATCATCAGAGTTCTCTACCCGCGCTTGGATCGAGCGTATAGTGATAGCGGGGGTGCAGTCGGCGCCGCGCACCGCGCGCCTGCAGGCCGCCGGCCGCGCCGCCGCGCTGCACATGACGCTGCACCGCGGCAACAACGTCCTCGTCATCCGCAAGCCCGCCGCGCCGCTGCACTCCGACTGGACTATACACTTCACA---GACTTTACTAAGGTGTTGGAGCTGAAGCCAGACTTCACAGCGGCTCGCCTGCACAGAGCTAATGTATATGTTAAGTTAGCAAAGTATTATGATGCTAAGGAAGATTATTTACAAGTTACATATAGTGAGCCGTACAACGAGGATGCGGTGAGTCAGTACCACGCCATGGACGGGCTGGCGGAGGAGCTGCGGCTGGCGGAGGCCTACTACCGCGGCGGAGACCAGCGCGCGGCCGCGGACCTCGCCACCAGCCTGCTGGAGACTTCGCCCTGGGCCGCGCAGCTCAGGCAGCTGCGTGCTGAGTGCTACATTGCAATGAACGACCTTTTCTCAGCGGTGTCGGACATCCGGTCAGTGAACCGTCTGCAGCAGGACAGCACGGACGGCTACTACCGCCTCGCCACGCTGCTCTACCAGCTCGGACACGTCAGCGATGCACTCAAGGAGATCAGGGAGTGCCTGAAGCTGGACCCGGAGCACAAGAAGTGCTTCCCGTTCTACAAGAAGGTGCGGCAGGTGGACAAGCTGGTGTCGACGTGCGAGCAAGCCAGCGAGGCGCGCCAGTACGCGCGCTGCGTCGACAGCGCCAGCAAGCTGCTCAAGATAGAGGACGAGGTGACGCTCGTCGTGTTCGAGGCCAACCGCTGGCTCTGCTCCTGCCACGCCAAGGAGGAGCAGCACGCGGCGGCGGTGGCGGCGTGCGGCGCGGCGCTGGCGCTGCAGCGCGACGCGCGCGTGCTGTGCGACCGCGGGGACGCGCTGCTCGGCCTCGAGATGTACGACGACGCAATCCAGTCGTACAAGCAAGCGCTGGAGCTAGAGGAGGGGCTGCAGCGCGCCAAGGACGGCCTCAGCAGGGCGCAGAAACTGCAGAAACAGGCTGAACAGAGAGACTACTACAAGATACTCGGCGTTAAAAGGTCTGCCAGCAAGCAGGAGATCATCAAGGCGTACCGCAAGGCGGCGCAGAAGTGGCACCCCGACAACTACCACGGCGACGACAAGAAGCTCGCGGAAAAGAAGTTCATCGACGTCGCCGCCGCCAAGGAGGTGCTGACGGACCCCGAGAAGCGCGCGCAGTTCGACGCGGGCACGGACCCGCTGGACCCCGAGGCGCAGCGCAGCCCCTTCCACCACTTCCAGCACGGCAGCCCCTTCCAGTTCAAGTTCCACTTCAAC---------------------------GAAGGGAAAAATATTGATATTAAACAGGAAAAGCAGGACAATCTTGAAAGTTTTAAATATGAGTTTGACTCTGGAAGTCAGGATAGCAGTAAAAGTGGAAGTGGAGGTTATCAGCGTTGGGCACCTAATTTGAATGGTGTGCGAAAAAGTGCTTTTACGCCATACAAATCCGCTCAGTGTACTGCACTAACTAATTTACAGAGAGGTAATACGCAGGCGCGAGTCCTCGAATTGCCTCAACCCGATTGTAGCTTTCACGCAAAGGCTGGGCGCGGAGAAATAACTCGAGAAGACGTGAAACTGGAGCAATATGTTGATATTACTGATGAACATGGGCTCACTGCATTACATTGGGCCGCAAGCTACGGCCAGTTAAATAGTTGTCAGGACCTTGTTTGGAGTGGTGCCAATGTCAACATGCGGGGCCCGGAGGGGGAGACGGCACTACACCTAGCCGCAGCCGGGGGGCACCATGAGGTTGTGAAATTTCTTTTAAATGAAGGTGCTGACGCTGACATACAGGATGATTCTGGTAGCACAGCTCTGATGTATGCAGCGGCAGCAGACTTTCCGTACACTTGCAATGAGCTCCTCATCCGCGGAGCTGACCTCACTCTTACCAATGATTATGATCAAGATGCTTACACATTAACCATTACCAACAACTGCAAACTGGCACAAACTGTGATAGAGAATTTTTTGATTGGATGTCTCAGCAAGATCATGTCGGCCACCGACGAACTGAGCGGCATTCTCTCGAGGCGGCAGGAGATAAATGAAAAACTGGAAGAAGGGCTCGAAGTTAAACCTAAATATAAATATGTGAATGTTTTTACCGAGTTTCATGAATTCACCAGGAAGGAAATAAAACAGTACGAGGAGACCTTTAACAAGTTCGACGAGGGGCGCGACGGTTTCCTCGACCTGACGGAAGTGAAGCGTATGATGGAGCGGCTGGGCGCGCCGCAGACGCACCTCGGCCTTAAAGCTATGATCACAGAAGTAGACGAAGACGGCGACAACAAGATCAGCTTCAGAGAATTCTTACTAATATACCGGAAGGCACGGCTAGGCGAACTTGAAATGGACTCCGGTTTAGAAGCGCTGGCACGATTAACAGAAATCAACGTCGACCAAGTAGGTGTCAACGGGGCGAAGAATTTCTTCGAAGCGAAAATTGAAGAATTGTCAAAGAAAAACAAATTCCACGATGAAATTATTCAAGAACAGGAAGAGAAACGACGCGAAGCTGAAGAAAAGGCTCTGCGGAGACAAAGGTTTAAAGAAAAGACGGCAATCTTTCAACATATGCGTATGAATCCAGACATGGACGATGACGAGAAGGGAAAACTGTTTGTCGGTGGTCTGTCGTGGGAAACTTCACAGGAGAATCTGCAGCGCTACTTCTCGCGTTATGGCGACGTGATCGATTGCGTTGTGATGAAGAACAGCGAGTCTGGCCGCTCGAGGGGCTTTGGATTTGTCACATTTGCTGAACCCAGCCTTGTTAATGTAGTGCTCCAGAATGGACCACATCAACTCGATGGCAGAACCATCGACCCGAAGCCGTGCAACCCGCGCACGCTGCAGAAGCCCAAGCGTGGCGGAGGCTACCCCAAGGTGTTCCTGGGCGGTCTGCCCTCCAACATCACCGAGACCGACCTGCGCATGTTCTTTGGCCGCTACGGCAAGGTCATGGAGGTGGTCATCATGTACGACCAGGAGAAGAAGAAGTCCAGAGGTTTCGGCTTCTTGTCGTTCGAGGACGAGGTGTCAGTGGAGAGAGTGACTCAGGAGCACTTCATCAACCTTAACGGCAAACAGGTGGAGATCAAGCGCGCGGAGCCTCGCGACGGGTCCGGCAAACTGGGCTCCGGGTCCGGCGGTATGGGCGGCGGCGCGATGGGCGGAGCGCCCGGGGACGCCCCCGCCGCAGGGCAGTGGGGCCCGCCGCAGGCCGCGCCCATCAACATGATTCAGGGCCACAACGGACAGATGGGAGGCCCACCCATCAATATGCCTATGGCCGGACCTAACATCATGCAAGGGTACCAAGGGTGGGGCACGTCCCCGGGGCAGACGTCGTACGCGGGGTACGGCGCGGCGGGCGGCGAGCCCTCGCGCCTCGCCGCGCTCGCCGTGCTGCGCCTGCCCGGCACCGACATCACCGACGTCGCCATGCGATACGTCGTACAGGCGTTACCGAAGCTGTGCGAGCTGGACGCATCGTCGTGCGCTCGGCTGACGGACGCGGGCGCGGCGCAGCTGGCGCACCACGCGCTGCAGCGGCTGTCGCTGGCCGGCTGCCGCCTGCTCACTGAGGCCGCGCTCGACCACCTCGCGCGCTGCCCCAACCTCGTGCGTTTGGATCTCCGACACGTGCCGTTGGTGTCGACGCAGGCGGTGATCAAGTTCGCGGCCAACTCCAAGCACAACCTGCACGTGCAGGATGTGAAGCTGGTGGAGCTGAGG---------------------------------------------------CTACATAACATTGGATTTTGCAACACAGCTCCACAGTCGTTTGGAAATCCGATGCCGATGGCGGGTTTTCCCACAATGGGCTATCCCGCGCCGCAGCCCGGATATCCTCAAACTAGTCAACCCTACCCACAACAAAATACCGGGTATCCCCCAAGTCAGGGTTATCCAAAT---------------------ACCGCTCAGGGGTATACCCAATCTCCTCAGGGATACCCTCAAACTGCTCAAGGATATCCACCATCTGCTCAGGGATACCCACAATCAGCTCAAGGATATCCACAAGCTCAAACAGGGTACCCCCAGGCAAGTCCAGGTTATCCACAGACAGATAAATATCAGGGCTACCCACCCCATAATCAGTCTCATTCACAAAGCCAACAAACTTACAATGTGTCATCAAACCCAATGGCAAACACACCTAAGTCCAAACCGACTGTGGTGCCAGTGAACCCATTCGACCCTCGCGAAGATGCGGCGATCCTCCGCAAGGCGATGAAAGGCTTCGGCACTGATGAAAAGGCTATCATACAAGTGTTGACGCGCCGCAGCAACGAGCAGCGCCTACGCATCGCTTTCGAGTTCAAAACTCTGTATGGAAAGGATCTAGTATCGGATCTGAAGAGCGAGACTAGCGGCAAGTTCGAGGACCTGCTGGTGGCGTTGATGACACCGTTGCCGCAGTTCTACGCCAAGGAACTGCATGATGCCACCGCCGGCATTGGCACCGACGAGGACGTGCTCATCGAGGTCATGTGTACTATGTCTAACCATGAGATACACGTCATCAAGCAGGCGTACACCGCCATTTACGGAACCTTGCTCGAGGACGATCTGCGCGGAGATACGTCTGGCAACTTTAAGCGACTTATGACGTCACTGTGCATGGGTAACCGATCGGAAGATTTCCGTGTAGATCAAGAAAAAGCTAGAGAAGATGCTAGAAGCCTGTTGCAAGCAGGTGAGCTGCGGCTGGGTACGGACGAGTCGGTGTTCAACGCGGTGCTGTGCTCGCGCTCCTTCCCGCAGCTGGCGGCCATCTTCCAGGAGTACCACTTCCTCACGGGACACGACATTGATGATGCCATCAAGGCGGAGTTCTCCGGAGACCTGGAGAAGGCGCTGCGAGCTATCGTGAAAATTGTGCGCAACAAGCCGTTGTTCTTCGCTGAACGTCTGCACAAATCTATGAAGGGTCTCGGCACCAACGACCGCCAGCTCATACGCGTCATGGTGACGCGCTGCGAGCTCGACCTCGGCGACATCTCCAACATGTTCCACTCCAAGTACGGCGAGACGCTGCAGAGCTGGATCGAGGGCGACTGCTCCGGCCACTACAAGAAATGT---------------------------------------------AACAAGCTGCGCAAGCGAGAGGAGCACTCGGCGTCCGTCCACCCCGCCGAGGTGCTCCAGGCCGCACCGGCGCCCCAGCCAGAGCCCCTCGCGTTCCGCCAGCAGCCCTTGTGGCAGTTCCCGCCGCCGCTGCCCCCGCCTTACGTCTATCCGCACGATCAGGACAACTTGATGCAGCCAGTCGGCAATGAGCGGGCGAGTTTCCGCAGTCTTCGCAAGAATATTGGCGGCCGCTGGAAGCGGCTCGTGAAAAAGAAGCCCGAACAGGAGGTCTATACGATCCCTCCCGAGCTCAAGCCCCAGCTGAAGCAGATATACGTCTAC---------------------------------------------------------------------------------------------AGAATAAAATATAAGCAACTTAAAAAATCTGTCGACATCTATGTACTGGAAGATAAACTATACATACCATACCTTCTGTGGGTATTATCAAACATATGTATAGTGTTTTTTGGGTCAATGCTGGTTGCCTATGTTGAGCCAGTGGCGGCAGGCAGTGGCATACCACAGGTGAAATGTTACCTCAATGGTGTCAAAGTACCGAGAGTAGTGCGCATCAAGACTCTGGTAGTGAAAGCGGTTGGTGTCATCACCGCTGTGGTCGGAGGATTAGCTGGAGGAAAGGAAGGTCCTATGATCCACAGCGGGGCGGTAGTAGCAGCAGGTATCTCGCAAGGAAAGAGTACGACTTTTAACAAAGACTTCAAGATATTTCATTACTTCCGCGAGGATCATGAGAAGCGAGATTTTGTGTCTGCTGGCGCTGCGGCAGGTGTGTCCGCGGCTTTCGGAGCTCCAATAGGTGGGGTACTCTTCTCATTAGAGGAAGGAACCAGTTTCTGGAATCAGGCATTAACTTGGAGGACATTTTTCGGTACAGTTGTGTCTACGTTCACTTTGAATTTCGCTCTATCGGCTTATCATGGACATCCAGGAGAATTAAGTTACCCAGGTCTTCTAAATTTGGGTAAAATGGAACCGTTTCCATTTCAATTCTATGAACTGCCCGTGTTCATGATGTTCGGAGCAGTCGGCGGTCTGCTGGGCGCGCTCTGGAACTACATTAATTATAAACTGGCTGTGTTTAGAATAAGGTACGTGAGCGCGGCGTGGCTGCGCGTGGTGGAGGCGTGCCTGGTGGCGGCGGCCAGCGCCACCTGCGGCTTCCTCATGATGTTCCTGCTGGACGACTGCCGCCCGCTCGGGGAGGACCCCACCAAGAACCCGCTGCAGTTATTTTGTGCGGACGGTGAATACAACGCAATGGCGGCGATCTGGTTCCAAACACCCGAGGAATCAGTGCGCTCGTTCTTACACGACCCTATCGGTTCATACAAGCCGTGGTCGTTGCTGGTGTTCATCATCTGCTACTTCTTGCTGTCCACGTGGACGTTCGGCCTGGCCGTGTCCAGTGGACTGTTCATACCGAACCTGCTGACTGGCGCCGCTTGGGGGAGACTGCTGGCCATTTTAATACAATACATTCTTCCTTCTAATAGTATAAACCCGGCGAAGTACGCGCTGGTGGGCGCGGCGGCGCAGCTGGGCGGCGTGGTGCGCATGACCATCTCGCTCACCGTCATCATCATAGAGACCACGGGACAGATCTCCAACGCGCTCCCCATCATTGTCACCCTCGTCGTCGCCAAGTGGACAGGGGACTTCTTCAACGAGGGTATCTACGACATCCACATCCAGTTGTCTGGTGTGCCGCTACTGGGCTGGGAGCCGCCGCCACTGACGCACACCGTCTACGCGTCAGAGGTGATGTCTCATCCCGTGTTTACACTGCGCACTGTCGAGAGTGTCGGACATGTGCTGGAGTTACTTCGCCTCGTCTCCTACAATGGCTTCCCTGTTGTTGATCCGCCGCTGTCAGACCACGCTGAGGTGACAACATACAAACGTCTCAGAGGATTGATACTCAGATCGCAGCTGATAGTGCTGCTACAGAATAAGATATACAATGAGAATGCTAACACAACATGGTCCAATTTAAATGTAGATATGAACATGTTCCGGAAGGTATATCCACGTTATCCATCTATTGATGAGCTAGAAATAGAAGAATGGGAGAAATCATGCTCAATAGATTTGAGGCCTTTTATG---------------------------------------------------------------------------------------------------------------------------------------------------------------------------------------------------------------GGCGCTAACTTAAGAGGCTGTAATATGGAAGACCCAGCGGGGGCGAGGGCTGTGTTGGAAGGAGTTAACCTAAAAGGTGCAAACTTAGAAGGTAGCAACATGGCGGGTGTTAATTTAAGAGTGGCAACATTGAAAAATGCCAACCTTCAGAACTGTGATCTCAGGACCGCTGTGTTAGCGGGTGCTGATTTAGAGTGCTGTGATTTATCAGGCAGTGATCTTCATGAAGCAAATCTCCGCGGGGCAAATCTAAAAGATGCTGCCTTCGAGTTAGAGATGGCCTGGGACGACTCCGCGCTCACCATCACCGTCAACCCCATGGATGATAGTGCGGGCGCGTGCGGGCGCGCGGGGGACAGCTCC---GCAGAGTCCTGCTCCGACTCCGACAGCGACAGGAACGACTCCGACGACGACGATGACGGAGAACCTCTGCCGGGCAAGCAGCACAAGTACCGCAACATCAGCCAGCTGGAGTGGGACAACAGCACGATG---------ATCACATTACATGATTCTCTTGTAGAAGGAATAAACTTTCAAGAATGGGGCGGGGAGGGCGTGGGCCCGGCGGGCGTGTCGCTGCGGCCGGCCGCGCTGCACTTCGGGCCGTCCGCGCTGGCGGCGCCGCACGCGCGCTCCGTCACGCTCACCAACACTGGCAACACCACGCTGCACCTCGCCTCCGTCGCCGGCACTACACCCGATTTCCACGCCTCCTTCTTCGAGTCTAAGACGCTGGCGCCGCGCACCAACACCACCTTCAGCGTGGTGTACCTGGGCCGGCGCGCGGGCCACGTCGCCGCGCACCTCTACATACACACCTCGCTCGGCGTCTACAACTATCCGGTGTCTGCGGTGGGCGTGGCCAGCGAGTACGAGGTGTGGCCGCTGGTGGGCGTGCGCGTGCCCGCCAACGCGTCCGTGGAGCCCGTGCTGGCGCTGCACAACCCCACCGACCGCGTCCTCCAGGTGACGGAGGTGTACTCCTCCGGCGCCTGGGTGGGCCTGCAGCTGCCGGCGGGCGTAGAGTTGATGAGAGTGGCCAGTGCCGGACTGGGTATGGGGCCACATCATGCTATGCAGATTGCGGAGCGTTTGTACACTCAGGGTTATATATCATATCCCAGAACAGAAACAACAAGTTATCCTGAGAATTTTGATTTGATTGGTGCGCTCCGTCACCAACAAGGGTCTAATAAATGGGGTGAGGAGGTCCGTGCGTTATTGGCCAATGGTATTAACAAGCCAAAGAAAGGTCATGATGCAGGCGACCATCCTCCGATCACACCGTTAAGGCATGCTACTGAATCAGAATTAGAAGGTGACATGTGGCGTATCTACGATTACGTGACGCGACACTTTATAGCGACGCTTTGCCGCGACTGCCGCTATCTCTGCACCACCGCCACCTTCCAGATCGCAACGGAGACCTTCTCGTACTCCGGCAACACACTTGTAGATGCAGGGTACACAGAAGTTATGCATTGGCAAGCTTTTGGTAAAGACGAGTTCGTGCCGGTACTGAAAGTTGACGATGTGCTAAAGGCACACGATCACAGGCTGGTCGAATGTCAAACGTCACCACCAGACTATCTCACGGAGGCTGAGGTTATAACACTAATGGAGAAGCACGGTATCGGTACTGACGCGTCCATCCCCGTGCACATTAACAACATCTGCCAGAGAAATTATGTGGCGGTCGGCAATGGTAGGAAACTGATTCCTACCAACCTCGGTATTGTGCTAGTACATGGATATCAGAAGATCGACCCAGAACTAGTTCTACCAACAATGAGGTCAGCTGTCGAAGAACAATTAAATCTGATAGCGTTAGGTCGCGCGGACTTCCACGCGGTTCTCGCGCACACCACAGAGATATTCAGAAGGAAGTTCCAATACTTCGTCAGATCTATAGAGGCTATGGATCAATTATTCGAAGTTAATTTTTCCTCGTTGAAAGCCAGCGGAAAAGCGTTGTCTCGCTGCGGGAAATGTCGACGGTATATGAGATATATACAGGCGAAGCCCGCTCGCCTCCACTGCTCGCACTGCGACGACACGTACGCGCTGCCGCAGCACGGCACCGTGCGCATCTACCGCGAGCTCAAGTGCCCGCTCGACGACTTCGAGCTGCTCTCCTGGTCCTCCGGACACCGCGGCAAGAGCTTCCCGCTCTGCCCCTACTGCTACAACCATCCGCCCTTCAGGGACATGAAGAAGGGTTTCGGATGCAACTCCTGCACGCACCCGACGTGCGCGTATGGCGTGAACTCGACGGGCGTGTCGGGCTGCGTGGAGTGCGAGGCCGGCGTGCTGGTGCTGGACCCCGCCGCGCCGCGCTGGAAGCTCGCCTGCAACAGATGCGACGTAATAATCAACATATTCGAGGACGCGAGCCGCGTGACTGTGTGCGAGCGCGCGTGCGACGCGTGCGGCGCGCAGCTGCTCTGCGTGATGTCAGTACTGAATCAGAGTGGAGAGGAGCAGGTGGAATGTCCCCTGTGTATGGAACCCCTGGAGGTGGACGATCTCCACTTCTACCCGTGCACATGTGGATACCAAATATGCCGGTTTTGCTGGAACCGTATCCGGGAAGGCGAGAACGGCCTGTGTCCGGCGTGTCGCAAGGCGTACCCGGAGAACCCCGCAGACTTCACTCCACTCAGTCAAGAGCAGGTGGCCGCAATAAAGACGGAGAAGAAGGCGCGCGAGCAGAAGCGACGCAACAAGACGCTGGAGTCGCGGCGCGCGCTCGCCAACGTGCGCGTCGTGCAGAACAACCTCGTGTTCGTCGTCGGACTGCCGGTGCGGCTCGCGGACCCAGAGATTCTAAAGCGGCAAGAGTACTTTGGCAAATATGGAAAAATACACAAAGTAGTTATAAACCAAAGTACAGCATATGCAGGCTCACAGGGTCCGTCGGCGTCTGCGTACGTGACGTACGTGACGTCAGCGGACGCGCTGCGGGCCATCCAGGGCGTGAACAACGTGACGCTGGACGGGCGCGTGCTGAAGGGCTCGCTCGGCACCACCAAGTACTGCGCCAACTTCATGAAGAACCAGCCCTGCCCCAAGTCAGACTGCATGTATTTACACGAACTAGGTGATCCAAACGCATCGTTCACTAAGGAGGAGATGCACGCGGGCCTGCACCAGGTGTACGAGCGGCGGCTGCACAACCAGCTGTTGCAGATGGCAGACAATTCAAAATTGACTGATGAGGAGTTAGTTGAAATCCGGGAACAATTTGCTCAGTTGGACAAGAGCGAGAATGGATATATTGACCTCAAAGAGCTGAAAGACGCGCTTGACGGCGTCGGCTACAAGATACCACAATGGAAGGTTCGCTGCATGATCGAGGAGTACCACAACGGCTCAAAGCAAGGCCGCGGCGTCAACGGCAATGTGAACGGAGACGCGCACAGGAATGGCATGTCGCTTGTAGAGTTTGAAGATCTGTGCGCCAATCTTAAAGCACAACAGGTGGCGAGCACATTCAAACAGGCAGTCAGTAAGAAAGAGAATCTGGAACACTTGGGCGGTATGAGCGAGGCTTCCAGTGATGGCACAACACACTCTGTAAGGTTAGAGGAACAGATGGCTTTCTCCGGCTGGATCAATAGCAACTTGGAGCATGATCCAGATTTAAAACATCTTCTGCCCATTGATGCTGAGGGGAAACAGTTATATGAGAAACTCAAAGATGGTCTTATATTATGCAAAGTGATCAACCATTCCTGCCCTGACACCATCGATGAGCGAGCTATCAACAAGAAGAATCTAACACTATACACCAAGCATGAGAACTTGACCCTCGCTCTGGTCTCCTCTCAGGCCATCGGATGTAACATTGTCAATATTGATGCACACGACTTGGCCAAAGGTAAGCCTCACTTGGTGTTGGGACTGCTTTGGCAGATCATCCGCATTGGTCTCTTCAACCAGATCACTTTGGAGCACTGTCCCGGACTCACAGAGCTGCTCAACGACCAGGAGCGTATTGAAGATCTATTGGCGCTGTCTCCGGAGGCGATTCTGCTGCGCTGGGTGAACCACCAGCTGCAGAGCGCGGGCGTGACGCGGCGCTGCAACAACTTCCAGCAGGACGTCGCTGATTCAGAGATATACTCATATCTCCTCAAGCAGATCGCGCCTGATGATGCTGGAGTCACATTGGACGCGCTCAGGGAAACGGACTTGATGCGTCGTGCTGAAGTGATGCTGCAACAAGCCGCACGTCTCCGTTGCCGTGCGTTCGTGACACCTGCAGACGTGGTCGGTGGAGTTTATAAGCTCAACTTGGCCTTCGTTGCCAATCTCTTCAACCAGCACCCAGGACTCAACCGCACCACGGACACGCAGGAGTACCACCAGCTCGATGAAACCAGGGAGGAGAAGACGTACCGCAACTGGATGAACTCTATGGGTGTGGCGCCGCACGTCAACTGGCTGTACTCAGACCTCACTGACGGCCTCGTCATCTTCCAGCTCTACGATATCATCAAGCCTGGCATCGTCAACTGGAAGAAGGTACACAGACAGTTTTCAAAACTGCGTAAGTTTATGGAGCGTTTGGAGAATTGCAACTACGCGGTGGAGCTCGGCCGACAGCTCGGCTTCTCGCTGGTGGGCATCGCCGGCGCTGACATCAACGAGGGCAATGCCACACTCACACTCGCTCTGATCTGGCAGCTGATGCGTGCATACACGCTGTCGGTGCTGACGCGGCTCGCCAACACTGGCAGCCCCATTATTGAGAAGGAGATCGTGCAGTGGGTCAACAATAAGCTGCAAAGCGCCGGCAAAACATCCTCTATTAAGAGCTTCCAGGACGAAGTGTTAGCAGATGGTAAAGTGGTGATCGACCTGATCGATGCCATCAAGCCTGGCTCCATCAACTACGACCTCGTGCTGCACGGCGGCAATGAGGAGGAGAATCTAGCGAACGCTAAATACGCGATATCGATGGCGCGTCGCTGCGGCGCGCGCGTGTACGCGCTGCCCGAGGACATCACCGAGCGCAAGCCCAAGTTGATAATGACGGTGTTCGCCTGCCTCATGGCGCTCGACTACATTCCGCAGATGGACGCGCCGATGCCGAAGAAAAAGACTGGTCAAAGAAAAAAAGCAGAGAAACAGAAGCTGAGACAAAAAGAAATCAGAAATGCCAGGGAACACGTAGACATAGCCCAGCACCCTTGTAACATGCCCATGGAATGTGATAAATGCCAGAAGAAACAAAAGAGTCGCGCATTCTGCTACTTCTGCCAAGCCCTGCAGCGGCTGCCGGCATGCGCGCACTGCGGGAAAGTGAAGTGCATGCTCAAGTCCGGGGACTGCGTGGTGCGCCACCCCGGGGTGTTCACCACTGGAATGGGAATGGTGGGTGCAATCTGTGACTTCTGCGAGGCATGGGTTTGCCATGGGAGGAAGTGTCTGAATGCACATGCCTGTACCTGCCCACTTACTGATGCTGTGTGTCTTGAATGTGAAAGAGGTGTATGGGAGCATGGTGGGCGCGTTTTTCGCTGCTGTTTCTGCCAGGGTTTCCTCTGTGAGGATGATCAGTTTGAGCACCAGGCCTCCTGCCAAGTGTTAGAGTCGGAGACATATAAGTGTCAATCATGCAATCGCCTGGGGCAATATTCGTGCTTGCGCTGCAAGACATGCTTCTGTGATGAGCATGTGCGGAGACGCGGAACCCGGCCCGACCGCCGCGCCGCTCCGCCCTGCCCCAAGTGTGGCTTCGCTCTGCTGCTCACTGGCGAACTCAGCATGTCCACGCGCTCGCATCGTTACGGACGTCAA---ATGAATAAAACTTGCGCAAGGTGCGAGAAAACAGTATATCCTACAGAGGAACTAAAATGTTTGGACAAGGTGTGGCATAAAGGTTGCTTCAAATGCCAGGAATGCGGCATGACACTTAACATGCGTACCTACAAAGGCTACGGCAAACTGCCATACTGCGAAGCTCACGTGCCGAAAGCAAAACCCACAACAATGGCGGAGACGCCGGAGCTGAAACGGATAGCGGAGAACACCAAGATTCAGAGCAACGTCAAGTATCACGCGGACTTCGAGAAGAGCAAGGGCAAATTTACACAGGTAGCAGATGATCCAGAAACGCTAAGAATTAAAGCGAACACGAAAATAATAAGCAATGTGGCATACCACGGAGACCTCGCCAAGAAAGCCGCAATGGAGAAGCAGCGACAAATCAATGAGAATGGGGAGCTAATTGATGTCGCATCTAACGACAATTATCATCAACAAATCGACAACTACGCCACGGAAATGCTAAGGCCAGCGATTAGGAGTCACCAGCGTACTCCGTCAGGGTCGAGAGACTTCAAGGAGGCGACAAAACGTGATGCCCTCGCCAGGGTTGAAGTAGAGTTGGAGCGGCTGGTGGCCACCGTGCCGGAGACCAGACGCCCACAGATGCTCAAAGAGTTCCAAGGCTTCAAGAACTTATTTAGCAGATTTCTGGCTGAACAGGGACCTTCTGTAACATGGGAGAAGATCGAGAAGCTTCCAGAAGGTGCTGTGATTGATTACGCGAGCCTGGAGACGCCCACCACGGACAATGTGCACCACATGCTGGACAAGTTGGTGGTGGTGAAACTGAACGGAGGTCTCGGCACCTCTATGGGTTGTAAGGGTCCCAAGTCCGTCATACAAGTGAGGAACGAGCTGACCTTCTTGGATCTCACTGTACAGCAAATTGAGCATCTAAACAAAACATACAAATGCAACGTGCCCCTCGTGTTGATGAACTCCTTCAACACGGACGAGGACACGCAGAAGGTGATCAGGAAGTACAAGGGGCTGAAGCTGGACATCCACACCTTCAACCAGTCCTGCCACCCCCGGATCAACAGAGAGTCGCTGTTGCCCGTCGCTAAGGAGGGCAATGTACACTCAGATATTGAAGCGTGGTATCCCCCCGGTCACGGAGACTTCTACGAGTCTTTCCACAACTCCGGTCTTCTCCAGAAGTTCATCAAAGAAGGCAGGACTTACTGCTTCATCAGCAACATTGATAATTTAGGCGCTACCGTCGACCTGAACATCCTCAGCCTCCTCCTCCACCCTGACCCTCAGAAACCGATACCAGAATTCGTCATGGAAGTCACCGATAAGACCAGAGCTGACGTTAAAGGTGGAACTCTCATCCAATACGAAGACAAACTTAGACTTCTGGAAATCGCACAAGTCCCGAAAGAACATGTGGATGATTTCAAATCAGTCAGTCAGTTCAAATTCTTCAACACCAATAATTTGTGGGCAAAGTTGGACGCTATCCAAAGGGTAGTAGACCAAGGGTCTTTGAATATGGAGATAATAGTCAATAATAAGCATTTGGGTGATGGATTAAACGTGATACAACTGGAGACCGCAGTCGGTGCTGCGATGAAATGCTTCGAAGGAGGTATCGGTGTAAATGTGCCTAGAAGCCGTTTCCTTCCAGTCAAAAAGACCTCGGATCTTCTTCTCGTGATGTCCAACTTGTACAGTCTTTCGCACGGGTCTCTGGTGATGTCCCCACAGAGGATGTTCCCGTCTACTCCGCTGGTGAAGTTGGGTGACAATCATTTCGCGAAAGTGAAGGAGTTCCTGAACAGATTCGCTACGATCCCGGACCTGATAGAATTAGACCATTTGACGGTATCCGGTGATGTTACCTTTGGAAGAGGAGTTTCGCTTAAGGGTACAGTAATAATAATAGCGAACCACGGAGACAGGATAGATATCCCATCGGGCGCGTTGTTAGAGAACAAAATAGTATCAGGAAATCTACGTATCCTAGACCATGTACTATTTAATGCGTTACAGGAATATGAATCAAATCGTATCAAAGAAGAATTTGAAGATAAATTAGCTGGTCAAAGATGGAGGAGTAAGCTCGGCAGACCTAGTAAAGTACCGACGCTAGGAGATGTGGACCCTACTGGAACGTATTGCCCTGTTCCTGAAGATTGGCTGAAAAAGAAATATGCGGCCTCAGTACCAAAACCAACAACTAAGGAACTTATGCACTTGTCTCTGGCAAACTCTATACCTTTTATTGGCTTTGGATTTTTGGATAATTTCATCATGATTATTGCTGGCGACAGTATAGAAAGCAGTATGAGTGCATACATAACGTTGTCGACGATGGCGGCGGCGGCGCTGGGCAACACCTTCAGCGACGTAATCGGCATCGGCTCCTCCTACTACGTGGAGCGTGCTGCCGCACTGCTCGGCTTCGGCGCGCCTGCGCTCTCCCCCGTGCAACTCGACATGCCTGTCAGCCGCCGCTTCGCCAACATGGGCCGAGTGCTGGGCATCACGCTGGGCTGCTTCCTCGGCATGACGCCGCTCCTTTTCCAACTTGACAAACAGGACATGAAGGCTAAACTGGAGCGCAGCCGACAATCAGCGCGCGAATGCCGCGCCCGCAAGAAGCTGCGGTACCAATACCTGGAGGAGCTGGTCGCAGACAGGGAGAGAGCCGTTATCTCGCTCAGAAAGGAACTCGATAAGTACTACAAATGGAACCTCGAGCTAGATCAAGGGCGTATGCCGGAGGGGCTCGAGGCAGTAATCCAGGAGCTGGGCGTGGTGAAGGAGGAGGTGGAAACCAACCAGCCCCAAGATAATCCCGATGAACCACCAACCATATTCTCACCGTTACTAGGCAATGTCTGTTTTGCATCATCATTATATGATGTATGCTTTACTCTGGAGTCATTCGCGGCAATGTATGCATCCGCACATGTCAGTAGCGGCCTGCGGGCCTCCGATATGGCAGCCTGGCTGTGGGGAGATGTTTACTTCAATGCTAAGACGAGGCGCTTCACAAAGAAGTCACCGCATGCGTCTTCACAGCGAAGCTTTGTTGAATTTATACTGGAGCCTTTGTACAAGATTTTTGCACAGGTGGTTGGTGATGTAGATGACACATTACCAGCAGTCCTCGCAGAGTTAGGCATTAAGTTAACAAAACAAGAAGCAAAACTCAACGTCCGTCCGTTACTGAGGCTGGTTTGCAGTCGTTTCTTTGGCGATTTTAGCGGTTTCGTGGAGATGGTGTGCCGACACATCCCGTCCCCGCTGGACGCGGCGGAGCGCAAGGTGGCGCACTGCTACCGCGGCGGCGAGGGCGCGCTGCGGGACTCCATGCTGGGCTGCGACCAGAGCGGGCCCCTCGTCGCCCACACCACCAAGATGTACCCCACTGATGACTGCACATTCTTCTTGGTGTTGGCGCGCGTGATGTCCGGCACGCTGTACGCGGGGCAGGCGGTGCGCGTGCTCGGAGAGAACTACAGCGCGCAGGACGAGGAGGACTCGCGCCTCATGAACGTCGGCCGGCTCTGGATATACGAGGCTCGGTACAAGGTGGAATTGAACCGCGTGCCGGCGGGGTGCTGGGCGCTGATCGAGGGCATCGACCAGCCGATAGTGAAGACGTGCACGGTGGTGGCGGCCGAGGAGACGGAGACGCTGCACACGTTCCGCCCGCTGCGCTTTAATACGCACGCCGTCGTTAAAATCGCCGTCGAGCCTGTCAATCCCTCGGAACTGCCAAAAATGCTGGACGGACTGAGGAAGGTGAATAAGTCGTACCCGTTGCTGTCGACGCGCGTGGAGGAGAGCGGCGAGCACGTGGTGCTGGGCACCGGAGAACTCTACCTCGACTGCGTCATGCACGACCTGCGCAACATGTACTCCGAAATTGATATCAAAGTCGCTGATCCTGTAGTATCGTTCTGTGAGACGGTAGTGGAGACTTCATCGCTGAAGTGCTTCGCGGAGACGCCCAACAAGCGCAACAAGCTGACGATGATCGCGGAGCCGCTGGAGCGCGGCCTGGCCGAGGACATAGAGGCCGGCGCCGTCTGCGTCACCTGGGACCGCAAGCGTCTCGGAGAATTCTTCCAGAACAAATACGATTGGGATCTGCTAGCTGCTCGTTCTATCTGGGCGTTTGGTCCAGATGCTACTGGACCCAATATCCTGGTGGACGATACCCTGCCCTCAGAGGTCGACAAACATCTGCTCGCCTCTGTCAAAGATAGTATCGTGCAAGGGTTCCAATGGGGCACTCGTGAAGGTCCGCTGTGCGAGGAGCCGATCCGTAACGTTAAATTCAAAATCTTAGACGCGGTGATCGCACAGGAGCCTCTGCACCGCGGCGGTGGTCAGATCATACCCACCGCAAGAAGGGTGGCGTATTCAGCGTTCCTGATGGCGACGCCGCGTCTCATGGAGCCTTACCTGTTCGTGGAGGTGCAAGCGCCCGCCGATTGCGTGTCCGCCGTGTACACTGTACTTGCTAAAAGAAGAGGTCACGTGACGCAAGATGCACCCGTACCCGGATCGCCGCTGTACACGATTAAGGCATTCGTGCCCGCCATAGACTCGTTCGGGTTCGAGACGGACCTGCGCACGCACACGCAGGGCCAGGCCTTCTGCCTGCAGACCTTCCATCACTGGCAGATCGTGCCCGGCGACCCGCTAGATAAGAGCATCGTTATAAGACCGTTAGAACCACAGCCGGCGACGCACTTGGCCCGTGAATTCATGATCAAGACGAGGCGACGCAAAGGGCTCAGCGAGGACGTCTCTATCAACAAGTTCTTCGACGACCCTATGTTGCTCGAGCTCGCCAGACAAGATGTACAACTCAATGAGGCGTACAATAGGGAAGAGGTAGATGGGAAAACGTACATCCCTGTTCGGGTCTTCACATACTTGATCGGGAAAGAGGTCACTAACGTACGCGAGATACAATGGATGGCTTGCTTGAACAGAGGATACTTCGTGCATATCCACTCAGTAGAGGAGGTCCAGCAGCAAGTACTGAAATACATCAACGTGATCGCGCGCCCCATGATCCTGGAGGGGAGGGAGCCGCCCCCCACCTGGACACACGCTGCTATAGATTACACGAGAACTTCTGAGTGGAACGTGAGCATTGACGCAAAGGAGCCTGACGAAGATAAACTTGTGACGTCAGTGGCGATCCCGGCTTTCGACTACAAATACAACGAAGACCACAACGACGCGAGACTGCTGGGTGTGGCGGGGACAGATGTACCAATAGACAGCATCGCCAAGCTGGCGCAGCCCCACCAACTCGGCGTCAACGGATATTCGTTTATCGTGAGCAATAACGGATACTTGCTGCTGCATCCACTTCTAATTACATCTATAAACGGCAACCTGCAAACAAACTACAACAGCGTGGACTTCGTGGAGGTGGAGCAGGTGGACGACGGCAAAGGCCCACGTGAACTTGGCGTTGAAATCAAGTCCCTCAGGGAACACCTCGTCAATGGCGATGAGGGGAAACAGACTGAGGTTAAAGTCCTCTTCCATTACGACAACATGAGGCGCATAGCTCGTGTGAAGCACGACTACTTCTTCAACAAGCTGGTAGGCACGCCATTCTCTATGGGCATCTCATTGCCCGGAGGCTACGGCGACACTGAACTGCTGCTCAAGGACAATCCACTGGAGGCCAAGCAGGGCCTTGAGGTCACCGGCATTAATGTTGCTGATTCCGATGTCTACGTCACCAGCGCCGCCTACCGCCCGCCCTCGGAAATTAGTCGGCAGTCGCGAGCGCCTCGCAGCGTTTACTCCTACAGAAGCGCGGTGGCGCCCTCTGTTGCCTCCACACATCGCTCAAAAGTCTCCAGAAAGGCGGGTGTAAAAGTAGAGACGATGGCAGCGCCAAACCCTTTCTGTCCGAACGTGAAGGGCATGTGCTGTCTCATGCTGTTGCTCAACCTTGGCCTCATCCTCGTCACCCTCGGCTTTGTTATAGTGCTGCAGTTCTTCGAGCCACTGTTTGTCTGGATTCTAGGAATAGTATTCCTGATATTCGGCTTCATCACACTTGTCGGCAGCCTCATATACTGCGTGGTTCTCTGCAGAGAGAACCCTTACCCGAGGTACCCTGACGACTTCTACTGGACTCACCACTGGTCCAAGACAATAGGACCTTCCGAGATACATTACAGCGCCAGCGAAAAGCCCTACAGACAGAACGGACACAGCGACAGATATAATAAATACAATGGGAAATACTCCGATAGAGAAAGTGCTAAAGGTTATTCTGACAGGGAAAGCAAGTTAAGTAGGTATTCCTTTGATCCAAATGATATGTCCAGTTGGTACTTCGGTGGCCTGTCCCGAGCTGAGGCCACGAAGTTACTTCTCAATGAAACGGAGAGCGGCGTCTTCCTCGTGCGAGACTCTAAGACGATACACGGAGACTATGTGCTCTGTGTAAGGGAAGACGACCGCGTGTCGCATTACATAATCAACCACGTGGTGTCTGCGGATGGCAGCACGAGGTTCCGTATCGGTGATCAGCTGTTCGCGGATATGCCGGCGCTGCTTGCGTTCTACCGACTTCATTACCTGGATACCACGCCACTTGTGCGTCCGCTGCCGCAAGCACGCGCCCGCGCGGCCGCGCCCCCGCCGCCTCAACCACACACCGTGTTAGAGCTCGTCATCGCAAAGTTTGATTTCGTCGGCAGTGATGCTGACGATCTACCCTTCCGTCGTGGTGAACGACTGATGGTGATCAACCGCGATGAGGAGCAGTGGTGGACGGCGCGGAACGCTCACGGACGTACGGGCTCCATACCAGTGCCCTATGTGCAGAGGATCCTAGACGCGTCGGGTGCGCCGTACCCGCCGGCGGAGGCGCTCAGCCAGCTCGGCGACCCGCCCAGCCCGCCAGGCGCGCGCCACCCGCAGCAGCGCACCAACATGCAGCGGTCGCTGCCGGCGCTGGCGCGCGTGCGACAGACGCGTGTTCCCAACGCGTACGACAAGACAGCACTCAAACTGGAAGAAGGAGATATTGTAAAGGTAACCAAAATGAACATCAACGGACAGTGGGAGGGCGAGCTGAACGGCAAGATCGGACACTTCCCCTTCACATACGTCGAGTTTCTGGACATGAGTATCAGACTGCAAGAGTACAGAGACGCGATTGAGAAAAGCCTCAAGGACAGAAGCAAACCATGGACCAGATACTTCGACATTGCGGAGTCAAAAACCGGCGTGAGCAGGGTATATCTATTCGTAGGAGTCGTCGCGTTCACCGGTTTATATTTAGTATTTGGAATCGGAGCTGAGTTGATATGCAATTCGATTGGATTCGTATATCCTGCGTATATGTCAATGAGGGCTTTGGAATCTCCTCAAAAGGACGATGACACTAAGTGGCTGACATATTGGGTGGTATACGCTTGCTTTTCGATTCTCGAATACTTCTCGGACTTCATCGTGGGTTGGTTCCCTCTCTATTGGCTCATAAAGTGCATCTTCATAATCTGGTGCTATCTGCCCACTGACTTCAACGGCTCCTTGATCATCTACCACCGCATCCTTCGCCCTTACTACCAGAAGCACCATAACAAGATTGACGATCTCGCCAACTCTAACGGAAACGGAACTATGAACGCTAAGCAAAAACCGGTTAATCTTGCTGACGTTGTGGCGAAAGCACACGATACTTTCAACCGGGGTGTAACTAAGCCGATAGAATGGCGTCGGCAACAGCTGCAGAACCTCATGCGTATGTACACGGAGAACCAGAACGCGATGATAGCAGCTCTGGCGAAAGACCTAAGGCGGTCCAAAATGGAAGCCGTTCTCCTGGAAACTGAATACCTGATCAATGATCTCAAGAATACGCTGAATAATTTGGATAAATGGATGGAGCCGGAACGGCCGTCCAAAGGTATCGTTAATATGTTAGACGATGTGGTGATCTACAACGATCCGTACGGCGTGGCGCTGGTGATCGGCGCGTGGAACTACCCTCTGCAGCTGCTGCTGCTGCCGATGGCGGGCGCTATCGCTGCTGGGAACGTGGTCGTTGTCAAACCCAGCGAGCTCTCCGAGGCCTGCGCACAGTTCATTGTTGAAATGATCCCTAAATATTTGGATAATGACGCAGTAATAGTAGTAGAAGGTGGACCTGAAGAGACCACAGAGCTATTAAAACAGAAGTTCGATTACATCTTCTATACGGGCGGGACTAACGTCGGCAAGATCGTGTACGCCGCCGCCACCAAACATCTCACACCAGTAACACTAGAGTTGGGCGGTAAAAGCCCGACTTATATAGACAGCACAGTGGACATAGAAGTAACAGCTAAACGAGTGTTGTGGGGCAAATTCATCAACTCAGGTCAGACTTGCATCGCGCCAGATTTTGTGCTGTGCTCCAAAGAGGTCCAAGAGAAGTTTGTGAACGCCGCGAGGGGAGTCCTCAAGGAATGGTACGGAGAAGACCCGCAGAAGTCTCCTGATCTATGCAGGATTATCAACAGCAGGCATTTCAGCCGTCTTCAAGCTTTAATAGATGCGAGTAAAGATAAAATCGCAATTGGAGGTCAGACTGACCCCACAGAGAGGTTCATTGCGCCGACGATATTGACCAACGTGAAGGGCACAGATAAAATAATGGAGGACGAAATATTCGGTCCCATTTTACCGATAGTTCCCGTTGAGAACGCGTATGAGGCGATTAAATTTATTAATGCCAGGGAACATCCATTAGTATTATACGTGTTCACCAATGAAAGGGATACGCGAACTTTGTTCAATGAACAAACACGTTCGGGAAGCATAGGTGTCAATGACACTATCATGTTTTACGGCGTTGAGACGTTACCATTCGGCGGTGTCGGCAGCAGCGGTATCGGTGCCTACCACGGCAAGACGACTTTCGATACATTCACGCACAAAAAGAGTTGCCTTATTAAAAATTTCTCACCCATCGGAGAGAAACTTGGATCAATGCGTTACCCGCCGTACTCTGATAAGAAGCTGAATGGAATAACGATGTTGATGGCAAAGAGGTCATTACCCTCCTTTAAGTTTTTGCCCTACCTGCTCACGTTTGCTCTCGGGGCGGGCATTTCTTACGGCATCTTCGCCTGGCAGAAGATGGCTTCGGAA---ATGCAACCACAGATTCTAGTACTGAAGGAGGGGACGGACCAGTCGCAGGGCAAGCCTCAGCTTATCTCAAATATCAATGCCTGCCAGCTGGTTGTTGATGCGGTGCGCACTACCCTGGGCCCCCGGGGTATGGACAAGTTGATTGTAGACCACAATGGAAAAGCTGTAATATCCAATGATGGGGCCACTATTATGAAGTTACTGGATATAGTGCACCCCGCAGCCAAAACCCTCGTAGACATCGCCAAGTCTCAAGACGCTGAGGTTGGTGACGGCACCACATCTGTTGTGATCCTCGCTGGAGAGCTGCTGAAGAGGTTGAAACCTTTTGTTGAAGATGGCGTGCATCCTCGCATCATCATCAAGGCGCTGCGCACGGCGGCACGACTCGCTATTGAGAGGGTTAAGGAGTTGGCTGTGAAGGTGGAATGCCAGTCACCTGAAGAACAAAGGGAACTGCTTCGTAAGTGCGCGTCGACAGCGATGTCTTCCAAGCTGATCCATCAGCAGAAGGACCACTTCTCCAAGATCGTGGTGGATGCTGTACTGGCGCTGGACGCGCCGCTGCTGCCTCTAGACATGATTGGTATCAAGAAGGTATCAGGTGGTGCGTTGGAAGACTCCTTCTTGGTATCAGGAGTGGCCTTCAAGAAGACCTTCTCTTACGCTGGCTTTGAGATGCAGCCCAAGAGTTATGATGATTGCAAGATTGCGTTACTCAATATTGAACTGGAGTTGAAAGCGGAGAGAGATAATGCACAGATCCGCCTGGACAACGTGCGCGAGTACCAGAAGGTGGTGGACGCGGAGTGGCAGATCCTGTACGAGAAGCTGGCCGCGCTGCACGCCAGCGGCGCCAACGTCGTGCTCAGCATGCTGCCCATCGGGGACGTCGCCACGCAGTACTTCGCAGACAGGGACATGTTCTGCGCGGGGCGCGTGCCGGCGGAGGACCTGCGGCGCACGCAGCGCGCGTGCGGCGGCGCCGTGCTCAGCTCCGTGCGCGACATGGCGCCCGCCAGCCTCGGCCGCTGCCACCACTTCACCGAGCGCCAGGTCGGCGGCGAGCGGTACAACATCTTCACCGGATGTCCGGCTGCGAAGGCGTGCACGATGGTGCTGCGAGGAGGTGCAGACCAGTTCCTGGAGGAGACGGAGCGCTCGCTGCACGACGCCATCATGATTGTGCGCAGAACTATCAAGAATGATGCCGTTGTCGCGGGTGGTGGTGCAATCGACATGGAGATATCTAAACACCTCCGCGAGTACTCTAAAGGCGTGGCCGGCAAGGAGCAGCTGCTGGTGGCGGCGGCCGCGAGAGCTTTCGAAGCGATACCGCGACAGCTTGCAGACAACGCGGGGCTCGACGCCACTGGACTGCTTAACAAGCTGCGCCAGCGGCATCACGCCGGCGACGTGTGGTACGGCATCGACATCCAAAAGGAGGACATCGCGGACAACTACGTGAACTGCGTCTGGGAGCCCGCGGTTGTCAAGATCAATGCCATCACCGCCGCCTGCGAGGCTGCTACACAGATTCTGTCTATAGATGAGACGATTAAAAACGTGAAGTCGCGCGCAGTGACATCAACCGGCACCATCACGCACGGCGCGTTAGTGTACGGCGGGGTCGGCGGGCCGGGGCTCTGC---CCGCGCGGCCCCGACCTCCCGCCGCTCGAGCTCGGCTTCCGCGGCCCCTGGCGCGAGGACGAGCTGCTGCCTTCGACTCCTGCGAGCCAGGCGGCTTCTACGCAAAGCGGCTCCTCCGCCGCCGACAAGGGCCAGAACGTCGAGTGTGTCGTTTGCGGGGACAAGTCCTCGGGCAAGCACTACGGCCAGTTCACGTGCGAGGGTTGCAAATCATTTTTCAAGAGATCGGTCCGACGGAACCTGACTTACTCCTGTCGGGGTAACAGGAACTGTCCTATCGATCAGCACCATAGAAACCAGTGCCAGTACTGCAGATTGAGGAAATGTCTCAAAATGGGCATGAGGAGAGAAGCGGTACAAAGAGGGCGAGTGCCGCCGACGCAGCCCGCGGGACTTGCACTGCCTGGCCAGTTCGCACTAACGAACGGCGACCCGGCTGGCGGCCTCAACAGCCACCCCTACCTCTCCTCCTACATATCACTATTACTCCGAGCAGAGCCCTACCCAACCTCGCGCTATGGCCAGTGCGTCCAGCCCACCAACGTCATGGGCATAGACAACATCTGCGAGCTTGCAGCGAGGCTACTCTTCTCCGCTGTCGAATGGGCGCGAAACATCCCCTTCTTCCCCGACCTCCAGGTCACCGACCAGGTCGCGTTACTACGACTCGTGTGGTCGGAGTTATTCGTCCTGAACGCATCCCAGTGCTCGATGCCGCTCCACGTGGCGCCGCTGTTAGCCGCCGCGGGCCTGCACGCTTCGCCCATGGCGGCGGACCGTGTGGTCGCCTTCATGGACCACATACGAATCTTCCAAGAGCAAGTGGAGAAGCTGAAAGCGCTCCACGTGGACTCGGCGGAGTACTCCTGTCTGAAGGCGATCGTCCTCTTCACGACAGATGCGTGTGGTCTGTCTGACGTGCCGCACATAGAGAGCTTACAAGAAAAATCACAATGCGCGCTAGAAGAATACTGCAGAAGTCAATATCCCAACCAACCGACGAGGTTCGGGAAACTCCTACTCCGACTGCCTTCATTAAGGACCGTCAGCTCACAAGTTATTGAACAACTGTTCTTTGTACGTCTTGTTGGAAAAACTCCCATAGAAACATTGATAAGGGACATGTTATTATCAGGGAGTTCGTTCTCATGGCCGTATATGGCAACCATGACTTTTGAAGACATTGTCGGCAACGAGGACACTGTGTCGCGATTGGCGGTTTTCGCGCGCACGGGCAACGCGCCTAACATCATAATCGCAGGTCCTCCAGGTGTCGGCAAGACGACAACGATCTTATGCCTAGCTCGAGCTCTGCTCGGTGCAGCATTCCGCGACGCTGTGCTCGAGCTGAACGCGTCCAACGACCGCGGCATTGACGTCGTACGCAATAAAATTAAAATGTTCGCCCAACAAAAGGTGACGCTGCCTGCCGGGCGGCACAAGATAGTGATCCTGGACGAGGCGGACAGCATGACGGAAGGGGCGCAGCAGGCGCTGCGGCGCACCATGGAACTGTACGCCAACACGACGCGGTTTGCGCTCGCTGCCAACAACAGCGAGCGCATCATCGAGCCCATACAGTCTCGCTGCGCCGTGCTGCGCTACTCGCGGCTCACCGACGCACAGATACTCGCCAAGGTAATAGAAGTGTGCAGGAAGGAAGATTTATCATACACAGAGGAGGGTGTGAATGCAGTAGTGTTCACAGCGCAGGGTGATTTGCGTTCGGCACTCAACAACCTGCAGGCGACAGCGCAGGCCGGCCGCCACGTTAGCCCCGATAACGTTTTCCGTGTGTGTGATGAGCCGCACCCCATGCTGGTGCGCACCATGCTGGAGGCCTGCATTCGTCAGGACATACACCAGGCTTACAAGGTGATAGCGAAGCTCATAAAGCAGGGATATGCTGCAGAGGACATAGTGAGCAACATATTCCGCGTGTGCAAGACGCTGGCAGTGGGGGAGGAGCTGCGGCTGGGGCTAGTGCGCGAGGTGGGCGTCACGCACATGCTTGTCGCCGATATGGAAGCCCTTGAAAGGAGAGGAAAACTGCTGGCGATCGCTGCCATCGTGTTTATTGTCTTTTGGTCTCAATGTCCTGGTGTGGAGGGTCACCGCAACACCACGAAGATGTCGTATGTGTGCCCGCCGCAGTTCATCCGGCTCGGGCACAGCTGTTACTTCTTCAGCGACAACAATGCCACCTGGCAGAGCGCACTCTTCGCCTGCAAGGACCGTGAGAGCAACCTGTCGGTGCCAGCTCGCTGGGAGGACAGGAATCTCCGCACCTATCTCAACAAACATGACGTTGAGAAAGCGAGCCGTTGGATCGGCGGTATCTACGACTACGGCGCGCGCGCTTGGAAGTGGGGCGGCGAACTACGGCGCATGCACTACCAGTCATTTTCCAAGATGAAGCGCCTCTCCCCCGAGGAACTGAGGTGGAACTGCATCGCCATGATGCCCGAACTTCTCTACAGATGGGCTCCGCGCAGCTGCATAGAGTCGAGGCAATACATTTGCCAAACTAAACTACGTAAGGTGCCGAAGACAAAGCTGAAAGACCTGCGACGACGCTGGCAGCGTATGGGCAAGATCAACGAGATCACCGCCCCTAGCGTCAGCCGCGAGGTCGACGACCCCCGCACCAATGACGTCACCATCAACCCAGTCGACAACCCTAAAGCCTTCGACCTCCGTCCCGCG------CTGTACGGGCCGCGAGCCAACAGACGCGAACCGAATCCGATACGAAACCACCCGAAACCTTACGACCTTAGACCCAACGAGCTGAAGAAGAGATCTAGACCCAACGCCCGCAGGCGGCTCACCAGACCCTTCCCTGGTTACAAATGGAACCGTCACGACCCCGAGGCGTCGTTCCGGTACAACTCTGAGCTGCTGCGGTCGGGTCGCACGGGGCTGAGTCCGCAGCAGGTGAACGGGCATTTAGCGCGGCTGCGGCACCTCCGCGACAGACAAGTC---CGACGTCGGCGGCTGCGCGAC---GACGATTGGCTCGTCAATGACGTCAGACAAGTGCTAGTGCCGACGCACTCGCGCACTTACACTGTCGACAATAATATCAGTGCTTTACACCCCAAGGCTATTGTCGAAGAGTTCGATCGCTGCGACCACTGCGGAGATCTGCTCTGGGGACCACTAGAGAGCGGCGTGCGGTGTGTGGACTGTGGCGCGGCGTGCCATGAGCGGTGTGCGGAGACGTTCTCGCTGCCGTGCACCAAATACAAGGCGCCGCCGCCTGACCGCGACCGCGATCTGCGCACCAACGTTGCCAACAGTGTGGCGACGCTGCAGTCGTCGTCACAGCAGTACTACGAGCAGTTCTCCTCCAACGTGGCGGAGGACCGCACGCACGAGGGACACCTATACAAGCGCGGTGCACTGCTCAAGGGATGGAAACAACGTTGGTTCGTGTTGGACTCTATCAAGCATCAGCTGCGATACTACGACGCGATGGAGGACTCCCACTGCAAAGGATTTATTGACCTGGCGGAGGTGATAACAGTGACGCAGGCTGCGCCGGCGCCGGGGCCGCCCAAGAAATGTGACGACAGATCTTTCTTTGATTTACGAACGAGTCGACGGACGTACAATTTCTGTGCGAGCGACGCGAACGCTGCGCAGGAGTGGATAGAGAAACTGCAGGCCTGTCTGCAG------------------------------------------------------------------------------------------------------------------------------------------------------------------------------------------------------------------------------------------------------------------------------------------------------------------------------------------------------------------------------------------------------------------------------------------------------------------------------------------------------------------------------------------------------GGTGAGTCGTGCAGCCTGGCGGGGTTCCTGATAGGGCGCGCGTGCGGGGACGCGGTGGTGGCCAACTACCTCTACTGGTACCTCCTCATCGAGTGCGAGGACGCGGAGGCGCCGCGG---CCCCCCCGCCACATGTACCTCAGTGTTATGAAGACGTTCTCACAGCGATTGGCTAAAGGAAATGCGGACCACCAACGTACGCGTTCGTTTCTCGCGCGTCAACAAGTCTTCATAGACAAACTGGTCAAATTAGTTAAGACAGTCGCTAGAGAGAGTGGCAACAGGAACAAGAAGGCGGAACGCCTGCAGCAGCTCCTCGCAGATCCTGACGCTTTTAAATTCAACTTCACGAACTTCGAGCCGATGCCCTTCCCCTTAGACCCTAGTGTTACCATCAAAGGAATAGTGGCAAAGAAAGCCTCACTCTTCAAGTCTGCTCTGATGCCCTCAAAACTGACCTTCCTTACCACCGAGGGTGTGGAGTATGAAGCCATCTTCAAACATGGAGACGATCTCAGACAGGATCAACTGATACTCCAGATGATCACACTCATGGATAAGTTGCTCAGAAGGGAGAATCTCGACCTGAAACTAACACCATACAAGGTGTTGGCGACGAGCTCCCGCCACGGCTTCCTGCAGTACGTGGAGTCGGTGTCGGTGGCGGAGGCGCTGGCGGCCGAGGGCAGCATCCAGAGCTTCCTGCGCCGACACAACCCCGCCCCGCAGGCGCCCTACGGCATCCGCCCCGACGCCATGGACACCTACGTGCGCAGCTGCGCCGGCTACTGCGTCATCACCTACCTGCTCGGTGTAGGTGACCGCCATCTCGACAACCTGCTGCTGGGGCGCTGCGGCGCGCTCTTCCACATCGACTTTGGATACATCCTAGGTCGAGACCCGAAGCCGCTACCACCGCCCATGAAGCTGAGCCGGGAGATGGTGGAAGCCATGGGCGGAGTACACGCTGACCATTACCACGAGTTCAGAAAACTCTGCTACACAGCCTTTTTACATTTAAGACGGCATGCAAACTTAATGCTGAACCTGTTCTCTCTGATGGTGGACGCGTCGGTGCCGGATATCGCCCTAGAGCCTGACAAGGCCGTCAAGAAAGTACAGGACAAACTCAGACTGGACCTGGGCGATGAGGAGGCGGTCCACTACTTCCAGAACCTTTTGGATATGTCAGTAACAGCTGTCATGGCCGTGCTAGTTGAGCACTTCCACAAGTTCGCGCAGTACTGGCGCAAATGCAACACCATATTCTTAGAAATGAACACACCTACACCTGAGGAGGCGAGTTTCCTGAGGAGATACGGGTACTTGCCAGAGGTGCAGGGCGATATAGGTTTCTCATACACGCCGCAGTCGATAGCGGAGGCTGTTAAGAAGATGCAGCAGTTCGCAGGACTACCGGCAACAGGGAATCTCGATGAAGAAACGAGGAGCTTGTTTAAAAAGAAGCGTTGCGGTGTTAAGGACATAGAGAACAGTCCCAGGTCCCGCAGGTACATCCTGCAGCAGGGATGGGGGAAGAAAGCCATTACTTATAGAGTGTTGAACGGTTCGAGTACGTTGGAGAGGGAGCGCGTGCGGGCTCTGATGGCGCTGGGGCTGGCGGTGTGGGCGCCACACGGGGGCCTGCACTTCAAGCAGTTGGACGAAGGACATGCTGACATACAAGTCTCCTTCGCCAGCAAGGACCACGGGGACGGGTTTCCTTTTGACGGGCCAGGTCGCGTGGTCGCGCACGCGTTCCCGCCGCCGCACGGCGCCATGCACTTCGACGACGATGAGGTGTGGGGCGACGGCGACAGCGATGACGCCGACGATGACGTCACCGACTTTTTTGCAGTCGCCGTGCACGAGATCGGACACGCGCTCGGACTCTCGCATTCCAACGTGAAGGCCTCCGTCATGTACCCCTACTACCAGGTCCCGGTCGAAAAGCTGCATATGGACGATATATTAGGCATGCAGGAGCTCTATTTGAAGGAGGAGTTGCCGAGTTCTGGTGAAAGTACGGAGCGCGCGTCGCAG------TCTTCGCTGGCGCCGCACTTTACACAGACCGCCGATAGCCGCGAAGAGGACCTGCCCGACCTCTGCCTCTCGCACTACGACACCATACAGGTCATATACGACAAGATATACGTCTTTGAAGAAGAGTGGGTGTGGGTGTTCAGAGACCGTCGCGAGCTGGAGGAGGGCTACCCGCGCCGCATACACGACGTATTTATCGGCCTGCCCAAACACGTGCAGTTTATACGCGCCATCTACCAGAAGATAAACGGAAACATTGTCATCTTCTCTGGTCGTAACTACTGGGAATTTAGCCGTCGCTTCCGGCTTGTGCGTCGCGGGCGCGCGGCCGAGTTCGGTCTGCCGCGACGTATCGAG---CTGACTACAGCCTTCCTCTCAAACTACAACAACCGTACATATCTTATCAGCGACGACCATTTCTGGCGCTACGACGAGCGACGTGACGCCATGGACCGCGGCTATCCCAAGCATATGGCGGCCTGGAGACGCATACCTAGCCCGGTAGAGGCCGCCATGGTGTGGAAAGGAGACACGTATTTCTTCTGCGGGCCGCGTTTCTGGCGCTTCGACAACGAGCGTGTGGAGGCACACGCATATTACCCGTTGCCCACTGCGCAGATCTGGTTCCCGTGTGATTCCACGCCAGAGATGAACAAATACCTTACAAATGACGAA---ATGGCGGACGGAGGCGTGGATATAGATTTATACGCGGACGATATTGAGTCGGATTTCAATAGACAGGATGAATTTGGCGGTGACAACGTAGATTTGTACGACGATGTGCTTGCTGCTCCGCCGCAGAAGCCCGAGGACATTGACGGACCTCGGAACCCATCATCTCAGCAGCATTCGCATCCACCGGAAGAAACAAATGGCAACGCTCCCTATCACAACAGCGCACCAAACCACCATCATGGCCGCCGATTCCAACTCTATGTTGGAAACCTCACTTGGTGGGCGACAGACCAAGACATAGCAAACGCCATAGCAGATGTTGGCGTCAACGATTTCCAAGACGTCAAATTCTTCGAGAACAGGGCTAACGGACAGTCGAAGGGTTTCTGCGTTATTTCGCTCGGTTCAGACCAGTCTATAAGAATGATTATGGACCGTCTGCCAAAGAAAGAAATACACGGACAACACCCAGTCGTTACTCTACCAACAAAACAGGCATTGAATCAATTTGAGAGTCAGTCGAAGACTAGATCGACG---------ATGGCAGGACGTAGTGGATTTGACGATGGTAATCCCAGGGACTTTGGAGGCGGTAGAAGGACTCTTGGCGGGCGTCCGCTACCTACCGAGCCTCCCTACAAGGCGTACGTTGGAAATCTACCTTCTGGCCTCATCCAGGGTGATATTAACAGAATTTTTCCTGATCTTGCCATTAAAAATGTTAGGCTTGTTATGGACAAAGAGACAGACAAATTCAAAGGATTTTGCTATGTTGAATTTGAAGACTTGGATGATTTGGTCAAAGCGATTGAAATGAATGGTGTACTAATTGTAGATGGGAATGTTGTAAAAATTGATGTAGCTGAAGAGAAACGAAGCATGACACGCCATGAAAGACTGCTAGTCGAACATGAAATTCTGGACCTCTTGGGTCTGGGAGAGAGACCTCGACGCACCAGTGCGCCGCCTCTGGACCGGTCGGCTCCAAGTTTTCTGCTGGACGTGTACAAGCAGCTAGCAGAAGAACATGAGCAAGCTCGGCCGACACGAAGCTCTGAAATGGCTTTAAGTGGCGAAGAACAGCAAGCCATTGACGAAAGTGATTTAATAATGACATTTCAAAGTAAAAAGCATCACTTAGGAGCTTTGCGTCACGGTCATGGACGGCACGTGTGGTTCGAGGTGTCCGCTGCGCCTAGTGACGCGTCCTCCTTGCTAACGGCCGAGCTGCGCGTCCACCAGGCTGCCAAGCACACCGACGAACCCACCAGTCTCTACACTGTTGTCGCCCACAGGGTCTTAAGCGTCGATAATGTCGGGGGCCTACAAATGGAGCGCGTGGCCGCGGTGAACACAAGCGCGGGCGCGGAGGGCTGGCTGGAACTAAACGTGACCATGGCGTTGCGCGCCTGGCTCACAGAACCCACGGAGAATAGAGGCTTCTTCATCACTATCCACCCACATTCGCAACCAGAACGTCACGTGAAGCCAGAAGAAATTGGTCTTGATGAAGCTCGTGGGTCAGGCGCTGATGGGAAACAGCCCTTCCTCGTGGCGTTTTTCAAGAACGGGCCCAAGCTAGGCGGCTGGGACGCCGGGGCGCGCCGCAAGCGGGAAGCGAGGCGGTGGAGAACACACGGATATACTGACAATTATCTGAGGAATCCTTTGACCGACACGTCGCATTGGACGACCAGGAGCTGCGAAATCCAAACATTGTACGTTAGTTTTAAGGATTTGGAATGGCAAGACTGGATTATAGCCCCTGACGGCTATAGCGCGTACTACTGCAGCGGCGAATGCAACTTTCCACTCAACGCTCACAAAAATGCTACAAATCACGCCATTGTACAAACATTGGTGCATTTATTAAATCCAACACAGGTGCCGAAGCCGTCGTGTGCGCCGATCAAGCTGGCGACAATATCTGTGCTGTACTACACTGATGACTCTAACGTCATACTGCGAAAATACAAGAACATGGTTGTTAAGACTTGCGGATGCCATCTCTTTGGATATCTGCCTGTAAATATAAAAGATGTATTTAAGAAAACAGCAAAGCAAGTTATGTTAACAGAAGTTGTATCAAAAGATTTGGAATTTGACTATTCATCATTGCAGTCGATACTAGGTGAGAGAGTGACGGAGACCAGCTCAGTGGCTAAGGCAACTGTCTCAGCACTCATACCACTTGGTGATGGGAGTCCACCTAATCGCATAGCAATGAAGGAGCTGCTAGAAGCCCTGATGGGAAATGACTACATGCCGCTGCACCGCACACTGCGCGCCGCGGGGCCCATACCACCGCCCACGTTCCTATTAGACCCTACTGAGATATCCTTCGCTGATGAGGGTGTTTGGAAAAACCTAGTAAACCATGGTGCATACCTACCGCTGTATGACACTGACTATGAAGGACTGCTTGGATTGAAGCCACCAGAGAAAGTTCCAGAAAGGCGAGTTGTGCAACCGCATAAAACAAAGGAGGAGAAGAAAGAAAGAAAAGAAGAGCGTGAGGAAAAGAAGGTAGAAGAGAAGGAGGCGGCTAGTGCGGCGGCGGAGGCTCGCGAGCTGACGCAGTTGGCGCTGAAGGGCGCGCTGAGCGTGGCGCACCAGCAGCGGCTGCTGGCGCTCCTGGACCAGGACCCTAACGTCGTCTACGAGATTGGAGTCACGCCCTATCAACTGCCGGAGCTGGTAGAGAACAACCCGATGGTGGCGATCTCCGTGCTGCTGAAGCTGATCCACTCGCAGCACATCACGGAGTACTTCAGCGTGCTCGTCAACATGGAAATGTCGCTGCACTCCATGGAGGTCGTGAACAGGCTAACTACATCAGTGGACCTACCAGTGGAATTCGTGCACCTGTACATCAGCAACTGCATCTCCACCTGCGAGACGATCCGCGACCGCTACATGCAGAACAGGCTCGTCAGGCTCGTCTGCGTCTTCCTGCAGTCCCTCATCAGGAACAAGATTATCAACGTCAAGGAACTGTTTATAGAAGTGGAAGCATTCTGCGTAGAATTCAGTAGAATCAGAGAAGCAGCTGCACTATTCAGGTTGCTTAAGCAATTGGATTCAGGGGAG------GGGCACAAGGATACAAAGGACCCAGCAGATCAAGACCTTCGCAACATAATAGATAAATTGGCTCAGTTTGTTGCGAGAAATGGCCCAGAATTCGAGAAAATGACGAAACAAAAACAAAAAAACAACCCTAAGTTCAGTTTCCTGTACGGCGGAGAGCACTTCAACTACTACCAGTATAAAGTGACGACAGAACAAGCAATTCTAAAGCAATCGGCCGGTGGGCAGTCTGCTCCCGCGCCCGCCGGGGCTTATATGGCACAGAACAGGCAATATGTAATGCCCCAACAGGGCGGTGCTACGGCCGCGCAGCTAGGGCTCGCGGCTACGATGGCGGTCGCACCGGCGCTCCAGCAATGGTTGGCGGTGAACTCCGTCCCACCCGCGGCGCCCGCTCATCACTCTCACGACATCGACAACATCAATGTACAGATCAACATGCTCAAGGAACAGATAACTCAGTCGGAGAATAATCTCAGTGCTCAGCATACGGTGTTGATACAGCAACAGCAGGCTAAGATCAATGAGTTGGTGGGCAAGGCGCAAATGGAAACCATTCAGATTATGGCTGATGAAAACAACATCAGTCTCAGTGAATTGGACAATATTTTGCAACCAATAATAATGGGGTGTTTCGGCTCACCGGGCGGCAAGAGCAGCGAGGGCGATGACCTCAAGTCTCAGAAGCGCCGTAGCGATGCCATCACCCGCCAGCTGCAGAAGGATAAGCAGTTGTACCGGGCTACGCATCGCCTGCTGTTGCTGGGCGCTGGCGAGTCTGGAAAGTCGACCATCGTGAAGCAGATGCGCATTTTGCACGTCAACGGTTTCTCCGACAAAGAGCGCCGCGAGAAGATTGAGGACATCAAGAAGAATATACGAGATGCTATCCTTACAATAACTGGTGCAATGAGCACGCTGACGCCGCCCATACCGCTCGAGAAACCGGAGAATAAGGCGCGCGTTGATTATATTCAGGACGTGGCATCGCAGCCTGACTTCGACTACCCTTCGGAGTTCTACGAGCACACGGAACAGTTATGGAAGGACCAGGGAGTGCAGCGCACGTATGAGCGCAGTAACGAGTACCAGCTTATAGACTGCGCCAAGTATTTCCTGGACCAGGTGCACATAATAAAGCAGGCGGAGTACACGCCGACGGAGCAGGACATCCTGCGCTGCCGCGTCCTCACCTCGGGGATATTCGAAACGCAGTTCGTCGTCGATAAAGTCAACTTCCATATGTTCGACGTGGGCGGGCAGCGGGACGAGCGGCGCAAGTGGATTCAGTGCTTCAACGACGTGACCGCGATCATCTTCGTGACGGCGTGCTCCTCCTACAACATGGTGCTGCGCGAGGACCCCACGCAGAACCGTCTGCGGGAGTCGCTCGATCTCTTCAAAAGCATATGGAATAACAGATGGCTGCGTACGATATCAGTGATCCTGTTCCTGAACAAGCAGGACCTGCTGGCGGAGAAGGTGCTGGCGGGCAAGTCGCGGCTGGAGGACTACTTCGCGGAGTTCACGCGCTACCAGACGCCGCCGGACGCCGCGCCCGACGCCCGCGACCACCCGGAGGTCGCGCGCGCCAAGTACTTCATACGCGATGAGTTCCTTCGCATCAGCACGGCGAGCGGCGAGGGCAAGCACTACTGCTACCCGCACTTCACGTGCGCCGTCGACACTGAGAACATAAAGCGCGTCTTCAACGACTGCCGCGACATCATCCAGCGCATGCACCTGCGCCAGTACGAGCTGCTC---TGGCAGAACCTCACACCGAAGTCACTCTTCTCGCAAATTAAACACGAACTCAAGGCATACTGGGGTTACGAGCTAAATGCTGAGAACATGGATGTTGTTATAGAGAAAAACGGATTGCAGAAAATTTCCTTACTTAGGTCGTTCGCACTGAAGGTGGGTCTGCAGATCCTGCTGCGGGAGTACGATTTTGACAACAAGAATAAGGCACCATTTGCACCCGCAGATATCATGAACATCTTCCCCGTCGTCAAACATATCAACCCTAGGGCATCGGACGCATACAATTTCTACACGACTGGTCAGAACAAGATCCAATCTGGCGCAGTATCTGAGGGTCACGAGCTGATAGCGGAGGCTCTCAACTTGCTCAACAACGTGTACGGCGCCATGCACGGCGAGATCGCGCAGTGTCTGCGCATGGTGGCGCGCCTCTGCTACGTCACCGGCGACCACCGCGACGCCATGGCATACCAGCAGAAGGCCGCCCTCATGTCCGAACGAGTTAACGGCATCGACCATCCCTACACCATCACTGAATACTCCCACTTGGCGCTGTACTGCTTCGCCAACGGGCAGGTGAGCACGGCGCTGAAGCTGCTGTACCGCGCGCGGTACCTCGCGCTGCTCGTCTGCGGCGACAACCACCCCGAGATGGCGCTGCTCGATAGTAACATAGCGCTGATCCTGCACGCGGTGGGCGAGTACGAGCTGTCGCTGCGGTTCGCGGAGTGCGCGCTGGCGGTGACGCGCAGCTCGCACGGCGCGCGCTCGCTGAAGGCGGCCGTGGCGCGCCATCTGCTGGCGCGCACGCTCTCCTGCCTCGGCGACTTCCGCGCCGCGCTGCACCACGAGAAGGAGACATACTCCATATACAAGCAGCTCTTGGGCGAGAAGCACGAGATGATTCAACGCGAGTATCAAATGAACAACGGGTTTAGTACAGGAGAGGAAGACTCTAGAGGCAATTCTGATCAAATATGTTGCCTTGTGGATGACGGGGATCGCTGTAGGCGACCCGCTGGCAACGCCTCGTATAGCAAGCGCGTACAAAAGACAGTGGCTCAGAGAAGGCTTAAACTCAACATTGATCATCAAGCAAGGCATACTTATATCTGCGATTTTCACAAAAACATGATACAATGTGCAAGAACGAAACAAAGGAGGCCTAAAGACTCTGAAGACGATAGCAATGAGGCAGAGATGGATTATCCAGAGATTGACTGGTATCACCTGCAAGTGAATACATTGAGGCGGTACAAAAGACATTACAAGGTCCCAACAAGGGGTGGTAACGATGACATTGTCATTGTGCATGACCTTGAAAGTAAATGCCCTTTGGAAGTTCTGCAACACCAGAGGGCAGTGTGCAGCCTCAGTATAGACCCATTCAATGAACGAGTGGTGTCTACAGCGGGGAATGATGGCCGCTTACTGCTGTTTGATACAAGACAATCTGTTCATGAGTCAATGGTGATTTCGCGGAGTCGCAAGGCGTTCCACGGCGTTATGTATCATCCGCAACAAGTGGGCATGTTGGTGTCGGCGAACGCACGCGGCGGCGTCGCTCTGTGGGATCTGCGATCACCCAAACACCCGGTCCTTCGCTACTTCGGTAACAACGGCACTTGTCAGAACAGTATGAGCGTCCGTTTCAACTCGGCGGGTACGCATATCCTTGCATTGCGGCGTCGCTTAGCGCCCGTGCTGTACGCGGTGCACTCGCCCGAACCAGTGGCGGAGTTCTACCACCAAGACTATTACAACTCGTGCACTATGAAAAGCTGCTGCTTCGCCGGCAAAGGCGACCAGTTTGTGCTCTCCGGATCTGATGACTTCAATCTATATATGTGGAAGATACCAGATAGT---GGAGAGTTTGATATGTTAGTGGAACCCCCACACATCATATTATACGGACATAGGTCGATAGTGAATCAAGTTCGCTACAACTCACAGTATTGTCTCATCGCGTCTTCAGGTGTCGAGAAAATTATAAAGGTGTGGTCGGCATTGGAGTACCCGCAGATGCGCGGAGCTCTGTTAGAGGAGGCGCAGGGCTCCGACAACCCGCGCGAGATCTACAGCCACGAGGATTATGTCTCCTTAGTACATCATAGTGGACAGTATATATCGCACAACTACGCGGAGCAGTCGACGGTGGAGGACCAGCGTATGATGGCGTTCTTCGACTCGCTGGTGCAGCGCGAGCTGGAGTGCCTCGCCGCCGAGACTGACTCGCTGGACGCCTCCAGCTCC---------GCCTCGCCGCCCGCCGGG---GACTCCGACGACTCCGACCGCGCCGTCGCAGACTACCGCGCACTGCACCCCAAGCGAGTAAACCCAAACGGCAACCGCAGCCAGCGCTGTCCCAACAGACTGGCCCGGCTCGTCGCCTCGCGATATCCCAAGAATACGCGCTCCCAGAAACGAGGATCACAAAGACGTAACAAACAGACGACTATAACGTCTCCGTATGATAGGTTTCCTAGACCACCGGGATATCCTGACACCCCTGCTCTACGGCAATTATCGGAATATGCACGACCACATGCAGGGTTTAGTCCCGGCAATTTACCTCGACATTGTATGGACCCTATGCTTCAATATCAGCTCAGTTCAATGTATGGCGCCGCCGGTGCCAGGGAACGCCTAGAATTGGAACACCTTGAAAGGGAGAAAAGAGATAGAGAAATAAGGGAACTGCGGGAGCGCGAGCTAAACGATAGATTAAAAGAGGAACTTCTTAAAAATAATGTTGGTCCGCGAGGTCTCGATCCACACTGGTTGGAAATGCACAGAAGATATGGTATGCCCCCACCTCCTCCCCAAGGTGCGATACCCGTACAATTCGGGCTTTATCCCCCTGGACACGGACCGGCTTCTCTGTCTCACTTGGAGCGGGAGCGGCTGGAACGTCTGGGCATCCCGCCAGGCGGCGCCGGCGGGCCGCCGCCCAGCGTGCCCGTGTCTGGAGCGCCGCCGCATCACCCGCACCATCCGCACCCCGGCGTCGCGGCCGCGCAACTGGAGGCGGCGGAGAGGCTAGCCCTGGCCGCGGATCCAATGGTGCGACTACAAATGGCGGGCATCAACCCTGAATACCACGCGCACACTCACGCGCACACACACGCGCATTCACATACTCACCTCCATCTCCATCCTGGCCAACAGGCGGCTGCACAGGCACAGCAGGATGCTCTGAGCCTGGGGCTGGGCGCGGGGGCGCCGTACCGGCCGCTACCCCACCCGGACCTGCTGGGGCGGCCGTACGCGGAGCAACTAGCACAGCAGGCGGCGGCGCACGAGCAGCTGCAGCGACAGCTGTTGCTGGAGCGCGAGCGTGGCTTCCTGCACCCCGCGCACCACGAGGACTTCCTGCGCCAGCAGCGCGAGCGCGAGCTCAAGGTGCGCGCGTTGGAGGAGGCGGCGCGCGCCTCGCGCCCGATGAGAGAAGCAGGTACTAGGATGGCCGAGCTCGAGTTCGAGGCGCCGCTCGCTCAAATCGAAGATGCCGATGATTGTCTGACTTCGGTAGACTATCCACAGAAAACCATAAACGGTAATGACATACATCTGAACAATATCAACAATTTGAAAAGTGAAATGACTAAAATGAAAACCGACTCCAATAAAATAAATGACAACGATGTATCGAGAGTGGTGAAGTGCAAACAGGATAATATGCAGAATGTCGAAGGCGATAATTTCACAGAGACATTTTCCGGATCACTTGAAGATTTGGTTAACACCTTTGATGAGAAAATTACCAAGTGCTTCGGGAACTATGAGGAAAGTGTTGAAAAATTCGCTCCGGTTCAAGTGCGATCCCAGGAAGAGATAATGAACGAGTGCCAGATGTGGTGGACGATCACCGGCAACTTTGGGAACATCCTGCCCATAGATTGGACAAAGTCGTTCTCCAGAAAAATGCATATCCCCACATTGAACCTCAGCGATAAGAAGAGCGTGCTGAGCCCGGACGATGAGATCCACAGCTCGGAGGACGAGGCGGTGGCGTCCGACCTGGACATGCACGCGCTGATCCTGGGCGGCCTGCACCAGGACCATGAGTGCCCCGTCAAGACCGCCGATGAGGTGATCCAAGAGATCGACGACATGATGCAAGAGACGCCCTCCTCGGAGGGCGACATCCTCGAGTACAACGAGGCGCTGGAGAAAGGCAAAGAAGTGCTGAACTCTCCCCTGTACGAGGACAAACTTCGTCAGCTCTCGCTGGCACAATTAAACGAGATCTTTATGGAACTCGAAGTGTTAATCCGCGAGTTCTCTGAGACGTTGATCGCGGAGCTGGCGCTGCGAGATGAGCTTGAGTACGAGAAGGAACTGAAGAACACGTTCATATCTCTGCTGCTGGCGGTGCAGAACAAGCGCCGGCAGTGCCACACGGAGAGGAAGAAGCGCGCTGCGCCGCCGCGCTCGCCCAATCTGAACGCTAATCAGGCG---CCTAAGTACTTGACGACGGTGATCCCCTTCACGCTGGAGAACGGGCCCCCGGACAACCAGTCACTGCAGATTCTCATTAAAATATTAAAAGCGATAAACGAAGACAGTCCCACTGTGCCGACCCTGTTGACGGATTATATCTTGAAGGTGCTGTGTCCGACAATGAGATTGGCAGGGACAATTTTCAGTAATGTTACGAAAATGTTGGACTTCTATTCACAATTTAATCCATCGCCGCTTTCTATCAAGCAGTTTATCGATTTCGGTCTCAACGCTTGCGAGAGGAAGTCGTACTTGTTCTTGAGGAAGGAATTACCAGTGAGGTTGGCGAACATAATGAAAGAGATAGCGTTACTGCCTGAGAACCTACTCCGGATGCCCTCAGTGGGCATGGTGAACCAGTGGTACGAGCGGTCCTTTGAGGAGATAATACAGTTTGAGAAGATGGAACCAGAACCGCCAATCTTAAGCCAGTTCTGCGAGAGGCTGGTGCATATCCGAAACAGGCACGCGGATGTTGTGCAGACGATGGCGCAGGGAGTCCTTGAACTGAAGGAATCACACGAAGTCGACCCCGGCACTGAGAACTCCATACAGTACTTCTTAGATCGCTTCTACATGAGTCGGATATCAATTAGGATGCTTATTAATCAGCACACGCTCCTCTTCGGCGAGCAAATGGGTGGAAGACAGGCGTCAGTAAACGGTATGGGTTGCGGCGGGCGACACATCGGCTCTATAGACCCGGCGTGCGATGTCGCTGCGGTCGTACGAGACGCGTATGAAAACGCTCGATTCCTATGCGATCGGTATTACCTCGCATCACCTGAACTTGAACTGCTGCAGAATGGAGTTGCCTCAGATCGTCCGATGCCTATAATCTACGTTCCTTCACATCTATATCACATGCTGTTTGAACTATTCAAGAACGCGATGCGAGCTGTTATGGAGTGTCATGAAAATGCACCTCCTCCTATACAAGTTAATTTAGTGACGGGCAAAGAGGACATCTCAGTTAAGATGTCAGACCGAGGAGGTGGTATCCCGCGTAGCGTGTCCGACCTCCTGTTCAAGTACATGTACAGCACGGCGCCGCAGCCATCTAAATCTGATTCGCACACAGTACCGCTGGCTGGTTACGGGTACGGGTTGCCGATATCGAGGCTGTACGCGCGCTACTTCCACGGCGACCTGGTGCTCATGTCCTGTGAAGGATATGGAACTGACGCTGTTATATATTTAAAGGCATTATCAAACGAAGCGAACGAACTCCTGCCGGTGTTTAATAGAACGTCTAGTAAATTCTACAAGTCGATGCCGACGCTCGCTGATTGGTCGGGCTCCCTCAATACAGCCAGTAACTCGCAATGCGCACGCGCGAAGAACAGAGAGAAACTCTCGCCCTCGATATCGCACGGAATGGCGCTAAGCGACGCAGATGTTCAAAAGCAGATCAAGCATATGATGGCCTTCATCGAACAAGAGGCCAATGAAAAGGCTGAAGAAATCGATGCAAAGGCCGAAGAAGAGTTCAACATTGAGAAGGGTCGCCTTGTGCAGCAACAGCGACTCAAGATCATGGAATATTACGAGAAAAAAGAGAAGCAGGTTGAACTGCAAAAAAAGATCAATTCATCGAACATGCTGAACCAGGCCCGTCTGAAGGTGCTCAAAGTGCGTGAGGATCATGTGCGCACAGTACTGGATGAGGCTCGCAAGCGCCTGGCCGAGGTGCCTCAGGACAACAAGATGTATTCCGACCTGCTCGTCACTCTCATTGTGCAGGCTCTGTTCCAGCTGGTTGAACCAACCGTGACCCTCCGCGTGAGGCAGGTGGACAAGGGTGTGGTGGAGGCGATCCTGGGCCGCGCTCAGAATGACTACAAGGAGAAGATCAAGAAGGATGTCCAACTCAAGGTTGATGCTGAGAACTATCTGGCTGCGGACACTTGCGGTGGAATTGAGCTCATAGCCGCTAAAGGACGCATCAAGATTTGCAACACGCTGGAGTCGCGGCTGGAGCTCATAGCGCAGCAGCTGCTGCCGGAGATCCGCACGGCGCTGTTCGGACGCAACCCTAACCGTAAATTCACCGACGAGGTGCGGACGTTGTTTGTGAGCGGCCTGCCCATGGACGCCAAGCCACGGGAACTGTACTTACTGTTCCGAGCATATGAGGGCTACGAGGGATCGCTTCTAAAGGTCACCAGCAAGAACGGAAAAACAGCTTCGCCCGTGGGTTTCGTCACTTTCCACACCAGAGCGGGCGCTGAGGCCGCAAAGCAAGACCTTCAGGGCGTCCGGTTCGACCCAGACATGCCGCAAACGATTCGGCTGGAGTTCGCTAAAAGCAACACGAAGGTCAGCAAGCCGAAGCCGGCAGTTGCCACAGCCGCGCCGGCCGCACACCCCGCATTGATGCACCCTCTCACCGGACACCTAGCGAGCCCGTTCTTCCCGGGCGGCGGC---GAGCTGTGGCACCACCCGTTGGCGTACGGCGGCGAGTTGCCGGCGCTGTCGCACGGCCTCGTGCACCCCGCCATCCACCCGCAGATGGCGCCAGTGCGCTCCTACCTCATGTTTAGTAAGCCATACGAAAAGAGATTGGTGCAACAGTGCAGTCCAGTGAGCAAGAAGGAGTCGGTGCTCGTGCGACCTGAAGTGATGGACAGATTTATACCTTGTCGTCCTGATAATAATTGGCAGACCAGCTTCCAAGCTATACGTCGAGGCACAGAGAACCAGCCGGCGAAGAAAGCCAGGGCAGAGGGTGCAGCTAATGACGGC---ACTGGGGGGCGAGAGCATCTCGCCTATACGTGTCTACTCCGCAACGAGCTCCTGGGCGCAGAGATAGATGAGCTAAGAGGGCCA------------GCATGTGAGAATAGGGCCGCATTAGGCGCTGTGCAGCTTGCTTCCGCTGCGACCGCCGCATTATCGTATTCACCGCGCGTCTTCAAGTTCAGAGCTCCTGTGCATAGTGCAGAGGAGAATATAGATCCATCGCCGTACAGTCTGTCACCAGTGTCAGCAAAATCTCAGAAACTCCTACGTTCACCGCGCAAAGCGACGCGCAAGATATCCCGGATTCCGTTCAAAGTGCTCGACGCGCCAGAACTGCAGGATGACTTTTATTTGAACCTGGTTGACTGGTCGGCACAGAATGTGCTCAGTGTCGGCTTAGGTAGCTGTGTGTATCTATGGAGTGCTTGCACCAGTCAGGTGACGCGGCTGTGCGACCTGTCGTCGGAAGGCAATGCTGTCACCTCAGTCGCGTGGAGCGAGCGCGGACATCTTGTCGCCGTGGGCACGCAGAAAGGACACATCAGTGTATGGGATGTCGCGGCTAATAAGGAGGTGACAAAACTGCAAGGTCACATCGCGCGTGTGGGCGCGTTGGCGTGGAACGGCGACATGCTGAGCTCCGGCTCGAGGGACCGACATATACGACAGCGGGACACTAGGACACCACCTCAGCAGACGTCGCGCGTGCTGCAAGGGCACCGGCAGGAGGTGTGCGGCCTCAAGTGGTCGCCCGACGGACAGTCGCTGGCTTCGGGCGGGAATGACAATAAACTCTTCGTATGGTCTATGCACAGCACGTCCCCGGTGCAGACGTACGGCGCGCACGTCGCCGCCGTGAAGGCCATCGCCTGGTCGCCGCACCAGCACGGCCTGCTGGCCTCCGGCGGCGGCACCGCCGACCGCTGCATACGCTTCTGGAACACCCTCACCTCGCAGCCCATGCAGTGTGTCGATACAGGATCACAAGTGTGCAACTTGGCTTGGTCCAAACACTCCAGCGAGTTGGTCTCCACGCACGGATATTCGCAAAATCAAATCCTCGTATGGAAGTATCCTTCATTAACACAGGTGGCAAAGCTAACAGGACATTCGTATCGCGTCCTCTACCTTGCTCTGTCCCCCGACGGCGAGGCGATAGTCACCGGCGCAGGGGACGAGACGTTACGCTTCTGGAACGTCTTCTCCAAAACTCCTTCACATAAAGAAAATAAGAGCGTACTTAATCTGTACACCGCGCTCAGA---CCCTCGACGGTGACTTCGGGAGTGCCTTTCGAAGAGATTTTTACTTTAGGGGTCGCGCTGCCTATATTTGGAGTGCCACTTCAGCAGTCCGTGGAACGTTCCAGATGCCACGACGATACATTGCTGCCCTTAGTGGTTAGAGACAGCATTGACTTCCTACAGGCGCATGGTCTGAAATCGAATCAGATCTACCGCACTGATCCGGATAAGATCAAACTGCAGCAGCTGCGGCGTCTGTTCACAGACCGCGGGCCAACATTCCCTTACCATTGGGACGTTCCTGTCGCCTGTGCTATGCTTAAAGCCTTCATCAGCGAGTTGCCAGATTCAATTCTAACACAAGAGCTGCACGGTCAGTTCGAGCAGGCGACGGCGATGGCGGAGCCGCAGCGCGAGGCGGCGCTGCTGGCGCTGGTCGGCAAGCTGCCCGCCTACAACCACAACCTGCTCGCCTGGCTCATGACGCACTTCGCACATGTTGTTGCCAATGAACAGGTGAATCAAGCGAACATTCAAACGATTACGAACTTCATGGGCCCGGCGCTCAACATGTCTCAGAACCTGCTCACGTATCTTATCACTAAGGCGGACAAACTCTTCCCTAATGTCAGCCTAGAGAAATACGTGCCCCCATTGCTGTCGATGGGGGCGGAGTTCCCGGAGTGCGGCGCGGCGATGCGGCGCGAGCTGCGCAAGCAGGAGTCGCTGCTGAGCCAGATCCACGCGGAGATGCACGCCGGCTTCATCACGCCCGCGCGCGACCAGCGCCTCTGGGAGGCGCAGAGGATCGTCACGCAGCTCAAGAGGAAACTTCGATCAGTTCAGAAATCAGTGGAACCGAACGCGTTACCGCAGCAACCTTCAGTTGAAGACAAACCTCCTGAAGAAGAGCCTTTA---AAGGACACACAGACAAACGAGACTATC------------------ACTCAAGCAGACATCGAAACTATTAAAACACCTTCTACTGACGCTTTCCAAGACACAAAAGAATCTCCAAACGTACCTGATCCTACATTCCCTGTTGAATTCGAGGATAATTTCAATTTCCAAACGTCTGAAATCAAAGAAATGCCAGAAGAACCAACAGAACCAGTGAAAGAGAAACCCAAACTTACGGAGAAATGGTGCGGAGGGCGC---GGCAGCATGGACGACGGAGGCAGCAACAAGCAGCGGCAGGCCACCAGGGTCTTCAAGAAGAGCTCACCCAATGGAAAGATCACAGTATATTTAGGAAAAAGAGACTTTGTAGACCACATAACACATGTAGATCCTATTGATGGCGTGGTACTGATCGACCCTGAATATGTGAAAGAGCGCAAGGTGTTTGGGCATGTGCTCGCCGCGTTCCGCTATGGCCGTGAGGACCTTGACGTGCTCGGCCTTACCTTCCGCAAGGACCTCTACCTTGCTGCTGAACAGATCTATCCCGCGACAGCGCCCCCAAAGCGTCCTCTGACCCGGCTACAGGAGCGGCTCGTCCGCAAGCTGGGCCCAGCCGCGCACCCCTTCTACTTCGAGCTGCCGCCGCACTGCCCCGCCTCCGTCACGCTGCAGCCCGCGCCCGGCGACACCGGCAAGCCCTGCGGCGTCGACTACGAACTTAAAGCATTTGTTGCTGATTCACAAGATGATAAACCCCACAAGAGGAATTCAGTACGGTTGGCGATACGGAAGATAATGTACGCGCCGAGCAAGCAAGGCGAGCAGCCCTCAGTTGAGGTCTCCAAAGAATTTATGATGAGCCCAAACAAGCTTTACTTAGAGTCTTCATTAGACAAGGAGTTATACCATCATGGTGAGAATATAGCGGTGAACGTGCATATCGCAAATAACTCGAACCGCTCCGTGAAACGTATCAAAGTGTCGGTGCGCCAGTTCGCAGATATCTGCCTCTTCTCCACCGCGCAGTACAAATGCACCGTTGCTGAGGCGGAATCCGAGGAGGGGTGTCCCGTGGGGCCGGGCTTCACACTGAGCAAGGTGTTCACGCTGACGCCGCTGCTGGCCAACAACAAGGACAAGTGGGGGCTCGCACTCGACGGACAGCTCAAGCACGAGGACACCAACCTCGCGTCCAGCACTCTGATAGCGGATCCAGCTCAGCGCGAGAACTTAGGTATCATAGTCCAATACAAAGTCAAGGTCAAATTGTGCCTCGGACCACTTGGCGGGGATCTCAGTGCGGAGCTCCCGTTCATCCTGATGCACCCGAAGCCAGAGGAGGAGGCGCCGCGCTCCGCCCCCGAGCCCACGCCCCACCAGGACCACGACCTCATACAGCTCGACCCACACCCAGACGAGAATGGGCAAGAGCAGGACGACGATATAATCTTCGAAGACTTCGCGCGACTTCGGTTAAAGGGTGCGGACTCGGAGGCCATGGTAATGGAGGCGTCCCCGTCCCCGCAGAGCGTCGGCCGCGAGTTCGTCCGCCAGTACTACACGCTGCTCAACAAGGCGCCCGCCTATCTGCACAGGTTCTACAACAACTACTCGTCGTTCGTGCACGGCGGGCTGGACGCGCCCAACCGCGAGACGTTGCCCGTCGTCGGACAGAAGCAGATACACAACCGCATACAGCAGCTCAACTTCCGCGACTGCCATGCCAAGATCAGCCAGGTGGACTCGCAGGCGACGCTGGGCAACGGCGTGGTGGTGCAAGTGACGGGTGAGCTGTCCAACGGCGGCGCGCCCATGCGCCGCTTCACGCAGACCTTCGTGCTGGCCGCGCAGTCGCCCAAGAAGTACTACGTGCACAACGACATCTTCCGGTACCAGGACATAGTGTTC------------------------------------------------------GCAAGTAACGGTGATACACGAGGTGAATATTTGGAAATTGTAATCCCGGAGTTGTTGTCGGCAGGCTACTCGTTTTACACGTGGCCATCAGCACCGCTTTTAGCTTGGTATTTGTGGACGCAGCGTCGGCATTTACGCGGTTTAAGAGTCCTAGAACTCGGCTGCGGCACAGGGTTACCAGGTATATTGGCTGCTAAGTGCGGCGCCCACGTTACCTTGACCGATAGTGTTGCTCTCCCCCGATCACTGCTACACTTATCGGACTGTTGTGAAGCTAACGGGCTGGTACCGGGCCGCGACGTCCATTTACTTGGTCTCGCTTGGGGTCTATTTCTTGCAGAAGTTCATAACTTGAGACCCGTTGATTTGCTCTTAGCTTCAGATTGTTTTTACGAGCCGTCACAATTTGAGGAAGTTCTTTCTACAGTTTCTTACCTACTTGACGGTACTGACGGTCGATTTTTGTGTGCTTACCAGGAACGGAGCGCCGATTGGTCCATAGAA---------------------------------------CTGTACGAGCACGGACGTTCGATATCCGACGAGGTGGTGAAATGCGGGCCGCATACATGCGGTGTTGGTGCCCACTGTACTCACGGCAGCGTGCGGCCCGTGTGCGCCTGCCTCGCTGGACACTCCGGAGATCCTCTGTCACAGTGTATCAAGATAGAATGCGTCAACAACGACGAGTGTCGCGGCCACCAATCCTGTGTAAACCAACACTGCGTGAATCCGTGTGAGGGCGCATGCGGAGTTAACGCTAATTGTGACGTACGTCAACACGTGCCAGTGTGCTCCTGCCCCGCTGGGTACACTGGTAACCCATTCACAGCCTGTAGGGTTGCTGACCCGGAGGAAGCATGCCATCCGTCTCCATGCGGTATCAACACTAAATGTCACGTGGCCAACAACCAGGCAATTTGTACCTGTCTACCGGGATACAGAGGCAGTCCACTGTCCGGCTGCAGACATGAGTGTGAGTCTGACAGTGACTGCGGAGTGCAGCAATCCTGCCGCGACTTCAAATGCACCAGCCCCTGCAGCGACTGCGGAGTCAATGCAGACTGTGAGACTGTCGCCGCGCACCGCGCCGTCTGCAAGTGTCCACGAGGTTACTTCGGGGATCCGTACCGCATCTGTACGGCGGAGTGCGAGTCGGACAGCCAATGCCCGAGCTACAAGCCGGCGTGCGTGTACAACGCGTGCGTCAACCCCTGCACCAACGCATGCGGCGTCAACGCCGACTGCAACCTGCGCGGACTGACGCCCGTCTGCTCCTGCCCCAGGAACATGACGGGGGACCCCTTCACCTTCTGCAGACCTTTTGAAGCACGTGACCTCTGCGAGCCTAACCCTTGCGGTGCCAACGCGAAGTGCACTCCGGGCCACGACCGTACGGGCGCGGAGCGGCCAGTCTGCACCTGCCCCACTGGCTACATCGGGAACGCTCTAGTCTCCTGCGAACGGGGTGAATGTGAGCTAGACTCTCAGTGCGCGGAGCACTTAGCGTGCGTGGGCTACCAGTGCGTGGACCCCTGTCTCGGCAACACGCAGTGCGGCTCCGGCGCCGTCTGCGTGGGCCGGCGACACATCGCCGTCTGCACCTGCCCTAATGGTCATCGTGGTGACGCTCTCGTCAACTGCTACGAGTCAAACTCGGTGGCGGCCTCAACTCGTTACTACAGATACAAACGCAACGGCAATTTC---------------------------------------------------------ACTGGTTACAAAGAAGAAATAGAGAAGCCGGAGAACCAACACGTCATACCTGCTGCGCTGGCGGGGCAGGCTAACGTACTCTTCGGCAACCTTCACGAGCTGTTCACATTCCACCAGGATATCTTCCTCAAAGACCTGGAGAAATCAATATCTGCTACGGAATTAGTTGCGCTGTGCTTTGTGGAAAAGAGGGAGACATTCTTCCGGCTGTATAGCTACTACTGCCAGAACATTCCGCGTTCGGAGCGGCTACGTGAGGCATTGGTCGACACCCACCTCTTCCTGCAAGCCTGCCAGCAGCGGCTAGGCCACAAGCTGCCGCTCGCAGCTTATCTTCTAAAACCTGTGCAGAGGATCACCAAATATCAGTTGTTACTTAAGGACCTACTAAGGTACAGTGAATGCGGCTCCATGAGCGCAGGTCTGCAACAAGCTTTAGACTGCATGCTCGTCGTGTTGAAATGCGTCAATGACTCCATGCACCAGATTGCTATCACTGGAGTTCCGGTGGACCTGAGTCAACAAGGCGAGCTGCTGCTGCAGGGCTCGTTTCTAGTGGTGTCGGAGAACAAGCGCGACCTCCGCCTGCGCCTGCGCCCGCGCCGCCGCCACATCTTCCTCTACGAGAAGGCCATGCTCTTCTGCAAACCCGCCGCCAAGAACAGCCACAACAAGGCCACCTATCACTTTAAACACGACTTACAGATGGCACAGATCGGTCTGACGGAGTCAGTGAAGGGCGACCCGCGCAAGTTCGAGGTGTGGCGTCAGGGGCGCGCGGAGGTGCACACGCTGACGGCGCCCGCAGCTGATGTCAAGCGCACCTGGGTGGAGCGCATCAAGCGCGTGCTGCTCGACCAGCTCAACGAGCTCAAGGGCGAGAAGGTGCGCCAGTACAGCGCCCAGCACAGGACGTTGATCCAGACAAGCTCGTGGGAGATGCTGGGGGGCCCCGAATGGGGGCAGCGGGAGGCGACGCCCCCCCGGGACGCCCCCCTGCCGAGCTTCGGTTTTACACAGGAGCAGGTCGCGTGCGTATGCGAGGTCCTCCAACAAGCTGGCAACATAGAGCGCCTAGGCCGGTTCCTCTGGTCTTTGCCCGCCTGCGAGAGACTGCACGCTCATGAATCTGTACTGAAAGCGAAAGCAATGGTCGCCTTCCATAGAGGAAACTTTAAAGAACTTTACAGGTTGCTGGAATCACACACATTCAGTCCGCACAATCATACGAAGCTTCAGAATTTGTGGTTGAAAGCACATTATATGGAAGCAGAAAGGCTCCGAGGGCGGCCGCTGGGTGCGGTTGGTAAATACCGCGTGCGACGCAAATTCCCCCTACCTAGAACTATATGGGACGGCGAGGAGACATCTTATTGTTTTAAGGAAAAATCCCGATCGGTTCTACGAGATTGGTACCTCCACAATCCGTATCCCTCGCCTAAAGAGAAAAGGGAGCTAGCAGAGACCACCGGACTGACTACTGTACAGGTGTCAAATTGGTTTAAAAATAGACGACAAAGAGATAGACAGGCTGAACATAAAGATAGTGGTGGCGGTGGCGACAAG---------------------------------------------------------------------------------------------------------------TTTGCATCCGTTACCGCCATTATGCGCTGTATCTTCGTTATATTTTTCCTAGCGATGTTGACGCCATTTATGTGTCGACCGTATGATCCTGAAGATGATGAATTAAAGAGCGTATTATCTACTAGTGGTAATTTCGAAGCGTTTTATCCACGGCAAGCACATGGTATCCCCAATGGGTCTTCGAGGCCGGCTCATGGACATGGCAGTTTCTACAAACACCGCAATCCGGCGCTAGTGGACGTTAAAAATGCGGCAGCTTACGGCTTTAGATTTGATGGAATGAGAAGATTCAATTTTGACGATGGGACAGCTGTCAAAGTACGTCATATTTTATGTGAAAAACAATCCAAATGTTTGGAGGCACTGGAAAAATTGAAAGCTGGACAAAAGTTTCCCGATGTAGCGGCAGCTTATAGTGAAGACAAAGCGAGACAAGGCGGAGATTTGGGTTGGATGACCCGTGGGTCTATGGTTGGGCCTTTCCAGGATGCAGCATTTGCTCTTCCTATATCATCAATCACCAACCCTGTATACACGGATCCACCCATTAAAACGAAGTTCGGCTATCATATTATTATGGTTGAAGGGATGGGGAATATGTTTGCAAATTTATTTAAAGGCCTATTCGGCAAAAAAGAAATGAGAATATTGATGGTGGGTCTCGACGCCGCTGGTAAAACTACAATTCTATACAAACTAAAATTAGGCGAAATTGTTACAACAATTCCTACTATTGGGTTTAATGTTGAAACTGTAGAGTACAAAAACATCAGTTTCACCGTATGGGATGTCGGTGGTCAAGACAAAATCAGACCACTGTGGAGGCATTACTTCCAAAACACACAGGGTCTCATCTTTGTAGTAGACAGTAACGACCGAGAGCGTATTGGCGAGGCGCGCGAAGAACTCATGCGGATGTTAAGTGAAGATGAACTACGAGATGCTGTACTTCTCATCTTTGCAAACAAACAGGACCTGCCGAACGCGATGAACGCGGCGGAGATCACGGACAAGCTGGGGCTGCACTCGCTGCGCAACCGCAACTGGTACATCCAGGCGACGTGCGCCACCTCCGGCGACGGCCTCTACGAGGGGCTCGACTGGCTCTCCAACCAGCTGAAGAACGCCAACCGCTCGTGCGGCATCTGCACGATGTTCCCGTCGTGTATGTCGCTACTGCCGCGTCGCAGCGAGCCGCGCCCGCCGCGCCCCGGACAGGCGCCCGTCCTCCTCAACGTATACGACATGTACTGGACCAATTGGTATACGGCGGGCGCGGGCGTAGGTGTGTTCCACAGTGGGGTACAAGTGCACGGCTCGGAGTGGGCGTACGGGGGACACCCGTACGCGTTCACGGGCGTTTTCGAGATAACGCCGCGGGACGAAAGGGAACTGGGGGAACAGTTCAGGTTCAGACAGAGCGTGCACATCGGGTACACGGACTTCACCGAGGAAGAGGTGCGGCGACTGGTCATGGAGCTTGGCAAACAGTTCCGCGGTGACAGGTATCATCTTATGAACAATAATTGCAACCATTTTACGTCCGCCTTCTGTTTGGCGTTGTGTGACCGCGACATCCCCGCGTGGGTGAACCGCCTCGCCTACGTCAGCTCCTGTGTGCCATTCCTGCAGAGGTGTCTGCCCAAAGAGTGGCTGACGCCGGCGGCGCTGCAGCACTCGCTGGCGGCGCACTCGCGCTCCTCCTCGCCCGCCCTGCTTGGGCAAGGCAACGAGGAGCAGGTGAAGCCGCGCGTGCTGCGCTTCACCTGGAGCATGAAGACCACCTCCAGCAGAGACCCTAACGAGATCATGGCCGAAATACGCAAGGTGCTGGACGCCAATAACTGTGACTACGAGCAGCGCGAGCGGTTCCTACTGCTGTGCGTACATGGAGATCCCAACGCGGACTCCCTGGTGCAGTGGGAGATTGAGGTCTGCAAGTTGCCGCGACTCAGCCTCAATGGTGTGCGATTCAAGAGAATATCCGGTGGAAATTCTGATTCTGAATTTGAAATGGAATACGAGGCGCCAGAAGAAGGCGGTTTGGTGCCCATTGATTTGGACGTGTTCAGTTTGCACGGCTCCATGCCGCACGAGCGACGGATGGAGGTCTTCAAACAATTCAGAGCAGCTAAACGGGGATTATTAATATGTACTGACGTGGCTGCTCGAGGCCTGGACGTACCGCGTGTGGACCTCGTACTGCAGTACTGCGCTCCGGCCTCTGCCACTGACTACGTGCATAGGGTGGGTCGCACGGGGCGCGCGGCGCAGGTCGGTGCCGCTGTCCTGATGCTGCTACCTAACGAAGCAGAATTCGTAAGACATTTGGAGCAGAAGAGAATCAGGCTAAGGCAAGCAGATGAATCACATTCATTGGAGGCTCTGCGCACGTTAGCGCCGACTGCAGCCAACCCTGCGCGCGCCGCCATCGCCGTGCAGACCCGTTTAGAGCACACAGCGCACAGTCACCGCGATTGGCTTGCAAGAGCTAGTAGAGCGTATACATCCTGGGTCCGTTTCTACTCGGGGTACCCGCGCGAGGTCCGCGTGTGGCTGGACGCTCGCCAGCTGCACCTGGGACACGCGGCGAAGGCGTTCGCGCTGCGCGAGACCCCCGCCGCCTTGGCGAGGAGAGCCAAGTCAGACCCCAAATTTAAAAAGGACAAACCGGTCAATCGGTTGACAGTGCACGAAGACGAGGAAAAGAAACGACCAGGGTTCCCTAAGGTGAAGGCTTTTAGCAATAAGGTTGTCAACAAGCAGAGCTCTATGCACACGGCTTGCGAGTTTGACAACGGCCTGCCTCCTATTGACACTTACATGTCTATAGAGGAGAAATTCAATGCTGCTGTTAACGTTATCAGGAGCCTTCCAAAAAGTGGTTCTTATCAGCCCAGCAATGAATTGATGCTGAGGTTCTACAGTTACTACAAACAGGCGACAGAAGGGCCCTGTGATAAACCCAAGCCAGGCTTCTGGGACGTAGTAAATCGAGCAAAGTGGGAGTCATGGAACAAACTAGGCAATATGACGAAAGACGAAGCGATGTTAGCATATGTTGACGAATTACACAGGATCGTTGAGACAATGTCGTATAGTTCTGACGTGGCGTCATTCCTGTCATTGGAAGAGGATGACCAGGGCTGTCTCGGCAATGACCTCGAGTTGGTCGCAGGCGATGTTCTGGCCCGCGTGCGTTCCGAACACAATACACCTATAGGATCTCGGTCAGTGAGCGGGGCGTCGTCGCCGGTGCGCAGCGCCTCGCCGCCGCGGAACCGACACGACTCCGACGACGAGTTTATAGACACTGTTGATAGCGATCCCGAGACGCAGCCG---CCGGCTCCCGAGCCACGACTCAGTAATGGACACGCACATCAGATCACATCACAACTCACACATTTGAAAGTACTGGAGCAGTTGCCGGGCGCGCTGGCACGCCTCGAGGCCGACGTGGCCGCGCTCAGGAAAGCTGTGGAAGGAGACCGTCGTCTGCTAAATCAAGTGTCCTGCGGCGCGGGCTGGCGCTGGCCGTGGCAGGAG---------------------------------------------------------------------------CCGACATGGCGGTTATGGGGCGAGGAGCGTGTAGACGGCGCGATTTACACCGTCTATCTGAAGAAGGTTCGCTACCATCGACCCACGAGGAGCGCTTCTAGTGAGTCAGATGACGAGATCTCTCACTTGGAGTGGGAGACGGTGCGAGTGCGCTTCGTGAAGGCTGGCACCGTCGAGCGGCTGGTGGAGGCGCTGGCCACCGATGACGGCGAGCTAGAGTCCACATACGTCAACGTATTCCTTGCTACTTACCGTTCATTTGCGGAATGCAGCCGCGTGCTGGATCTGCTGGTGCGGCGCTATGAGACGCTCGCGGCGGAGGACACGCTGCCCTCAGGCGCAGACCACTCACACCAACATCGAAAGACTCTGGTGGCATGTCTCCACGTATGGTTGGACACCTACCCGGAGGACTTTCGACAACCTCCGTACCACCCCGCACTGCAGCAGCTACTCGCCTTCACTCAGCTTCACTTGCCTGGCTCGGAGCTACATTTGAAGGTATTACAGAAGCTAGCTGTGTTCAGTGCAGAG---------------------------------------------------------------------------------------------------------------------------------------------------------------------------------------------------------------------------------------------------------------------------------------------------------AAGACGAGGATGCCGCGCGCTCGCGCATACAACAAGCCGCGCGGCAGGATGACCGCGTACGCATTCTTCGTCCAGACTTGCAGGGAGGAGCACAAGAAGAAGCATCCAGAAGAGAACGTCATATTCGCAGCGTTCTCGAAGAAATGCGCGGAAAGGTGGAATACAATGTCAAAGAAGGAGAAACAGAGGTTCCACGACATGGCGGACCAGGACAAGCAGCGCTACGACCTGGAGATGCAGAGCTACGTGCCGCCGAAGGACGTGAAGGTGCGCGGCCGCAAGCGACACCAGCCCAAGGACCCCAACGCGCCCAAGCGCTCGCTGTCTGCGTTCTTCTGGTTCTGTAACGAGGAACGGTCGAAGGTGAAGGCCAAGCACCCTGACTACACGATGGGTGACATCGCCAAGGAGCTGGGCCGGCGCTGGGCCGCTGCCGACCCCGATACCAAGGGCAAGTATGATGCGCTCTCGGAACAGGACAAGGCCAGATATGACAGGGAAATGACAGCTTACAAGAAGACGTTAATGCCAGCTTCGCCGAGCTCAACTTCCGTGGGGTCTGGTGGACGGTCACCAAGTAAATCTTCCGCAGTCCCAAGATCTTCAAGCGGCAGTACAGTACGACAACGCAAATCTACTACCACAACTACAGCTGCTCGGAATAGAAGCACTGGTGCAGGCTCCGGTGGTATGTGGCGCTTCTACACCGACGATTCTCCCGGCGTAAAAGTAGGACCAGTGCCAGTGTTGGTGATGTCTCTTCTCTTCATCGCGTCAGTGTTCATGCTTCACATTTGGGGAAAATACACTAGAGCA------------------------------------------------------------------------------------------------------------------------------------------CTGGCTCCACTGAAAGCTCTGTGGTCTGACCCCAAGCTTAATGAAGGAGAAGCTTTCCTTAGAGATTACATATTAAACAAAAGATATTTGGAGGAGGGT---GCGGGGGAGGCGGGTGACCGGCTGCGTGATGACGCTGAGCTGGAGGCGGATGAGGAGATGGTGGAGGAGCAGGGCAAGTTTGAGCGCGCTTACAACTTCAGATTTGAAGAACCTGATGATGAATTTCTGAAGCGCTACCCGCGCACGATGAGTTACATCCGGCCGCGCGACGAGCGGCGCGGGCGGCGGCGCGCGGAGCTGCGCCAGCGCAAGGAGGCGGAGAAGCGCGCCAAGCTGGACGAGATCGCGCGCCTGAAGGCCCTCAAGCTCAAGGAGATCCACGAGAAGATCGCCAAGCTGAAGGAGGTCACCGGCAACGACCAGCTCGCCTTTAATGACGAGGACATCGAGGGCGACTTCGAGCCCGAGCAGCACGACCGGCGCATGCGCGCGATATTCGACGACCAGTACTACGGGGACACGGACGATAAGAAACCCGTCTTTCCTGACCTGGACGACGAACTGGAGATCGAAAATTGGGAGAAGTACGAGGGTGAGTTTGATCAAGATCACACAGAGGGTGCCGAGGAGCCGCACTGCGAAGATGACGATTTTAATATGGACGCGGATTACGATCCCAAGAAAGCGCGAGAGAATCTTCTGGAAGAGTTGACACGTGGCATGGGGAAGAAGCGGAGGAACAGAAAGAAGAAATCGAAGCTGGCGCAGCTGCTGGAGGAGGAGAAGCCGAAGTTCGTGCCGGAAGCGGAGAGAAGCTACGCGCAGTTCATGGAGGAGTACTACGGGATGGACTGCGAGGACGTGATCGGCGGAGACTTGCCCACCAGGTTCAAGTACCGGCAAGTGGTGCCCAACGACTACGGACTGTCTATTGAAGAGATCCTTCTAGCAGACGACAAGGAGCTGACGCAGTGGGTGCCGCTGAAGAAGCTGGTGAAGCACCGGCCGGCCGCGGCGGAGCGCGGCGAGGTGGGCACGTACGCGCTCAAGGCAGCAGATGTGCAGCTCAAGAGGAGGATCCTGCCCAGCCTCTTTAAATCGGAGCACATGTTGGCTCTGGGCACATTCGGTCTGTGCCAGCTGTATGCGTTCGCACAATACCTGCGCGCGCGTCTCTCGCCCGCTAACTTCGAGTTATTGTTCCGGGCGCTGCTCACCACATTACTGGCAACATTGGGCACTGCTGTGGTCGCTCTGACCGTCACAGGTAAAATTTCACCATGGACGGGAAGATTTTACTCTCTGCTCGACCCTTCTTATGCGAAAAATCACATTCCTATCATTGCATCTGTGTCGGAGCATCAGCCGACGTCATGGTCCTCGTTCTACTTCGACCTGCAAGTGCTGGTGTTCCTGTTCCCCGCAGGACTCTACTTCTGCTTCAGCAAGCTCACCGATGCCAACATATTCATCATACTGTATGGAGTACTTAGTATTTATTTTGCGGGTGTGATGGTCCGTCTGATGCTGGTGCTGGCGCCGGTGATGTGCATAGTGTCGGGCGTGGCCGCCTCCAGTCTACTCAGTCTGCACGTCAAGGATATTGAACCTAAAGTAGACAAGCACGAAAAGAAGAAGAAACATGAAAATAATTTTGTATTCCGATCCGAGGTGGGTACGCTGTTCGTGTGCGTGCTGGGCTGCCTGCTGATGTCGTACGTGTTCCACTGCACGTGGGTGACGTCGGAGGCGTACTCCTCGCCCTCCATAGTGCTGTCGGCGCGCGCCCACGACGGCGCCAGGATCATATTTGATGACTTCCGCGAGGCCTACACCTGGCTCAAGATGAATACACCAGAGGAATCTAAGGTGATGTCTTGGTGGGACTACGGCTACCAGATAACGGCGATGGCGAACCGCACGGTGATAGTGGACAACAACACGTGGAATAACACGCACATCTCCCGCGTGGGGCAGGCAATGGCGTCGGGCGAGGAGCGAGCTTACCACATCATGCAGGAACTAGATGTCGATTATGTACTAGTTATATTCGGCGGACTCGTCGGATACTCCTCCGATGATATAAACAAGTTCCTGTGGATGGTGCGTATCGGCGGCAGCACGGAGCGCGGCGCGCACATCCGCGAGGCGGACTACTACACGGCGGCGGGCGAGTTCCGCGTGGACGGCGAGGGCGCGCCCGCGCTGCTCAACTGCCTCATGTACAAGATGAGCTACTACAAGTTCGGCCTCGTCTACACGGAGGGCGGTCGTCCGCCGGGCTTCGACCGTGTGCGCGGCGCGGAGATCGGCAACAAGGACTTCAACCTGGACGTGCTGGAGGAGGCTTACACCACTGAGCACTGGCTGGTCCGCATCTACAAGGTCAAGCCGCTGCCCAACCGCGGACTCTGGTTTATTGTGTGTGCGGTTTTGATAACTGTTAAAGTCGTTTTTGGAAATGATTGCTCGAGTATATCGAAAATCTCTTCTTGCGACGAGTGCACCAGATGCGGTGGATATTGGTGTAATGATCCCAATGTTAGCACTCACTGCGTTGAAACACTAAATGACGATTGGTGTCCAAACCAAAAAGAGGAACTGCTGGTGGTCAGAGAGCGCACGGAGCCTGGGGGCACGGATAAGCCCACATACAGGGAGAGGACCGTCAGAGTTGGAGTCTCCAACGTCATCAACTATAAACAAATTAAACCAGAGGCGAAACTCGTGAACACAACACAGAATGAAAACTTCTTCCTCACAACGAAAGAGTACGACAATAGAAACTGGTATATTGAAGCTTCGCCTGGAGACCAATTCTGTTCAGCGAAGAGTAAGACATTGGAAGAAGTTTTCATTGAAATTAATGTCGGTGCTGATAAGGAAGTTGTACAATATCACGTACCCTGTGCCTGTCCGTGTACTGAACGCGCTGAGGTATTCTCAAGGAAATGCAGCAACAGAGGCACTTATGCATGTGGCGTCTGCTCTTGTCCAAGTGGATGGTCCGGAAAATTCTGTGAAAAGAAAGAATGTCAAGGTATTCGCGGCGACCTCCAGTGCACAAATCCTGTTAAAAACGATGTGGAATGCTCAGGGAACGGTGTCTGTGGTCCTTGTGACATATGCCAGTGTTACACCGACCGTCCGGGCTCCAAGTACTTCGACAAAGAAAACTACTGCGCCGACATCTGCATGACCACAAACGACTGCGACGAATGCCTCAGCAATCCAGGGAACGGAAAATGCCCAGACTGTCACTTCCCTCTCACCAAGATGAGGTACAATGAGACACTGCTGAGGGAAAAGGACAGCCAGAACAGGAACATCTGGATTAATTGCAACGGAACAGTCGACAACTGCCCCATAGAATATGTCGCCAAGAAAGATGATAATGGCGACGTGTTTGTTATGGTCATCAAGTTGTGCGACGTTACCAACGAAGCGTCAGTTGCGGGTGGCACCAATGTGACGATCCCCGTAGTGCTGACGGTGCTGCTGCTGGCGGCGGCTGCGGCGGCCACCGCCGGCTACCTGGTGTGGAGGAACCGGCCGCCCGCGCTGCCGCTCGCCGACACACAGTACCAGAACATCGGCGCCGAAGACTGCGTCGGCTCCAACCCGCTCTACATACCGCCCACCTCTTATTATAATAATCCTACGTACGGAAAATTCGACGTCGAAAATGGC---GGGGCAGCTGGCGGCGCGGGGGGCGCGCGCTCCCCACTGGAGGGAGGCTCGCCCTCCGCCGCCCTGGTGCTGCAGGCGATGCCGCAACGCCGCGAGTCCTTCCTCTACCGATCTGACTCCGACTTCGAGATGTCGCCGAAGTCGATGTCCAGGAATAGCTCCATCGCCAGCGAAAGCCACGGCGAAGACTTGATCGTGACGCCGTTCGCGCAGGTGCTGGCGAGCCTGCGCAGCGTCCGCAACAACTTTTTGTCCCTCACAAATGTACCCGTCGCAAAATCGCGAAGGTCCTCGGGGGTGGCTGCGGCTGTTACTCCGCAACCCAAAAACTACAATCCAGGAGACGAAGCCTACATGAAGCTAGCATTGGAGACCGTTGAGGAGTTGGACTGGTGTTTGGATCAGCTGGAGACTATTCAAACACATCGGTCCGTGTCCGATATGGCGTCTCTTAAGTTCAAACGCATGCTCAACAAGGAACTGAGCCATTTCTCCGAATCCAGCAAATCCGGCAACCAGATCTCTGAATACATCTGCTCCACTTTCTTGGATAAACAACAAGAGTTGGACTTGCCGTCCTTGCAAGTTGAAGAAAACACTGAACGCACCAAGAAGAAGGAAAAGCCGCGTCATGGCGGACCTGGAGGAACCATGTCACAAATATCCGGTGTAAAGAGAACACTGACACACACAAACAGCTTCACCGGCGAGCGCGTGCCGCGATACGGCGTGGAAACACCGCACGAGGAGGAGCTCGGTCGTTTGCTTGGCGAGCTGGATCGCTGGGGCGTCGACATCTTCCGCATCGGCGATTTGACGTGCGGTCGCCCGCTTACAGCCGTCGCCTACGCCGCATTCACATCGCGCGAACTCCTCAACACGCTGCAGATCCCTGCACGTACTTTCATAGCATTCGTAGTCACTCTCGAGGAGCACTATGTGCGTGACAATCCTTTCCACAACTCGCTGCACGCCGCTGACGTGACACAGTCGACGAATGTGTTGCTCAATACGCCGGCACTCGATGCAGTATTTACGCCAATAGAAGTGTGCGCCGCATTATTTGCCGCCTGCGTGCACGATGTCGACCATCCCGGTCTCACCAATCAATTCCTGGTCAATTCCAGCTCGGAGCTCGCTCTCATGTATAACGACGAGTCGGTACTCGAAAACCATCATCTCGCAGTTGCTTTTAAATTGCTCCAGAACGACGGTTGCGACATCTTCATCAACTTGCACAAGAAGCAGAGGCAGACGCTGCGCAAGATGGTAATTGATATGGTGCTCTCCACGGATATGTCAAAGCACATGAGTCTTCTTGCTGATCTCAAGACCATGGTTGAGACTAAGAAAGTGGCCGGTAGTGGCGTCCTGCTGCTCGATAACTACACGGACAGGATACAAGTGCTGGAGAATCTCGTGCATTGCGCAGATCTGAGTAACCCAACCAAGCCTTTACCGCTGTATAAGCGCTGGGTCGCTTTGCTCATGGAAGAGTTCTTCCAGCAGGGTGACCGTGAGAGGGAGCAAGGGATGGATATAAGCCCGATGTGCGACAGGCACAACGCTACTATTGAGAAATCTCAAGTTGGTTTCATCGACTATATCGTGCATCCGCTGTGGGAGACTTGGGCGGACCTCGTCCATCCTGACGCGCAGGACATACTGGACACACTGGAGGAGAACCGCGACTACTACCAGAGCATGATACCACCGTCGCCGCCGCCGGCACCCGTCTCCGCTTCTCATTCGGGTGCCGATGACGATCGTCCCGAGCAGATACGCTTCCAGGTAACATTAGACAACTTGTACCTTGGCATCGTGTTGGCGGCTGTCGTCATCGTTACCGGCATATTCTCGTACTACCAGGAAAGCAAGTCCTCTAAGATCATGGAATCCTTCAAGAACATGGTGCCACAGTTCGCCACAGTCATCCGTGAAGGTGAAAAACTGACGCTCCGCGCTGAGGACCTGGTGCTTGGTGATATTGTTGAAGTTAAATTCGGCGATCGAATTCCCGCTGATATCCGTATCATCGAGGCCCGCGGCTTCAAAGTAGACAATTCCAGTTTGACCGGCGAGTCGGAGCCCCAGTCCCGCGGCCCCGAGTTCACCAACGAGAACCCACTTGAGACCAAGAACCTGGCATTCTTCTCCACCAACGCTGTAGAGGGCACCGCTAAAGGCATCGTCATTTGCTGCGGAGATAACACGGTAATGGGACGTATCGCTGGTCTGGCGTCCGGTCTGGACACGGGAGAGACGCCCATCGCCAAGGAGATCCACCACTTCATCCACCTGATCACCGGCGTCGCCGTCTTCCTCGGCGTCACTTTCTTCATCATTGCCTTTATCCTCGGCTACCACTGGCTTGATGCTGTTATCTTCCTTATCGGTATTATCGTAGCCAACGTACCTGAAGGTCTACTGGCTACTGTAACTGTCTGCCTGACCCTGACTGCCAAGAGGATGGCGTCCAAGAACTGCCTGGTCAAGAACTTGGAGGCCGTCGAGACCCTCGGCTCCACGTCTACCATCTGCTCCGACAAGACCGGCACCCTTACACAGAACAGGATGACCGTCGCCCACATGTGGTTTGACAACCAGATCATCGAAGCTGACACCACTGAGGATCAATCTGGAGTACAATATGACCGCACTAGCCCCGGATTCAAGGCCCTCGCTAAGATCGCAACCCTGTGCAACCGCGCCGAGTTCAAAGGTGGTCAGGACGGAGTCCCCATCCTCAAGAAGGAAGTCGCTGGTGATGCTTCGGAAGCTGCTCTGCTCAAGTGCATGGAACTGGCCCTCGGTGACGTCATGTCTATCAGGAAACGTAACAAGAAAGTCTGCGAGATTCCCTTCAACTCGACCAACAAGTACCAGGTGTCTATCCATGAGAGCGATGATCCCAGCGATCCTCGTCATCTGCTGGTGATGAAGGGCGCACCCGAAAGGATTCTGGAACGCTGCAGCACTATCTTTATCGGTGGCAAGGAAAAGGTTCTGGATGAGGAAATGAAGGAGGCTTTCAATAATGCGTACCTGGAGCTGGGCGGTCTTGGTGAGCGCGTGCTGGGCTTCTGCGACCTGCAGCTGCCCTCCGACAAGTACCCCATCGGATACAAGTTCAACACGGACGACCCCAACTTCCCCCTCGACAACCTGCGCTTCGTCGGCCTCATGAGTATGATTGACCCCCCGCGTGCTGCCGTGCCCGACGCCGTCGCCAAGTGCCGCTCCGCCGGTATCAAGGTAATCATGGTGACTGGTGACCACCCCATCACCGCGAAGGCCATCGCCAAGTCTGTGGGCATCATCTCGGAGGGCAACGAGACGGTGGAGGACATCGCGGCGCGCCTCAACATCCCCGTGTCGGAAGTGAACCCGCGCGAGGCCAAGGCCGCCGTCGTGCACGGCACAGAGCTCAGGGAACTCAACTCTGACCAACTTGATGAGATTCTCAAGTTCCACACGGAGATTGTGTTCGCGCGGACCTCCCCGCAACAGAAGCTGATCATCGTGGAAGGATGCCAACGTCTGGGTGCCATCGTGGCTGTCACCGGCGACGGTGTCAATGACTCTCCTGCCTTGAAGAAAGCTGATATCGGAGTTGCCATGGGTATCGCCGGATCTGATGTCTCCAAACAAGCCGCTGACATGATTCTCCTTGACGATAACTTCGCTTCGATTGTAACTGGCGTGGAGGAAGGCCGCCTCATCTTCGATAACCTCAAGAAGTCCATCGCCTACACCCTCACCTCCAACATCCCCGAGATCTCACCCTTCCTGGCTTTCATCCTCTGCGACATTCCTCTGCCCCTCGGCACTGTTACCATCCTCTGCATCGATCTTGGAACTGACATGGTGCCCGCCATTTCCCTGGCTTACGAGGAGGCCGAATCTGACATTATGAAGCGACAGCCGCGTAACCCTTTCACTGATAAACTCGTTAACGAGAGGCTGATCTCGATGGCGTACGGTCAGATCGGGATGATCCAAGCCGCTGCTGGTTTCTTTGTATACTTCGTGATCATGGCTGAGAACGGATTCCTGCCTCTCAAACTGTTCGGCATCAGGAAACAGTGGGACTCCAAGGCTATCAACGATCTCACCGACTCCTATGGACAGGAATGGACCTACCGCGACCGCAAAGCGCTTGAGTTTACCTGCCACACCGCCTTCTTCGTGTCCATCGTAGTGGTGCAGTGGGCCGATCTGATCATCTGCAAGACCCGCCGCAACTCCATCGTGCACCAGGGCATGCGCAACTGGGCCCTCAACTTCGGTCTCATCTTTGAAACCGCCCTCGCCGCATTCCTCTCCTACACGCCCGGCATGGACAAGGGTCTGCGGATGTACCCACTCAAGTTCGTGTGGTGGCTGCCCGCCATTCCGTTCATGCTGTCGATCTTCATCTACGACGAGATCCGGCGCTTCTACCTGCGCCGCAACCCCGGCGGCTGGCTGGAGCAGGAGCCCAAAGAGGCTCACTTTGACTCAAATATCACTCCTGGTACACCATTCATGGATAGACTGAGCAAATGCTTGCATTATTATATACATGACAGATTAAACAATGACCCTGGATGGAAGAGTATCAAAGTGATCCTGTCAGATGCTAATGTTCCAGGAGAGGGAGAGCATAAGATCATGGACTACATAAGACGTCAAAGAGCTCAGCCAGACCATGACCCTAATACACAACATGTGTTATGCGGTGCTGATGCTGACCTGATAATGTTGGGTCTGGCAACACATGAGCCAAACTTCACCATTATACGAGAAGAATTCAAGCCAAATAAACCTCGCCCTTGTGATGTCTGTGGGCAGCTCGGTCATGAGATGAAGGAGTGCACAGGGACAACTCCGGATGCTTCAGTGGTACGCTCAGACCCAGCATTCGGTACTCAGGATAACTTCATATTTGTCAGGTTGAGTGTGCTGCGGGAGTATTTAGAGAAGGAACTCCAAATGCCAAACCTGCCGTTCCCATATGATTTTGAGAGAGCATTAGACGATTGGGTGTTCATGTGCTTTTTCGTTGGCAATGACTTCTTACCCCATTTACCCAGTCTGGAGATACGAGAGGGTGCGGTGGATAGATTGGTCAATTTGTACAAGAAATGTGTCTACAAGACTAAGGGCTGGGTGACGGACTCCGGTGACGTGAACCTGGAGCGTGTGCAGGTGATAATGGATGAGCTGGGCCGCGTCGAGGATGAGATCTTCAAGCGGCGGCATAACAACGAGCTGGTGTTCCGCGCGAGGGACAAGGCGCGCAAGAAGCAGCAGCAGGTCAACTTCAAGTTGCTGGAGAAGACGCAGTTCGCGCCAATGTCTTTGAGTGCTGCAGCGAAGCCGGTGCACAATGCTAGACAGGAGGCTGCTAACATCCGTATTGCTGGCATGAACGCTGTCGCTGAGCAAGAGGGGTCTGAGCGTCGCGGACGTAAGCGGTCCGCGGCAGAGGCGCAGGCGGAGGAGGAGGACGAGGACAAGCACGACGAGGTGCGGCTTTGGGAGGATGGTTTCAAGGAGCGCTACTACGAGAGCAAGTTTGAAGTCTCCAGAGAAAATATGGAGTTCAGGTACCGCGTGGCGCTGCAGTACGTGCGGGGGCTGTGCTGGGTGCTACGCTACTACTACCAGGGGTGCGCGAGCTGGAAGTGGTACTTCCCCTACCACTACGCACCCTTCGCCTCAGACTTCGTCAATGTCTGCGGACTCTCTACTAAGTTTGAGAGGGGCACGCAACCGTTCCGTCCGCTGGAGCAGCTGATGGGCGTGTTCCCCGCAGCCAGCTCCTCGCATGTACCGCAGCCCTGGGCAAAACTAATGAGCGACCCTTTTTCGCCTATCATAGACTTCTATCCTACGGACTTCAAGATTGACTTGAACGGCAAGAAGTTTGCATGGCAGGGAGTCGCGCTGCTGCCATTTGTGGATGAGAACAGACTCTTCAAGGCCCTAGAGCCTTACTATAAGGAACTCTCACAGGCTGAAATCCAG---------------------------------------------------------------------------------------------------------------------------------------------------------------------------------------------------------------------------------------------------------------------------------------------------------------------------------------------------------------------------------------------------------------------------------------------------------------------------------ATGACGAAGAAGAAGCGATACAAGTTCGGGGTCCAGTGCTGCCTCGAGGAACTGACGGAGGTGCCCTTCGTCTCTGCAGTGCTCTTCGCAAAGGTCCGTCTGTTGGACGGGGGCAACTTTCAGGATCATTCGAGCAGGGAGGAGGTGTGCAACCACTCGGTGCGGTGGAACGCACAGTTCTCTTTCGTGTGCAAGATGTGCGCCAACGCCAACACCGGCGTGCTCGAGCCCGCCTTGCTGCGCGTCTCCGTGCGCAAGGAGTGCAAGGGCGGGCGGTCATATCAGAAGCTGGGCTTCTGTGACGTGAATCTGGCGGAGCTGGCGGGAGCGGGCGAAGCGACGCGCCACTGCCTGCTGGAGGGCTACGACCCGCGCCGCCGCCAGGACAACTCGGTGCTGCGATTGCGTATTAAGATGAACATGATCTCCGGCGATCCCCTTTTCAAAGTGCCGGAGCGCAAGCAAGAGGTGACGGAGGGCGGC---GACAGCGGCGCGGAGAGCGCCGCGCCGCCCGACGACGACTGCGCCTGCTCCACCAACAGCTCCGGCTTCGGTTCGCTCACCGGCGCCAAACCGGTGTCAGAGGGTATGACGCCGACATCATATGAGAAAGCATGTCGGCGGGGCTCGGCGCCGAGCACGCCGGTGCCGGGTGCGCAGGCGCAGCACAGCCCCTCGCGGCTCGCCTCCTTCTTCTTCTCGAAGCGATCGTTCAGAAGCAACCCGCTCAAAAGGACCAAGTCAGCTACGAAGCTGGAAAGAGAAAGAGCGCTGGCTGCTGTCCCCACACATCCTCCGACACACGCACTACGGACCTCAAGATCTCATGAAAGTCTACTGTCAGCACACTCACCCGCCGTATCCACTATGGATTTGGGACCACCAAATCAAGTAGAAATCCGTGCGCTGCACTCGTCGGTGTTGGGCCGCGCGCACTGCTTTGCGCTCAGCGCAGAGAACAGAGCACCGCGGTACTTCGCCTGTGCCTCGAGGAAGGAACGCGATCGCTGGATATACAGCCTACGGCAAGCGGCGCGACCGGACGAGATGCGTACACGACGATGCGAGCGCACCGTCAAACTGTGGCTCCTAGAGGCCAAGGCCATACCGCCCAAGAAACGATACTACTGCGAAATACTGCTCGACGATACGCTCTATGCAAGGTCGTCGTCGAAGTTGAAGACGGAGCTGTGCTTCTGGGGCGAGGTGTACGAATTCGGCGCTTTACCCGCCGTACGCAATATTCACGTCAATGTGTACCGCGAGCCGGAGCGGCGCGCGCGCAAGCGGGACAAACACGCACTAGTCGGAACTGTCCGCATTCCTGTGGATGACGTGTCGTCCCGCTACTTGAACGAGCGCTGGTACCCGCTGTCGGCGGAGTCTCCGACGTCTCCGGCACCCGCGCTTCGCATCAAGTGTCGCTTCCAGAGTGTAGATGTATTGCCACTCGACTGCTACGCACGCTTCCTCGACTACCTCATGCGGCACTACCGCAGACTCTGCGAGTATCTCGAACCAGTCATAGGTGTAAAGGCGAAGGAAGACATCGGTTGTGCGCTGGTGCTGTGCATGGCGGGCGCGGGTCTGGCGCCGCGCTACTTAGCCGACGTGGTGGCGCTGGACGTGCGCCGCACCGGAGATCACTCGCTCACATTCCGCGGCAACTCGCTCGCCACTAAAAGCATGGAGGCATATCTTAAGCTTGTCGGCGACCAGTACCTTCAGGAGACGTTAGGCGAGGCGGTGTGCTGGGCGGCGGGCGGCGGCGCGGAGTGCGAGGTGGACACCGAGATCCGCTGCCAGGAGATGTCGAAGGGCGGTCTGGCGTACGAGGTGATCCTCGCGGAGCCGGTTGGCGTGCCCGCACCGCGCCGCGCCGACTCCCCGGAGAAGACGCCCTCCGTCGAGGAAATTCAGGAGAAACTTAAGGCCGCTGAGGAAAGGAGACGTAGCCTGGAAGCAAGCAAGATGGCTGCGATCGCACAGAAGATGGCCAAGATCGAGGAGGCGTCGCGTATCCGCAGCGAGCAGACTAACAACTTTATCTGCACCACTAAGGAGGCGCTCGACGCCAAGATGGACTCTCATGAGGAGAAGCGCGAGGCTTACATCAGCGAGCTGCGCGCGCGCCTCAAGGATCACCTCGAGGGTGTTGAGAAGACCAGGTTGTCCCTGGAGCAGCAGACGGCGGAGGTCTACAAGGCGATTGAAGAGAAGATGAACACAGCAGCTGACAAGCGCGATGAGAACATCAAGAAGATGCTTGAACGCCTGCGCGAACATGAGGAGCAGGTACAGAAGGTGCGCGATGGTAACCGGGAGAGATTCCAGCAGCTGGAGAGCGCTATCCAGGAGAAGCTGCAGCAGGCGGCAGACCGCCGCTTGCAGCTGGAAGCTGAGCAGAAGGAGAAGCTGCGCAACCATAACAATAAGCTAGCCGAGGTGCGGTCCGTCATCACCGCCAAGATGGAGGAGATCACCAAAGACATCGAGGTTAAGCTCACCACAGCTGAGCAGAATAGGGAAAAGGAGATACAAAAGAAATTGGACTTTGTTAAAAAGGAGGAGAGACGCGCCGAGCTTGTGCGACAGAACAAGAACGAGACCAATCGTATGTTGGCGAGTGCGTCTTTTGTTGGTCTGCTCATCGTGATCGGTCTACCGCTCTGGTGGAAGACGACAGAAGTCTACAGAGTATCGCTACCATACGACAAGATAAGCGAATTCGACACGCAGGCGCATTACATCACCACTGAACTGACAGTCCTTGCTAATGATGAGAAGACCGCAGCTGAAGTCACCGAGCTCATCGAGAAGGCTTTCAAAGACTATGATGTTTTAAACCTCAAGATAACGAAGGTAGTACTCCCGGAAGGTTTGCGCAGGAGTCTAGACTCGGTAGCGGATGAACATGAAGCGGTGGAGGAAGTGGGGGGTGCTTACGACCTCACACAGCACAATAAACTGTATGTCGTCCAGCGATCACCACTGTTCCAGGATGTATGGCTTGGTACTGAGAGGGTTGTGTTCTTTAGGGATGCTAACGCGGCCGATACCCTCGCAAAAGTCTTAAAGCAATGGATCTACGAGCCGTCAGTGCTGAGGGGCGCGAGGTCCGAGACGGCGGACTCGACGCGGCGCGTGCGCTTCCCTCCCGGACAGGGGTACCATGTGGTGCTGTCCGTGGTGCACCCTCGGCCACAGGACCTGAAGGTGGAATTGAACGCGAGGGAGGCGGTTGAAGATTACATCGGCTCGTTCGTGGATGAGTTGTCAGAGCTGCATAACTTCACCCTCAAGTCGCAGTGGCTCTATCTTCTCAACTTTGACTTCCAGGCGACAGAGGTGAAGGAGGAGGGCGAGTGGGGGCGGCAGCTGGCGGTGCGCGAGGAGCGCCTGCACCTGCTGCTGACGGCGCTGGAGGGGCGCGCCGCCACGCACGTCTCCGACCTGCCCACCCTCAACCTGGCGCTGTACGTGCTGCCCTGCGCGCAGGCGCCCCTCGTCATCTACGATTCCGACAAAAAAGTATCGAGTCCAGTGCAAGCGTTCATGTCCCCGAAGTGGGGGGGCGTGGTGTTCGGCAACCCCTCCCCCGCGGCGTGCAGCGCCCCCGCCCCCTCCTGGGCGCCGCCGCTCCCCCTCATCATGGGCACCTTCATAGCGCAGCTGCGGGAACTGCTCGGCATCACGGACAAGGCAAGTATCTCCGGCGCGCACCTGGAGGCGCTGCGGGCGGTGTCGCCGCGCCGCTGGGAGCTGGACGCGCTGCTGCGTCTGCGCACGCTGGAGCAGCTCGCCGCCGCGCACCACCACCTGCGCTCGCTGGCCCAGCTGCTCGGTGAGATATCGAACATAGTGATAAACGACGAGGTGGGCGCGGGCATCAACTCGGCGGTGACGTCATCGGGCGCGGGGCGCGCGGCTGCGGAGCGCGGCGCCCTCCTGCGCGCCTACAGAGACTCTCTTGACGCCTACCTCGCCGCCGAGACCGCCTTCATGGAGCCCAGTCTGCTCGCGCTGCTCTACTTCCCTGATGATCAGAAATATGCAATTTACATTCCACTGTTCCTGCCCATCATGTTCCCAGTCGTACTCTCTCTGAAAAACTTGTTGCTCTGGCTTAAAAAGAAACCCCAAACTAAAGAGAAGACTGATATGGGGCTTCGTAAACGGTTATTAAACGTCTTCTGTTTTTTAATAATCATAGGATATGTCCACACAGAAGATGAAAAGTCTCCATGGAAGTGGGAATGTGAGAACAGCAAGTGTGTGAAATCTCTCAATGATCCTGAGAGTAAAGAGCCCGCTCTCAGTTTAGAGGCTTGCAAGATGTTCTGCAATGAATATGGTCTCCTATGGCCGCAGCCCACCGGCGAGACGAATCTAGGCAACTTTTTGTCAAAAATCAACATAAATAACATCGACATACAGATTCCGAAACGTGGTAGATCTGATTCCTTGTTGGATGAAGCTGGACAGAGGTTTAGACAGATCGTGTCTCTAGCGGTGCCTACTGGTATGTCCGCGAAAGCGAGCGGCAAAGCGCTAACCATTTTTGTTGTCAATGAAAATCCAGACATTAAAGAGTTTTCCCTGGATATGGACGAAGGTTACACACTGCGTATCTCGTCGATGTCCAACGAGCGTGTGAACGCCACTATAACGGGCAACACTTTCTTCGGCGTACGACACGGACTGGAGACATTGTCACAACTCATTGTTTACGATGATATTCGTGATCATTTATTGATCGTAAGAGATGTGTTCATCACAGACAAACCGACGTACCCTTACCGCGGGATCCTGCTCGACACCGCGAGGAATTATATCGACGTTGACGTTATCAAATCTACTATTGATGCTTCTGCGACGGTGAAACTGAACGCCTTCCACTGGCACATCACTGACAGCCATAGCTTCCCCTTCGTGATGGAGAGCAGGCCCAGCTTCAGCAGACTCGGGGCGTACAGCCCTAGCAAGGTGTACACAAAGAAGATGATAAAGGAGGTAGTAGAGTACGGGTTGGTGCGCGGCGTGCGCGTCGTGCCCGAGTTCGACGCGCCCGCGCACGTCGGCGAGGGCTGGCAGGACACCGACCTCACTGTCTGCTTCAAGGCCGAACCGTGGGCTACGTACTGCGTGGAGCCCCCCTGCGGACAGCTCAACCCGACCAAGGAGGAACTCTATGATGTGCTCTTTAATATTTACAAAGAAATGGCAGAGACGTTCAAGACGGACGTGTTCCACATGGGCGGGGACGAGGTGAGCGAGCGCTGCTGGAACAGCTCCGCCGACATCCGCGCCTTCATGCTGCAGAACCGCTGGGACCTCGACAAGACCAGCTTCCTCAAGCTCTGGAACTACTTCCAGACTAAAGCGCAGGATAAGGCTTACAAGGCGTTCGGTAGAAAACTGCCGCTCATTCTGTGGACCAGCACCCTCACTGAATACAGCCATATTGAGAAGTACCTCGACAAAAACGACTACATCATACAGGTGTGGACGACGGGCTCAGACCCTCAGATCTCCAACTTGTTGAAGAAGGGCTACAAGCTAATACTTTCCAACTATGATGCACTTTACTTTGACTGCGGCTACGGCGCGTGGATCGGCTCAGGTAACAACTGGTGTTCGCCGTACATCGGCTGGCAGAAGGTGTACGAGAACCGGCCCCGGGACATGGCCAAGGAGTACTCTCATCTTATACTCGGCGGCGAGGCGGCGCTGTGGACGGAGCAGTCGGACTCCGCCAGCGTGGAGGGGCGGTTGTGGCCGCGCGCCGCCGCGCTCGCCGAGCGTCTGTGGTCTGACCCCGACACAGACTGGAACAGCGCGGAACAGAGGATGCTGCACATCAGAGAACGTTTAGTTCGCATGGGATACAAACCGGAATCGCTCGAGCCCATGTGGTGTTACCAGAACGAGGGATATTGCCATAATCAATATGTCTATGATACCAAAAATATGGAGTCCTTACAGTCACTCATACAATTCCTGTTACACCGTTTGACTATAACAACGAGTACAAATAATCAGAATGAATATTTGTGCCCGATATTAACCGTGCTAAATAAAAGTGCACGAAGTTGCCGGGCTCATCGTAAATACCTCAGGCAAGAGGTACTGCCGCCATTGCGCGATGTATCTCGCCCTCCGGAGAAGGGATCCACGCTTCGCAACCAGTTGTGCAGACTGCTTACTACACCAATTACCGCTATCAGAGATCTGGTCGCCGAGTTTTTATTCATTCTGTGCAAGGAGAAAGTTGGACGTATGGTGAAATATACTGGTTTTGGGAACGCGGCGGGTCATTTGGCGCAGAAGGGCCTGTTGTCTGGTGGTCGAGGTCCTGTCGTGTATTCATCAAGCAGCGAGGACTCCGATACCGAGGAGTACTTAGAGGCTCAGCCCCACATCGACCCCGTGGTGGGGTGCACGCGCCCACCTCGCGTCAACCCCTTTGAAGGCATGACGGAAGAACAAAAAGAGTACGAGGCGATGAAGTTGGTGAATTTGTTCGACAAGATGGTGTCGAGGGGTGTAGTGAAGCCGGCGCGGGTGGGGCCCGACGGCCGGCCGCAGCCGCTCGAACACGTGCTGGATATGAGGGAACACCCGATGACGTACAAACAGACAAAGTCATTGGTGGACCTGGCAAGGGAAAAGAAATTATTTCTTCTCGAAGGGATGTGGTCGAGGTTCTTTCCTGCTTACGATGCTTTGGATAAACACATTGCCAGCGGCGGGCTTGGGGATGTCTATCATGTAAACGTACAATTCGGGGTCGAGATTAACGACATTGAGAGAAATTTAATGAAAGACTTGGGCGGCGGCGCGGTGATGGATTTAGGTTTATACATGTTGCAACTGGTGCAGTTTGTGTACAAAGAGCCGCCCACCGACATTATGTGCACGGGCCACTTGAGCAAGACCGGCGTCGACGAGTCGCTCTCCTGCGCCCTTAAGTACAAGGGAGGCAGGACGGCGACGATATCGGCGCATACACGCGCCAACATGACTAATAGAGCCGAGATCACGGGAACTAAGGGTACTATTGCGCTTGATTACTTCTGGTGTCCGACCACGCTACAGATATCGGCCGCCAACAACACGGAATGGACGTTGCCCAAGGGAAAGTACAGCTATCACTTCCACAATAGCGCCGGCCTCGCCTACCAGATACAGGAGTGCTGGGATTGCTTGGCTAAAGGTTTACTGGAAAGTCCTAAAATGTCGTTGGACGAGAGCATATTATTTTCAAAGTTAACGGACACGATGCGGGCACAAGCGTTGGCGAAGCACAAGATGCGTCACGTGCCGAAGTGCGAGCGCCGCTTCAGCTGCGCCACCTGCAGCAAGGCCTGCAGCAGCCGCGAGACGCTCAAGTCGCACGAGAAGTCGCACATACCCATAGAGGAGAGGAAGGTGTTCCGCTGTGAATTGTGCGATCTCAAGTTCACGACGCGTTCGTCGGCGGCGTCGCACAAGCGCGTGGTGCACGACAAGATAAAGAGCTACGTGTGCGACCTGTGCGGCTACGCCTGCGGCACCAACGGCGAGCTGCGCCAGCACCGCGCCATCCACAGCGACGACAAGCCCTTCGTCTGCAGGAAGTGCTCCAAGCCTTTCAAGACGTACTCGAACCTGAAGACGCACATGGACACGCACGAGGAGACGTCGTACGCGTGCTACGTGTGCAGCCGCGTGCTCAACAGCCGGCGCACGCTGCGCAAGCACCTGCTGGTGCACGAGGACAAGTGCCGCCACGTCTGCTCCTACTGCAACAAGGCGTTCAAGCGCAAGCAGACATTGAAGGTGCACATGTACATGCACACGGGCGACAAGCCGCTGACGTGCAAGTGGTGTGACGAGCGCTTCGCGTACGCGTCCACGCTGCGCTCGCACCGCCTGCGCTGCCACGCCGACAAGATG---------------------------------------------------------------------------------------------------------------TTTGACAACTACGTGGGTCACATCACCGTGGACAATGTTGAGGTGGAGATGGCGCTATGGGACACAGCTGGTCAGGAGGATTACGAGAGACTGAGGCCTTTGTCATATAGTAATACAGACTGTTTCCTCGTGTGCTATTCGGTGGGAAGCAGGTCTTCATATGAAAATGTCATTCACAAGTGGTATCCTGAACTGAAGCACTTCAGTGCGTCTGTGCCCGTAGTTTTAGTA------------------------------------------------------------------AAAGAACTATCGGGACCTACTTATGAAGTCCTTGCTAAAATTATGAAAGTCATTATAAACAGAAGAGTCACTGGACCTGGAGACTTTTTAGGTCACCACAAAACTCCAGCTATCGCGTGCTCGTACAAGGCGGCTGCGGGATACTTGTATCCGTTAGAGAAAGGTTTCATCTACGTACACAAGCCGCCCGTGCACATCCGCTTCGAAGAGATCGCCTCCGTCAACTTCGCTAGAGGCGGCGCGTCATCTACCAAATCTTTCGATTTTGAAATAGAATTGAAATCGGGAAGCATTCATACGTTCAGCAGCATAGAGAAGGGAGAATACGACAAGCTGTTTGACTACATCACGTCTAAGAAACTGCATGTCAAGAATACTGGCAAGAATGACAAGGCGCTGTACGACGACGACTTCGGCGACTCTGACACGGAGAAGGAGCCGGACGCGTACCTCGAGCGCGTGAAGGCGGAGGCCAAGGAGCGCGACTCCGCGGACTCCGAC------AGTGAGAGCACCGACGAGGACTTCAACCCGGACAAGGCTAACCAGAGCGATGTCGCAGAGGAATACGATACAAATCCGTCGTCGTCTGAGGACTCCGACGCTTCTGGCGCATCTAATGAAAGTAAAAAAGAAAAGAAAAAAGAGAAGAAACCCAAGAAAACAATCACGATTTCGGAAGCACCTCGCAAGAGGAAGGAGAAGTCAAAGAAGCGCGAGAAGGACGCGAACGCGCCCAAGCGGCCCGTCACCGCGTTCATGCTGTGGCTCAACGAGAACAGGAAGAAGATCATAGAGGACAACCCCGGCCTCAAGGTCACAGAGATCGCAAAGAAGGGTGGCGAGCTCTGGCGGGACCTTAAAGATAAATCGGAATGGGAGGAGAAAGCTAGCAAAGCGAAAGAAGAATACAACACAGCGATGAAGAAGTACAAAGACAGCGGTGACTTCGGGCGCGCGCTGCTGCCGGGCGAAGGCGCCGCCATGGCCGCCTTCGTGGCGGAGGGCAAGCGCATCCCGCGCCGCGGCGAGATCGGCCTCACCTCGGACGAGATCGCCGCCTACGAGTCCGTCGGCTACGTGATGAGCGGCAGCAGGCACCGCCGCATGGAGGCCGTGCGCATCCGCAAGGAGAACCAGATCTACTCCGCCGACGAGAAGCGCGCGCTCGCCGCCTTCAGCAAGGAGGAGCGCGCCAAGCGCGAGAACGCCATCCTGGCGCAGTTCCGCGACGTGCTGATGGCGACAACGGGCAGTGAGATGTGGCTGCAATGGTTCGCGTGCTGCTACCAACCGGCAGCTCAGGCGCAGCGCACGCGACGAAGAATAGACCGCTCTATGATAGGAGCACCTACGAATTTCCAACATACGGGACACATAGGATCTACGGACGTGGATATGCCGTCGTCATTGCTGCACACGATACAGAACCAAATGCAGAGCAAAGGTGGCTACGAAATGCCTTATGGAGTTAAGGTGTAC------CTGACGTGT---GTGTTAATGCTGTGTGCTGTTGTGTGGGCTGATCAGCCTACGGTGACCACACCCTTAGGAGATCTCAAAGGGTATTTTCTGGAGACGAGAGGAGGCAGACAGATAGCCGCATTCACTAGTATACCGTACGCAAAACCCCCACTCAATGATTTGAGATTCAAGGCACCCCAACCTATAGAGCCTTGGGAAGGAACCCTGGACGCAACGATGACAAGTCCCGTGTGCGTCCAGCGCAACCCGTACACCCGGCAGAAGGAGGTGGTGGGGCAGGAAGATTGCTTGTACCTCAACATTTACACACCGCTTACGGGAAATGAAATAGACTCTGGCCGTCTCCTTCCCGTGATGGTGTTCATCCATGGCGGGGGCTGGATGTGCGGAGACGCTACCACACAGATGTACGGGCCCGACTACCTCCTCGACAGGGATGTTCTCCTAGTAGCCATGAACTATAGACTCGGCCCCCTCGGATTCCTATCAACACAAGACGAGCAGTGTCCCGGCAACAACGGCCTCAAGGACCAACAGGAGGCGCTACGCTTCATACAGAAGATAATCCACAGCTTCGGTGGTGACAAGGATTCAGTGACAATCTTTGGGGAGAGCGCTGGTGGCGCTAGTGTGCACTATCACATGCTGTCAAAGACAAGTGTAGGTCTATTTCACAAAGGCATCTCAGAGTCGGGTACCGCGCTGGTGCCTTGGGCAGAAGCGCCCCCTGGGGAGGCTCTGCGGAATGCTTTCCGTCTCGCCAAATTCCTGGACTGTCCACAAGCGCCCTCTGACGTCATGCTCGACTGTCTCCGCACTAGAGACAGCTACGATATTATCAATACAGAATTTAAATTCTACGAGTGGGACTATGAACCAATGACCCCATTCAAGGCAGTGGCGGAGCCCGACTTGCCCGGTGCCTTCCTGACCGCCAGCCCACGGAAAACGCCGTCCGTTGCCGCTGTACCCTGGATGACTGGCCTCACTAAAGATGAAGGATGCTTGAAGTCTGTCTGGATAACGGCCAACTCGAGCAGGTACCAGGAGTTCATATCCGCCTTCGAGGCGATAGCTCCAGTGACGTTTTATTACGACAACTCTCCGTACGCTGACGTCATCACCGATCGCATCAAAGACGTTTACTTCAACGGCGGCGGGCAGGAGGAGATCAAGTCCGGGATACTTGAAATCTACACGGATTCCTACTTCGCGTACCCAGCATTGGAAGCTATCGAATTAACGTTCAATTATACGAAGAATCCAGTGTTCCTCTACGAGCTCACTTACAGAGCTACGAACAGTTTCTCGCAGATATTCGGCGACGAAGAAGGCGACTATGGTATATGTCACGCTGACGAGCTGATGCATCTGTTCCCTATTCACTTCCTCTCGAAGCCATTCTCCGAAGAGGACAGGAGGATCAGTGAACTGATCATAACTATGTGGACCAATTTTGCCACCACCGGTGACCCGAACAAACCAAACAAGCTGCCATTTAAATGGGAACCAGCAACCAGCAGCAAGAGAATGGAATATTTAGAGATCGGAAGCAAACAGAAGATGAGAAATAACCTGGCATCGCGCTCCAGGGTCTGGGGATCTCTGCCACTGTGGCACACCATACGAACGAGGAAGTTCATTGACGAACTAATGGTGCTGCTTGGCTTCATGCTGAACTACGCGCTACGCGTCAACCTGACCATCGCCATCGTCGAGATGATCTACGACGAGTCCGACAACCACACCACCAACCTCACAGACCATGTCAATGTCACTCAGCATCCAGAACACATAGAGCAGACACGTTACCACTGGGATATGAAACAGAAGAACCACCTGCTGGGATGCTTCTTCTGGGGATATGTCCTCACAGAGCTGCCGGGCGGCCGCCTCGCTGAAATTATCGGCGCTAGGCGAGTGTTCGGGTACAGCACTCTCCTAGCCAGCTTTCTGACGCTGCTGTCCCCCGCGGCGGCAGCGGCGGGCTTCGGCTGGATCGTGGCGCTGCGAGTGGCCCTGGGCTTCTTCCTCGGCGTTACCTGGCCTGCTATACTGCCCATGGCCTCCAAGTGGATCCCGCCCATGGATAGATCTAAATTCATGTCCAATATGATGGCCTCATCTCTGGGTGCTGCGATCACGATGCCGGTGTGCGGCTTTCTTATCGCACATTTCGGCTGGGAATCTGCTTTCTACTTCACCGGTATAATCGGTGTAATGTGGTCTGTGGCGTGGTTCGCGGTGGTATACGACTCGCCGGCGCAGCATCCGCGCATCTCAGAAGCAGAGCGCAACTACCTCCTCAAAGCTCTGCCACAGGATAACAGTACTAAGGGGCACATGCCTGTCCCCTGGCGCGCCATGCTGTGCTCTGCGCCGGTGTGGGCCATCATCATCACGCACGGCGCCTCCGTCTTCGGCTACTTCACCGTCGTCAACCAGCTGCCCTCCTACATCGAGAGCATCCTGCACTTCAATATTAAACACAATGGTTTGCTGTCGTCGCTGCCATACCTGGGCAAGTACCTGTGCGCGCTGGCATCGTCTGTGCTGGCCGACTCTCTGCGCCGCTCCGGCCGACTGTCCACCACGGCTGCGCGGAAACTATTCACTGGCTTCGCGGTCGGCTTCCCCGGTGTGATGATGATAGTGCAAGCGTTTCTTGGCCACGACCGCGTGTGGTCTATCGCCATCTTCACGCTGGCTCTGACCATCAACGGCGCGGTGACCGCCGGCTACCTCGGCAACGGGCTCGACATCGCGCCCAACTTCAGTGGCACTATCTTCGGTATGGCCAACACGCTGTCCTCCTTCGGCGGCTGGCTCTCCACCTTCATGGTCGGGGAGCTAACACATGAGAACAACACGTACGAGCAGTGGCAGATAGTGTTCTACATCCTGGCGGGCACGTACCTGCTGGGCGCGCTCTGCTTCCTCAGCCTGGGCTCGGGGGAGCTGCAGCCCTGGAACAGC---------GCCGCGCCGCCCCCCACCAAGGAGGAGCAGCCCCTCAACGAG---------ACCTCATCGCCGATATCGGCCGAGCAACCGCTGGACCTGAGCGCAAAATCCACGTCCAGCACGAGCGGCACCCCGCCGCCAGAGCACAATAACTTGGATAATTCCAGATTAAAACGCTCGGTGACGGACAACGCT---AACAACGTATCGCGGCGGACGTACTCCGAGGAGGAGCTGCAGTCAGCACTGCGCGACATCCAGTCGGGTCGACTGGGCACACGCCGCGCCGCTGCCCTCTACAGGATACCGCGCTCCACGCTACGCAATAAGATCAACAAGTGCGGCATCCCCACCGACCCGTCGCACGACTCCGACCCCGACAGCGAGCCCGAGCGAACCGACTCACCACCTTCCGTTATACTCAAGATACCCACCTTCCCGCCACCGGACGAGAAGAGCCCGTCCCCCGCGACGCCCGTCACCCCCATCACCCCGCTCATACCCCCGCCCCAGCCGACGCTCAACCAGGCCTCGCAACTTCTCCTCCCG---TCGGTCTTCGCTGACCCACCCTCTACCCAACATCTATTTACATCCCTTAGCGACGTCATAGCTAAAAGTATCAGTCAGAAATTCCAGCAGCCTCTAGAGAGGCCGCCGCAACCTGACCTACCCTTCATGCGCGCGCCCGACAGGCACGTGTCGGTCATAAAGACGCCACCAGACAATCAGAGGAATTACCCGGCGCCGAGTAACTCGCGCGCCGCTACCAACAACAACGGACAACCGGCGGCCGGCGGAAAGGGCACGCGCCCCAAGCGAGGCAAATACAGGAACTACGACAGGGACAGTCTCGTCGAGGCGGTGAAAGCCGTGCAGCGGGGGGAGATGTCGGTGCACAGGGCGGGTTCCTACTACGGCGTACCCCATTCCACTTTGGAGTACAAAGTGAAGGAGCGACATTTAATGCGGCCGAGAAAAAGGGAGCCAAAGCCACAGCAGGAAGCAAAGCCGCAACCCAAA---CCACCGCCGAAGCCTCCAACTAAACCTTTCACGAACGGGCTCAATGGGCCAGAA------GCCTATCCTTCGGGGTACCCGTTCTGGGCGGGGGGGTTCGCCCCTCCACCAGCACCAGACCTCTACGCCTCTCACATGATGAGGCGATTGCGCGACGAAGCGCCGCCTGCGAACGGATCCTTCCTCGAGGGTATCATAAGGTCGAGCCTGGAG------AGACCGCTGATCCAGCGGCTGGCGGAGCCACGGGCGCCGATGGCG---ACGAGCGAGGCACCCAGTCTGCTGCGGCGGCTGGCTGGCGAGCCCGAGGAGCCGCCGCCCGCGCGTCGGCCGCGTATCGATAGCTCGGACCGGCAGCTGGCGGCAGAGATGCGTGAGGCGGTGCAGCGGCTACGTGCCGACAAGCTGCGGCCGCGCAAT---------------------------------------------------------------------------------------------------------------------------------------------------------------------------------------------------------------------------------GGAAAGATAGCTGAACAACTGGATTTTGTCAATCACAATGTTAGAACTAAATTGGATGAAATTAAACGACGTGAATTGGATAGACTCCGCCACCTAGCTACTAAACAATTTGAATTAACTAATGATCTTGAAATAAATACTGGAAAAATACCATCAAATGAGCATTTAGATCATGATAATCCTCATACATTTGAAATTGAAGATCTAAAGAAGTTGATAAAGAAAACAACATCTGATTTAGAAGAGGCTGACAAGCAGAGAAAGGAAGACTTCAAGAAATATGAAATGCAAAAAGAATTTGATAAGCATCAAAAACTTGAGGCAATGGATGAGGTTCATAAGAAAGAATATATGGAGAAAATGAAGCAAGAGGAAGAGGAAAGGAAACATCATCAACCACTCCATCACCCCGGGTCCAAACAACAGTTGGAGGAGGTTTGGGAAAAGCAGGACCATATGGACCAAGCATTTGATCCCAAAGCGTTCTTCATGATGCACGACGTTGACGGGAACGGTGTCTGGGATGCTGACGAAGTTAAAGCACTATTTATCAAGGAATTGGACAAAGTTTACGGGCCGGGAGGTCCAAATAAGGATCTGCATGAGAGAGCTGAAGAAATGGAGCGAATGCGAGAACATGTATTCAAAGAGAACGACCGCAACCGAGACGGACTTATCGACTTCCATGAGTTCATGACCGAGACGCAGAAGGCTGATTTCAATCAGGATGAAGGTTGGAAATCTATAGATGAAAATCAAATTTACACGCAAACTGAATATGAGGAATTTGAAAGACGAAGACTTGAAGAACTGAGATACCTGCAGCAACGTGGTTTGGTTGATGCTCATGGTAGACCAGTCCCGTCAAGGAACTGTAAAAAACTATTATCAGCATCAACAGACCATAATGTGTGCATATGGGATGTTTTATCTGGAGAGTGTGAGCAACGTTACAGGTTTCCAACCCCCATAGTCAGGGTGCAGTTTGATCCGAGAAATGACAGGAGATTTCTTGTATGTCCAATGAGACATGCAGCTTTGCTAGTTGATACTGAAGGTGAACATAAAATATTACCAATTGATGATGATGGGGATATAAATGTGATAGCATCATTTGATAGAAGAGGTGACTATGTGTACACAGGCAATGCTAAAGGGAAGATATTAATTTTGGACTCTCAGACATTAGCTATAAAGGCGAGTTTTAAAATAACAGTTGGAACATCCAGTACTACTGGCATTAAAAGTATTGAATTTGCTCGGAGAGGAGATTGCTTCCTTGTGAATACATCAGACAGAGTGATTAGAGTTTATGACACAAACACGGTTCTAAAATGTGGAACTAACGGGGAGCCGGAGCCGATACAGAAACTACAGGATCTTGTTAATAAGACGACGTGGAAGAAGTGCTGTTTCTCCGGGGACGGGGAGTATATCTGCGCGGGCTCCGCGAGACAACACGCGCTCTACATCTGGGAGAAGTCCATCGGCAACCTGGTGAAGATCCTGCACGGCACCAAGGGCGAGCTGCTGCTGGACGTCGTCTGGCACCCCGTCCGGCCCATCATCGCCAGCATCAGTGCCGGCGTGGTGTCGATCTGGGCGCAGAACCAGGTGGAGAACTGGTCGGCCTTCGCCCCCGACTTCAAGGAGCTGGACGAGAACGTGGAGTACGAGGAGCGCGAGAGCGAGTTTGACGTGGAGGACGAGGACCGCTCCGTGGACCAGGCCGGCGAGAGCCGCGATGACGAGGAAGTCGAGGTGGACGTGACGACGTGCGAGGCGGTGGCGGCCTTCTGCAGCTCGGACGAGGAGGGCGAGGACGAGACGCTGCTCTCCTTCCTGCCCATCGCGCCGGAGATAGAGGACCCGGAGGATGGGTGGGCAGCGACGCAGGAGACGGTGACGCCGGTGGAGACGCCGGAGAAGCTGGAGCCCGTCGCCAAGCGCCCCAAGAGCAAGACCTACGACATCTCGCTGAAGATCCCGCCGCCCGAGCAAACGATATCGTTT---------------------------------------------------------ATGGGTTGCGCTCAGTCGGCAGAAGAGCGCGCCGCCGCTGCTCGTAGCAAGGCAATCGAAAAGACCCTGAAAGATGATGGAATCCAAGCATCCAAAGATATTAAACTGTTGCTGCTAGGTGCCGGAGAATCGGGCAAGAGTACTATCGTCAAACAAATGAAAATTATCCACGAGAGTGGTTTCACAAATGAAGACTTCAAACAGTACCGGCCCGTGGTGTATAGCAACACGATCCAGTCGCTCGTCGCCATCTTGCGCGCCATGCCCAACCTGGGCATCACCTACGCCAACAAGGATCGGGAGAGCGACGGCAAGATGGTGTTCGACGTGATTCAGCGTATGGAGGACACGGAGCCTTTCAGCGAGGAGTTGCTGGCGGCGATGAAGCGGCTGTGGGCTGATGCCGGGGTGCAGGAGTGCTTCGGCCGCTCCAACGAGTACCAGCTCAACGACTCTGCTAAATACTTCCTCGACGACTTGGACCGGTTAGGCGCCAGGGACTACCAGCCCACCGAGCAGGACATCCTCAGGACCAGGGTCAAAACCACCGGCATCGTTGAAGTTCATTTCTCCTTCAAAAATCTTAATTTCAAATTGTTCGACGTGGGCGGGCAGCGGTCCGAGAGAAAGAAATGGATCCACTGCTTCGAGGACGTGACCGCGATCATATTCTGTGTGGCCATGTCCGAGTACGACCAGGTGCTGCATGAAGATGAGACGACGAACCGTATGCAGGAGAGTTTGAAGCTGTTTGACTCTATCTGCAACAACAAGTGGTTCACGGACACCAGCATCATCTTGTTCCTCAACAAGAAGGATCTCTTCGAGGAGAAGATACGCAAGTCGCCGCTCACCATCTGCTTCCCGGAGTATTCGGGAGCTCAGGAGTACGGCGAGGCGGCGGCGTACATCCAGGCGCAGTTCGAGGCCAAGAACAAGTCCACCACGAAGGAGATCTACTGCCACATGACGTGCGCCACCGACACCAACAACATACAGTTCGTGTTCGACGCCGTCACTGACGTCATCATCGCCAACAACCTGCGCGGCTGCGGCCTCTAC------------------------------------------------------------------------------------------------------------------------------------------------------------------------------------------------------------------------------------------------------------------------------------------------------------------------------------------------------------------------------------------------------------------------------------------------------------------------------------------------------------------------------------------------------------------------------------------------------------------------------------------------------------------------------------------------------------------------------------CAGGTGGGGCTGGGCCAGCTGCACTTCCAGGGCGGGCGCGGCGTGACGCTGGACGTGCGCAAGGCGCAGCACTACTTTCAGCAGGCCGCCAACGCGGGAAACGCCGTCGCTAATGCGTTCCTAGGAAAGATCTACCTGGAGGGCGGCGACGGCGTGAAAGCGGACAACGAGACGGCACTGCGCTACTTCCGCAAAGCTGCCGAGCTCAACAACCCCGTCGGCCAGAGCGGCCTCGGCCTCATGTACCTGCAGGGGCGCGGCGTGCCGCGGGACACCAACGCCGCGCTCAAGTACTTCACCATGGCCGCCAACCAGGGCTGGGTGGAGGGCCAGCTGCACCTCGGCTTCATGTACTTCGGCGGCGTGGGCGTGCGGCGCGACTTCAAGCAGGCCAACAAATACTTCTCGCTGGCCTCGCAGTCGGGCCACGTGCTGGCGCTCTATCACCTCGCGCAGATGCACGCGCAGGGCCTCGGCGTGCTGCGCTCCTGCACCACCGCCGTCGAGCTGCTGAAGAACGTGTGCGAGCGCGGCGCGTGGAGCGCGCGGCTGATGTCGGCGCACGGCGCCTGGCGCGCGCGCAGCCTGCCCGCCGCGCTCACGCAGTACCTCGCGCTGGCCGAGCGCGGCCTCGAGGTCGCGCAGAGCAACGCCGCCTTCATCCTCGACATCGGCGAGTCGTCGCTGTTCCCAGGCGAGCAGCGGCACCGGCGCGCGCTGCAGCTGTGGGGGCGCGCGGCCGCGCAGGGCTGCGCCGGCGCGCGCCTCAAGCTTGGTGACTACCACTACTACGGCCTCGGCACGCCGCTCGACCTTGAGGCCGCCGCCTACCACTATCGGATAGCGTCGGAGCAGCTGCACAGCGCGCAGGCCACCTTCAACCTGGGCTACATGCACGAGCGCGGCCTCGGCCTGGCGCGCGACCCGCACCTCGCCAAGCGCTGCTACGACCTCGCCGCCGACAGCTCG---------------------------------------------------------------------------------------------------------------------------------------------------------------------------------------------------------TGTGAAATTTTGCCTAACTCCGAAATCGTGGACAACACTAATTCAAATATGTGTTGTGACTTACAGATGCTCTCGGTGCAAGTGCCGGGGTGCGCGGGTATGGAGCGGCTGGGCGCGCCGGGGGGGCCGCGCCTACGGCACGACCACAGGCACCATTCCACATTGGAATGGGAGAAGCAACAGAGGCTGCAGGCGATGGTGGGGCGGCTGCAGGAGATGGTGGAGCAGGAGACGCGCGCGCGGTCCGCAGCGGCGGCGGAGCGGCTCGGCCTGCCGCCCAGCATACGCCTGCCCGACGGCGAGTACGGACAGGACGCGCACCTGCAGCTGCGCGTGCCTTACCAGCAAGCTGAGCTGACGAGGAGCAGTTTTCAGCCGCCGCCTAACAAGTGCGTGAGCGACGTGCCCTGTGACATTCATGTCGGATATTTAATAGGTGATAATCTGGTTGAAGTTAATAAAGCCGATCCAACGTTACCGTATACGCTGCTAGATATTTTAAAAACCGACTCTCTACATAAAGTGCGAAAGATAGTATGTACGAATCCAGATCCGATACCTTTGAATTCCGTGAACTTAGTAGCTCCAATACATGGCATGGACAAAGTGCTCTGCGTTGGTTTAAACTACAAGGACCATTGCGAGGAACAGAATTTAAAACCACCTGAAGTACCGATTATCTTCAGTAAATTCTCGAGTACTGTTATTGGACCAGGAGCTGCTGTTCGTCTTCGTGAGTCTACTAAGCAGGTGGATTGGGAAGTAGAACTAGCGGTGGTTATAGGGAGGACAGCGACGAATGTGAAAGCATGTGTAGCTTACGACTACGTACTGGGTTACACGGTCGCACAGGACATCAGCGCTAGGGATTGGCAGAAGTCAAAGAACGGTGGACAGTTTTTATTGGGCAAGTCTATGGACACATTCTGTCCTATCGGGCCCTGCATCACGACGCAGGGCTCCATCGGGGACCCTGAGAACCTCACCATTCAGTGCAGCGTCAACGGAGAGCAGAAGCAGTGCAGCAACACCGACCAGCTGATACACAAAATACCTGATATCATAGAAAGACTTACAAGTGTAATGACACTCCTTCCCGGGGACATTATACTGACAGGCACACCCGGGGGTGTAGGT------------------------------------------------------------------------------------------------CCTGATTCTCAAGTAAATGATTTGGAAATAACACCAAATGGACAAATGGTCGCCGCTTGCGGATATCAGCATATTAGGATGTATGATTTGGCCAGCGCTAATCCAGACCCTGTTATGAACTTTGAAGCTATCACTAAAAATGTCTCTAGAGTAGGATTCCAAGAGAATGGACAATGGATGTACACAGGAGGTGAAGATTGCACAGCAAGAATTTGGGATCTAAGGGCGGGGAGGCCGTTCCAATGCCAGCGTATCTTTGAAGTGCCGGCACCAGTGAATGCGGTGGTGCTGCACCCCGACCAGTCACAGATCATGGTGGGAGGACAGAGTGGCATCATACACATATGGGACCTCAAGACTGATCACAATGAACAACTGATCCCGGAAGCGGAGGCGTCTATCCAGGACATAGCGATAGACCCGTCAGGCAAGCTGATGGCGGCGGTGAACAACAAGGGCAGCTGCTACGTGTGGTCGCTGGCCGGCAGCCCGCCGCGCCCCGCGCCCCGCAAGCACCTGCGCGCGCACGCCAAGTACGCGCTGCGCTGCCGGTTCAGCCCCGACTCCACCATGCTGGTGACGACGTCGGGCGACTGCTCGGCGCGCGTGTGGCGCACCAGCGACTGGTCGCTGCTGCGCGAGCTGCGCCACGACGCGCAACGCTGGGTGTGGGACGCCGCCTTCAGCATCGACTCCCACTATCTCTTCACTGGTTCCTCAGACAGCTACGCGAGGCTGTGGGACCTTGAGAAAGGCACATTGGAGAGAGAGTACTGCGGACATCAGAAACCTATCACTGCTTTAGCATTTAGAGATCAAGCGATGAAGGGGTGGTTCGATGCTTTCCGTGAGGAAGGCGGACCGACCCTGTACGCGTACCATAACCGCACGGCGGTGGCGGCAGATGTGCCCGCTCTTGCTCTCCTCATCGCCGCGCTCACGCTGTACCTCGCCTTCCTCGCCGTATTCCCCGGTATCAGGAAAGAGAGATTTTCCACATTCACAATAGTCACGCTCAGCTTATTTGTAGGCACCGTTATTCTTGTGTGCAAGCACGGCTCGTCGTGGCACGTGGCTGGGGCTCGCGTGGCACGCGCCGCCTACCGTGCCTTCTCCGCGGAGCGTCTCGACTGCTGGCTCGCCATACATGTCGGCCTGGGACACGTTAATGTAACCCTCAATGCACTATCATGGGGTAATACCACAACTGGGGACCCAGGTGTGGACTATAACGAACAGTTCCGGTGGGAGGAAGCCGGGGCCATCCAGGAATGGTATCGTAAGGGGCTTGTGCGTGGCCTACCATACCCCTTGCTCTCAGTAGCAGAGCACTTCGCAGCTGAACACGATGGGTTCGAGTGGGGTGCAAAGTATCGTGCCGCCGGGTATACAACATCGACCCTACTTACGGCGTTGGCGCTGTGGTTGCTGATGAACCTACTGCTGGTGGTGGTGCCGAGGTACGGAGCGTACGCTATGACGTCGGTGGGCGTAACGCTGTGCGCCGCTGCAGGAGGCTACTGGGCGTGCCTGCCACATGTTCCTCTCGTCGTTAGGCTCGATGGCTCCATGCTGTTTTTCTCACTCGGATGGTGTTTCTACCTAGTTCTCATTGCAGGCTGTTTATGTTTGGTGGTGGGTCTGGTGATAGCGACCCTGGATCTGGTGTGGCCGCACCGGTTCTCCACGGTGTTGGAGGTCGACTACGACACGCCGTACGACCGGCACGTGCTTATAGTCGACAGCCGGCAGCGCGCGCGACCACAGCCGCAACCCTCCTTGCCCAGTAGAATACTTAGGAGGCTATCATCAAAAACACGTGACTCTGAGCGTCAGGTGTCGATGTCGATAGTAAATGAGAACGGCGAGCGCGGGCGCGACAACCCCGGCTACCAGCACGAG---CGCAAGCCCAACTCGCCCTGGCGGTACCCACTATTCAGGAGGCAAATCGACAGGGTCGACTCCGCGTCAAGTTTGGGTTCAAGTATTAACGGTAATAGTTCCGGAATCAAGATGTCACCACTTCCGGGCAGCCCGCCTTCCCTTCCAATATCTCCTCACAGGTATCGACCGCAACTGCCGGCTACAGAACGGGTCAAAGACATGTGG------------CGAATGGATCTAGGTGAGTGTCCTAAAATACATGATCTGGCGCTTCGTGCGGACTTTGAGTTAGCATCGAAAACCAAAGACTATTTCTATGACATTGATGCGACGGAGCATTTGGAGGCGTTCATCGCGGATTGTGACAAGCGCACGGCGGCGGCGAAGCAGCGGCTGGCGGAGACACAGGAGGAGCTGTCGGCCGAGGTGACGGAGAAGGCAAACGCGGTACACGAGCTCGCCGAGCAGATCGGACAGAAGCTTGCTCGTGCTGAGGCGCTCGGCGAGGAGGGCATGGTCGAGGAGAGTGTCAAACTTATGGGAGAGATTGATGAGTTGCGCAAGAAGAAGGCTGTGGCGGAGCAGGAGTACCGCAACTCAATGCCGGCCAGCTCGTACCAGCAGCAGAAGCTGCGCGTGTGCGAGGTGTGCTCCGCCTACCTCGGCATACACGACAACGACCGCCGCCTCGCTGACCACTTCGGCGGGAAACTGCATCTCGGATTTATAACTATACGCGAGAAACTCGCCGACCTCAAGAAATTAGTGGCGTCTTTGTCAAGCTTATTACCTGCACCAGTGCAGCAAGTCTGGGACAGAGATGATGAACGGCAGGGCCAGCGTGTTGGCAGCGCCCTGGTCGTGTCCCAGACAAGCGTACCGCCGTATGGACAGAGGAAAGGATGGGTGCCACGCGCGGAGGAGGATTATGGAGATGGAGGTGCATTCCCGGAGATTCATGTGGCTCAGTATCCTCTTGGCATGGGGGCCCGTGGCAAGGAGAGTACGTCAAATGCACTGGCTGTCCAGCTGGATGAAGCTGGACGAGTTAAATATTCAGCTATTGCCAGACAAGGACATAGTGCAGATAAGATAATATATTCAAAGCTGACAGATCTGTTGCCATCTGAAGTGTTAGCGGAAGATGATCCCAGTCTCCAGAAGCCGGCAGAGGATGATATTCAGGATATCACGGAAAAGACAAAACAGGCACTCGAGAAGTTGACAAATGCTAAAATATCTGCGGCCATGCCTGTTAAAGCAGCACCGAAAGCTGCTCCAGCTCAATACATAAGATATACTCCAGCACAACAAGGAGGCACATTTAACTCCGGAGCTAAGCAGAGAGTGATCAGGATGGTGGAGGCCCAGGCGGATCCAATGGAGCCTCCACGGTTCCAAATCAACAAGAAGATCCCTCGCGCTGCGCCCTCGCCGCCCGCGCCCGTGCTGCACTCGCCACCGCGCAGGGTCTCTGTTAAGCAGCAGCGAGACTGGAAGGTGCCTCCATGTGTCTCACATTGGAAGAACGCAAAAGGTTACACAATACCATTGGATAAGCGTTTGGCAGCGGACGGTAGAGGTTTACAACAAGTACATATTAATGAGAACTTCTCGAAGCTCGCAGAAGCTTTGTATATAGCTGATAGGAAAGCTAGAGAAGCAGTGGAGGCGAGAGCTCAGTTGGAGAGGAGATTAGCGCAGAGAGAGAAGGAGAAGAAGGAAGAACACTTGAGAATGTTGGCACAGAGAGCGAGAGATCACAGAGCAGGTATTAGACCGGCAGAGGAGGAGACAGAGGTCCCGGAGACGGAGGAGGGACTATCAGAAGCGGATAAGGCGGAGCGCGACCGCCTGCGCGCTGAGAGACACAAGGATAGGCAGAGAGAGAGAAACCTTGCCAGAGCTGCGCCTGATAAGAGATCTAAATTGGTGAAGGACAGGGAAAGGGACATATCAGAGCAGATAGCTCTCGGTATGCCAGCTAAGAGTACTCAGGGAGGGGAGGGAATGTTCGACCAGAGGTTGTTCAACAACAGCAAGGGAATGGACAGCGGTTACGGTGATGATGAAGCATACACGGTATACGACAAGCCGTGGCGTAACCAGGACACAGTTGGGGCTCACATATACAGACCTACTCGGAACGCTGACAAAGATAACTATGGAGGGGATATTGATGCCATTGTTAATACTAGAAGGTTCGTAGCGGACAAGGAGTTTGCAGGCACAAGCAGTAATACAACTCGAGCCGGACCAGTGCAGTTTGAGAAAGACAATCCTACTAGAGAAGAAACACAGCAAAGTCGCAGCCAATCTGATGCAGACTTTGATCCGTTCGGTCTGGACCGGTTCTTGAGCGAGGCGAAGCGCTCAACAGGCTCAAATGGTCGTACATCTCGTCGTTTGACTGAGAAAATCGCTGAGTTGGACACATACAGTGAACTGTTGTCGAAGCAATCCCTACAGTTGCAGAATTACTTTGACAAATGCGTCGCTAACTGTCCACAGATTAATGATGAGAGTGTTGAAGCTATTGATGCTGTAAAACTGGTCGATGGCGTGGATCTGCGCACGCAGGGCGAGGTGCGCGCGACGGGCGCGTCGTTCCGCGCGACGTGCGGCGCCACGCTAACTACGCTGCACCACTGTCTCGACCTGCTGCGCCGCAGGGAGAGGCAGGCGCGCCAGGCGGAAGACCTCTACATGGCATTAAAGAATCAATTGACGGAAGCAAGATTGGCGTCAAAACCCGGACCTGATCACGAGGAAGGGCCGCATTCAACGTTGCCGGACGACGAGTTCTACGATGCGGTGGAGACCGGCTTCGATAAGATGGAGGAAGAGCGGTGCGCTCGTGTTGTTCCGCCCGCGGAGCGTACCCGCGACCAGGTGGAGTTGCCACCGCCTGCGCTCGACAACCGCCTCACAGTGCATCCTCTATGGCCGGAGATAAACAGAATATCAACGGAGCAGATACAGGCAGCGTTCGAGGAGGTAGGAGGAGGTATCGGCTGGCAGCTGTTCGCAGAGGAGGGCGATATGAGGATGTACAGGAGGGAGATGGAGGTGGACGGCATGGTGATGGACCCGCTGAAGGCGATGCACAAAGTGCGCGGCGTGTCTGCGCGCGAGATGTGCCACTACTTCTTTAATCCGCGGTACCGATACGAATGGGAGACGACATTGGAGACGATGACGATAGTGGAGGAGATATCGTCAGACGCGCTGGTGTTCCACCAGACCTTCAAGCGCATCTGGCCCGCCTCGCAGCGCGACGCGCTCTTCTGGTCGCACGTGCGCGCTGAT---GATACTACTTACGCTGTTACCAACCACTCTACGTCTAACGCTGAATACCCTCCGAACACTGGCGCGTGTATCCGTCTGTTCGTGACGGTGTGCCTGGCCTGCCGCAGCTCGTGGCCGGCGGGCGCCGCGCCCACACGGGATAATATCACCACCAGTATAGCTTACTGCAGCACAGTAAATCCCGGTGGATGGGCACCAGCTGGTGTTCTACGCGCAGTCTACAAGCGAGAATATCCCAAGTTCCTGAAACGCTTTACTGGATACGTCGTGGACCAGTGCCGGGGCAAGCCGCTCGAGGGCTCCATGGACCGCATAGAGACCATCAACTTCCACGAGGAGAAGGAGGTGCGCGGCGTGCGCTTCTGGGCGTACAACGCGGGCCACGTGCTCGGCGCCGCCATGTTCATGATACAGATCGCCGGGGTCAAGATTCTTTACACAGGGGACTTCTCAAGACAAGAAGATCGTCATCTAATGGCGGCTGAGATTCCTACAGTACATCCCGACGTCCTTATCACGGAGTCGACGTACGGCACGCACATCCACGAGAAGCGCGAGGAACGCGAGAGCCGCTTCACGGGGCTGGTGAGCGACATCGTGTCGCGCGGCGGCCGCTGCCTCATCCCCGTGTTCGCGCTCGGCCGCGCGCAGGAGCTGCTGCTCATACTCGACGAGTACTGGTCGCTGCACCCCGAGCTGCAGGACATCCCCATCTACTACGCGTCCTCGCTCGCCAAGAAGTGCATGGCGGTCTACCAGACCTACGTCAACGCCATGAACGACCGCATCCGCCGCCAGATCGCCGTCAACAACCCCTTCGTCTTCCGACACATCTCCAACCTCAAGGGTATCGACCACTTCGAGGACATAGGGCCGTGTGTGATCATGGCGTCGCCCGGCATGATGCAGTCGGGGCTGTCGCGGGAGCTGTTCGAGTCCTGGTGCACCGACCCCAAGAACGGCGTCATCATTGCAGGGTACTGCGTGGAGGGCACGCTGGCCAAGACGATCCTGTCGGAGCCGGAGGAGATCACCTCCATGTCCGGCCAGAAGCTGCCGCTCAAGATGTCCGTAGACTACATCTCCTTCTCCGCGCACACCGACTACCAGCAGACCTCGGAGTTCATCAATATATTGAAACCGCCGCACGTCGTGTTGGTGCACGGGGAGCAGAACGAGATGTCCCGGCTGCGCGGCGCCCTGCAGCGCGAGCACCGCGGCCGGCTGCTGGTGCACACCCCGCGCAACACGCAGCTGCTCTCCCTCGCCTTCCGCGGCGACCGGACCGCCAAGGTCATGGGCTCGCTGGCCATGGAGCCGCCGGAGCCGGGCCGCGCGCTGCAGGGCGTGCTCGTCAAACGCAACTTCAACTACCACATCCTCGCGCCCGCTGACCTCAACAAGTACACGGAGCTGACGCAGTCGGAGGTGACGCAGCGCCAGTCCATACACTTCGGCGGCACGCCCGCGCTGCTGCGCCACGCCGTGCTGCAGCTCGCCGGACACATCGACTTCCTCAGCGAAACGCGCTGGCGCCTCTACGGCTGCCTCGACCTCGCGCTCGACCCCCCCGTCGTCACGCTCGAGTGGCAGGCGCAGCCGGTGACGGACATGTACGCGGACGCGGTGGCGGCGGCCGTGCTGGCTGCGGCCGCGCTGCCCGCGCCGCGCCTCGCCCCGCTCGCGCCCAAGCTGGACCGCATGCACTTCAAGGAGTGCGCGATAGAGATGCTGCAGGAGATGTTCGGGGAGGACGCGGTGCCCAAGATGTTCAAGGGCGACAAGCTGCAGCTCACGGTCGCCGGCAAGCATGTAGACATCGACCTCCTCACACTAGAGATGGCAGACAATGAACAAAAGGCGATGCAGCTAATGGCGGAAGCGGAGAAAAAATTAAGTTCTTCAAAATCTTTCCTCGGGTCTCTTTTTGGAGGATCGTCAAAAGTGGAGGAGGCAGTTGACTGCTACCTCCGAGCAGCCAACTTATTCAAGATGTCCAAGAAGTGGTCGCAAGCCGGGCAGGCGTTCTGCAACGCGGCGCAGCTGCACCTCAAGGCAGGTGTACGTCATGATGCTGCGACTAACTTTGTGGATGCCTCCAACTGCTACAAGAAGTGTGATCCTAATGAGGCAGTGTCCTGTTTGCTGAAGGCGATTGAGATATACACCGATATGGGACGGTTCACGGTTGCAGCTAAGCATCATCAGAATATCGCGGAGCTGTACGAGACGGAGTGCGTAGACGTGTCCCGTGCCATGCAGCACTACGAGCAGGCGGCGGACTACTTCCGCGGCGAGGAGTCCACCTCCTCCGCCAACAAGTGCATGCTGAAGCTGGCTCAGTACGCCGCCCAGCTGGAGCACTACGACAAGGCTATACAGATATACGAACAGATAGCGAAGTCTTCGCTGGACAACAGCTTGCTGAAGTACAGCGCGAAGGAGTACATGTTCCGCGCGGCGCTGTGCCACCTCTGCGTGGACTTGCTGAACGCGCAGCACGCGCTGGACAAGTACTGCTCGCTCTACCCAGCCTTCGCTGACACGCGCGAGTGCAAGCTCGTCAAGGAGCTAATCGAACATTTGGAGGATCAGAACGTGGATGCGTTCACCGAGGCTGTGAAGACGTACGACAGCATATCCCGCCTCGACCAGTGGTACACCAGCATGCTCGTGCGCATCAAGAAACAGATCAACGACAACCCCGACCTGCGCATGACGAAGCCGTTCCCTATAAGAGGTGAACGTGCAAACTATGTAAACATTCCTCATGTGATTGCGATGGTGGGTCTGCCCGCCCGAGGCAAGACTTATATATCTAAGAAATTGTCACGGTACCTGAACTGGATAGGCATTAACACAAGGGTATTCAATTTGGGTGAATACCGACGGCATGCGACAACCGCGTACACGAGTCATGAGTTCTTCCGCGCTGACAACAAGGAGGCGATGGCGATACGACAGCAGTGCGCGCTGGACGCCCTGCACGATGTATGCGAGTGGCTCGTTAAAGGTGGAGAGGTCGCTGTGTTTGACGCAACTAATTCAACAATGGAACGGCGGCGGATGATTCGTGATATCGTTGTGAATAAAATGGGCTTCAAGTTATTCTTTGTGGAGAGTATTTGTGATGACCCAAGGATCATTGAACAGAACATTATGGAAGTAAAAGTAAGCAGTCCGGACTACACAAACATACAGAATATGGACAATGTTCTTAACGACTTTTTACTCCGGATAGAACATTACAAAGAGAAATATGAGCCGTTAGATGAGGCGCTAGAAGCAGAGTACAGTTTCATGAAGATATATGACACCGGGGAGAAGGTGGTCGTCCACAAACACGAAGGACATATACAAAGTCGTATTGTCTATTATTTAATGAATATTCATATAGTACCTAGGACTATATATTTGACCAGGCACGGTGAGAGCATGCACAACTTGGTGGGCCGTATCGGGGGAGACAGTGAGCTGTCTGGGCGCGGGCGGCAGTACGCGGGCGCGCTCTCCACCTACATAGAGCAGCAGCAGATCCCCGGCCTGCGCGTCTGGACGTCGTGGATGAAGCGCGCCATACAGACGGTGCGGGATGTGCGCGCGCCGCAGGAAAGATGGAAGGCTCTCAACGAAATTGATGCGGGTATCTGCGAAGAGATGACGTACGCGGAGATCCAAGAGAAGTACCCTTCGGACTTCAACGCACGCGACGCTAACAAGTTCGCATACCGCTACCCTCGGGGTGAGAGCTACGAGGACCTGGTGGCGCGCCTCGAGCCCGTCATCATGGAGCTGGAGCGCCAGGGCAACGTGCTGGTCGTCTCCCATCAGGCCGTCATGCGCTGTCTGCTCGCCTACTTCCTAGACAAGTCTGCAGAAGAACTGCCGTACCTGCACGTGCCGCTGCACACGGTGATCAAACTGACGCCGGTGGCGTACGGCTGCCGCGAGGAGCACGTCGCGCTGCCCGTCGCCGCCGTCGACACGCACCGCGCCAAGCCCGCGATGGACCCGATGGACGTAGCTGTCCCCGACTTAGATAAATTATTCGAACGTGATGGATATTTGAAACCATACGAACGTGAAATTCGCAGGCGATATGGGTGCTTCAAGGACCTATGGGAACGCATCGAGACCTGGGACGGAGGGTTAGAAGCGTTCACCACTGGATATAAATATTTCGGGCCGCAGTTCAACTCTGACGGGTCTGTTACTTGGCGGGAATGGGCGCCGGGTGCTCACTCGTTGCATCTGCAAGGAGAGTTCAATGGCTGGAATTCAAAAAGTCATCCATTCAAGAAGTTGGAGTATGGGAAATGGGAGTTGCATATCCCAGCTGAGGCG---GGCGGTTACGCGTTAAAACATGGAAGCCGTGTACAAATTATTGTCAACGAACATCTATACAGGGTGTCTCCTTGGGCGAGCTATGTTAAACCATTCGAGGGATTTACTTACCAACAATTTATTTATAAACCGGAACAGCCATACCAGTTCAAACATCCAAAAGTAGATAGACCGAAATCTCTGCGTATTTACGAGAGTCACGTCGGCATCGCCACTCCTGAGGGCAGAGTGGGGACTTACACTGAATTCAAAGACAACGTGCTACCTAGGATAAAGAAGCAAGGCTACAATGCGATACAATTAATGGCTATAATGGAGCACGCGTACTACGCCTCCTTTGGATATCAAGTCACTAGTTTCTTCGCCGCGAGCAGTCGTTACGGCACGCCGTGCGAGCTTAAGCAGCTGATAGACCGCGCTCACGAGCTGGGGCTGTACGTGCTGCTGGACGTGGTGCACTCGCACGCCTCCAAGAACACGCTGGACGGACTCAACGAGTTCGATGGCACCAACGCCTGCTACTTCCACGACGGCCCGCGCGGCACACACACACTCTGGGATAGTAGACTGTTTAATTACTCAGAAACCGAGGTGCTAAGATTTCTGCTATCCAATCTGAGGTGGTATCAAGAGGAGTACATGTTTGATGGATTTAGGTTCGACGGCGTGACGTCAATGTTGTACCACAGCCGCGGCATCGGGCAGGGCTTCTCCGGACATTACGACGAGTACTACGGCCTCAACGTCGACACGGAGGCCCTCGTCTACCTCATGCTGGCCAACGAGCTGGTGCACCGCCTGGACAGCCGGGCCATCACCATCGCTGAAGATGTGTCAGGAATGCCAGCATCAGGTCGGCCAGTGCGCGAGGGCGGCACCGGCTTCGACTACCGGCTGGGCATGGCCATACCCGACATGTGGATCAAGCTGCTGAAGGAGGAACGCGACGAGGACTGGAAGATGGGCCACATCGTGCACACTCTTACCAACAGACGCTGGATGGAGGGCACCGTCGCGTATGCGGAGAGCCATGACCAGGCGCTGGTGGGCGACAAGACGATCGCGTTCTGGCTGATGGACGCGGCCATGTACAGCCACATGAGCTCGCTGAGCGCGCCCAGCGCCGCCGTGGAGCGCGGCCTCGCGCTGCACTGCGCCATCCGCCTCATCACGCACGCGCTCGGCGGGGAGGCCTATCTCAACTTTATTGGCAATGAATTCGGTCACCCCGAATGGCTGGACTTCCCGCGCGCTGGTAACAACTCCTCGTACCACTACGCGCGCCGCCAGTGGAACTTGGTGGACGACGACCTCCTCAAGTACAAGTTCCTGAACGAGTTCGACCGCGATATGAACATGCTCGAAGAGAAATACGGCTGGCTCAGATCTGATCCGGGTTTTGTCTCATGCAAACATGAAGGTGACAAAGTAATTGCATTTGAGAGGGCTGGTCTTCTATTTGTCTTCAATTTCCATCCATCGCAGAGTTTCACAGACTACAGGGTCGGTGTAAACGTGCCAGGGAAATATCAGGCGGTGCTATGTTCTGACAGTAAGAAGTATGGTGGGTTCGGACGGATAGAGCCAGAAGGGGAATTCCATTTCACACAAAATATACCCTGGGGCAATCGTAATGATTCAATACAGGTCTACATCCCCTGCCGCACAGCTATTGTCTATGCTCGAAGTGAT---------------------------------------------------------------------------------------------------------------------------------------------------------------------------------------------------------------------------------------------------GAGTACGGCATGCTGGAGAGGGAGATGCAGGACTCTGTTCGCGCCCATAGAGACCATGTCGGTGGACAGTTCTCTAAATATAGAGTTGTTAGGATACAAAAGATAGTGAACGGCCGCCTGTGGGAGCGCTACCAGCACCGGCGGCTGGAGGTGGCGGAGGAGGCGGGCGCGCACAACGAGCGGATGCTCTTCCACGGCTCGCCCTTCATCAACGCCATCGTGCAGAAGGGATTCGATGAACGACACGCTTATATCGGTGGTATGTTCGGCGCTGGTATATACTTCGCGGAGCATTCCTCTAAGAGTAACCAATATGTGTACGGCTTCGGAGGAGGCTCCGGCTGTCCAGCTCACAAGGATAGGAGCTGCTACCTCTGTCATAGACAGATGTTACTGTGTCGCGTGACGCTGGGGCGGGCATTCCAGCTGTCCAGTGCGATGAAGATGGCGCACGCGCCGCCCGGACACCACAGCGTGGCGGGCCGCCCCAGCCACGGCGGGCTCTGCTTCCCCGAGTACGTCGTCTACAGGGGGGAACAGGCTTATCCCGAATATTTGATAACATATCAAATAGTTAACGAAGAGAACACTCGCTATAAGGATTTGGCGGCGATCAAAGAATGGCTCAGGAAGCAACCGCATTTACCTGATGACTGGGAGGATATGCCGCTACTAACGTTCCTACGCGGCAGCAGTTTCTCGTTGGAGAAATGCAAACGCAAGCTGGACATGTACTTCACAATGCGCGCCGCCTGTCCTGAATTCTTTTCCAACCGAGATGCCACCAGTCCTGAGCTTAGAGAGATCTTGAAGGGAAAACTGCAAGGACCACCTCTACCAGGAGTAACTCCGAATGGCAGACGAGTCACCATATGTAGAGGTGTCCACCCAAGCCTGGACGGTCAGCAGATCACGGACACCCTGAAGCTGGCGCTGATGGTGGGAGATGTACGACTTGTGGAGGAGGTACAGGGCGTGGCTGGAGATATCTACGTGCTGGACGCGGCAGTGCTCGGCCCCAGCCTGCTCGCGCGACTCTCGCCCACTGTTATTAAGAAGTTTATGATTTGCGTACAGGAGGCGTATCCAGTGAAATTGAAGGAAGTGCACATTATAAATACTTCACCTATAGTTGAAAGGTTTATCACCTTTGTGAAGCCATTCCTGAAGGAAAAGATCAGGAAGAGGATCTTCATTCACAAAGAGCTGAAGGATTTATATAAATACGTACCTCAAGAGATGTTGCCTGAAGAATATGGTGGCCAGTGCGGCACTATGGATGAGCTACAAGATCAATGGACACAGAAACTAATAGAATACCGTGAATGGTTCAAAGCTCAGGACTCAGTGAAGGCCAACGAATCACTCAGACCAGGCAAGCCGACAAACTACGATGAACTATTCGGTATAGACGGCTCTTTCAGGCAATTGGCTATTGATGATATAGATTTCCTAAAACAACATATACATACATTGGATAAAGAATTTGACTTCTGGATGAAAAATCATACAATCGAAGTTGAACACGACGGAGAAAAATTCTTGATGCTGAGATATGCAGATGGCTCTAAAGGTCCGAGACCAGAGAGTTACAAAGAAGATATAGACTGTGCTAAACATTTCGATACAGCGGATAAAAAAGAAGAATTATACGCAGAATTAAAAGCGGCAGCCGAATCCGGGTGGGATTTCTCTTCTAGATGGTTTGTGCTGAACGGAACTAATAAAGGTAATCTAACAAATTTGAAAACCAGGTCAATAATACCTGTGGATCTAAACGCTATAATGTCCTGGAACGCTGAGATAATGGCTGATTTTTATCTGAGGCTAGGGAATATTGACAAAGAGAGATATTACAGAAACACACATGCAAGATTAATGGAGGCTATTGAAAAGGTGTTATGGCACGAAGACGTAGGAGTCTGGTTAGACTACAGTCTGGAGTCTCAGCGGAGAAGGGACTACTTTTACCCTTCCAATGTCGCTCCGCTGTGGACAGGCAGTTATGATAAAGCTAGAACTGAATACTTCGTTAGACGAGTTATTAACTATTTGGATAAAGTCAAGGTGGATATCTACGAGGGAGGTATCCCCACCACGTTCGAGCACTCCGGCGAGCAGTGGGACTACCCCAACGCGTGGCCGCCGCTCCAGTACATGGTGGTCACTGGACTGGCCAGCACCAAGCTGCCGGAAGCCACTCGACTGGCTTACGAAATGGCTACCAAGTGGGTTCGCTCCAACTTCGAAGTCTGGAAGCAGAAAGCAGCTATGCTGGAAAAGTACGACGCGACAATATTCGGCGGGTACGGCGGCGGCGGCGAGTATGTTCTGCAGACTGGCTTCGGCTGGACCAATGGCGTGGTGATGGCCCTTCTCAACAGATATGGAGAGTGGTTGTCAGCAGCTGAGGCGTTCGGCTCCGAGTCGGCCGAG---GGCGCGGTGCACGGCGCCGCCGTCGGCGCGAGTGGCGTCGCCACTGCGCTTCTCGTCGTGTTGGCGTCCGTCGCCGCGGGAGCGTTAGGACTTATGGTATACTGGAAGAGGAAGGACTATATTACCCTGACCGGAGGGGAGGATCTCAAGTTGTTGTCGCGCAGGCCGTACACGGAATTGAGAAGTATGAACGGATCATCGAACCCGAGACAGCGGAGGGTGCTGGGGCCGACGGCGGTGCTGCAGCTGGCGGAGCGCGACGAGCCGCCGCCCGCCAATGCGCGTCCGCTCTACTCGCTTGCGATGCGTGGAGCCGTTATATGCTTTTCGGGATTCCGAAAAAAAGATGAACTAACGTACCTGATAACTCTGATCCACTACATGGGCGGGTCGATCCGCAAGGACATGTCGAGCAAGGTGACGCACCTGATTGCGGCGGCTGCGACGGGCGACAAGTACCGCTACGCCACGGGTTTCGGCCTACCAGTACTGGCGCGCTCCTGGGTCGACGCCTGCTGGGAGCGCCGCGACGACCCCGCCTGCCTCGCCACAGACGATACGATCATTAAAGAACACAAGTTAAAAGTGTTTGCTGGTGCGCGGGTGTGCTTCGTGGGGTTCCCCGAGGATGAGACGCAGCACATGGCGGAGGTGCTCGCCAGCAACGGCGGCGCCACCTGCGCCCTCGACGACCCGGAGTGCACGCACGTCGTTCCAATACTAAGGCAGAGACGGGGCAGGCAAGGAAAAAATGAAGTCAAAATTTACGATAGAGTAATTGAAGGGAGTATGAAGACCTGGGAGACTGACATGGATCTGCAGTGCATCAGCCTGGGGCAGGACCTCCTGGCCAGCTTGGATGGGGAGATCACCCTCAGTCGGTTGTGGGGACAGGATGTAGACCCTGATGGCAGCCCTAATCCACCCAGAGCTAAATCACCACAGCCTTTTTGGTTCGGTGAAGAAGATGCGATAGAGTTAGAATGTGGGGACAGCAGCCCTCAGAAGCCGAGCCCCGTGAAGAAGGAAAGCAGCCCGAAGCCAGCTGAA---CTCCTCAAGGATATCCAGAGCACAGTGCACCACGCCAAGTCCAAGATAGGCGACCTACAGGTCCCATACACGTACATAGATGTGCCCCGCAACCGTTCCAGTGACGAGGCGGCGGGCATGATGGAGGGTCTACTGGACTTTGGCATCGCGGGTATCAAGAAGGGCCTTCGCTTCACCGGCCTCAGCGATGACTCACAAGAGAAATCTCCATCGCATCAAGCCAAGGAAAAAGCGTCAGAGAAGATCTCTCCCCCGCAAGATATG---GTCAGAAAGCCCATACAGGAGCACAGGGACATTGCGTCTGGA---------TACAAGGAAGAAAACGGCGCCGTACCACATTTGGTGAAGCAACATCGAGTGACGTCGCAGGATAGCATGCAGGTGCGG---------CGCGCGGGCAGCTGGCCGCCGGAGCCGGGGTCGGAGTCCCCGGAGCCCGAGTACGAGGAGGCGGCAGACCTGTCCACTAGTATCGCCAAACTGCGCTGTCTGCTGCAGCAGCGCGCGGAGACTGCGCACTACAGGTCTGAGGAGATCTGGTGGGAGGGCGCGGAGGAGACGCGCGGGCGCACGCAGCAGCACCACTCCTCGCGACCCATCGACACCGCCACGCTCGCAGATGAGTATGACATGAACATGGAGAGGAATTCTTCGCCTGGACAAACATTCAATAATATGCAGCGCTTGGACAAGTTGTTCCAACGGACAGTGACGGGCGTGTTCAACTCTATAAAGACGGCTGTGGGCGCGGAGGGC---------------------------------------------------------------------------------------------------------------------------------------------------------------------------------------------------------------------------------------------------------------------------------------------------------------------------------------------------------------------------------------------------------------------------------------------------------------------------------------------------------------------------------------------------------------------------------------------------------GTCATCCGCAATACGTGGGGCAAGTGCGACGCGCCCGCTGAGTGCCAGAATGCACACAACGCGGCCGCGGAGGAGTGTAAGCGCAAAACGCTGAACACGGAGAGCGCGGCGCGCCTGCTGGCCGCGCTAGATCCGCGCCTCTCGCGGCTCTCCGCAGACTCCGCCTACTGTGCGAACAGCGATACGTCGCTAGTGAAACGAGCGCTAGAAGGCGGAGGGGTGTATGTGTTAGACGACCACTGCCTGCCGCCGACCTTCGCCACACAAGTGATGAACCAAGAGATAATGTGTGAAGTAGAGATTGGGACACATGGTGGTATGGTAGAGATAGAT---GATGACCAAGTGGGCGTTAAGTATGAAGAGATAGAAACAGGTCAATATGAAGAGTACATAACAGATGATCAATATGAGGAGGTTGAGGAGCAGGTTATTGGTATGCAGCATTTGGAGGAGGATTATAAAATTTCAGTTGGCAATGAAGAAGTGATATTGCCTGGCATATCAGGGGAGGAAGTCCTGCACCCTGTCGCTGACAACCCCTATGAACAAGTGTACACCGCACCACCTTCTACAAGAGTCCGAGGTCGCGGCCGTGTCACAAACAACGCGAATACCATCCATCACCTGATGCCCATTGGTGAGGTGCCGATGGGTCTGATGGAGGGTGTGAACGCGAGCCGCAGCGCTACGCGGCGCTGGGAACAAAAACAAGTACAGATTAAAACTATGGAGGGAGAATTTTCTGTCACTATGTGGGCAACAGGCGAGGATGATGATGATGGATCAAATCCAGAGCCAGATCCTGACTACACGGAGTATATGACGGGCAAGAAGACTGTTATAGGCAACGAGGCTATGCCAGGTTTAGATCTATCAGACCCAAAGCAGTTGGCGGAGTTTGCGAGACCCGGACATAAGTTAAGACTAAAGAAACCCCTGCCAGAGTCATCTGATAGAACTATAGCGTGTCCACACAAGGGCTGTACCAAGATGTTCCGCGACAACTCCGCCATGAGGAAGCATTTGCACACGCACGGACCCCGGGTACATGTATGCGCTGAATGTGGAAAGGCATTTGTGGAGAGTTCAAAGCTAAAGCGTCACCAGCTGGTGCACACGGGGGAGAAACCCTTCCAGTGCACATTTGAGGGTTGTGGCAAGAGGTTCTCACTCGATTTCAATTTAAGAACTCACATGGGTGTGGGGCTCCAGCCGCTGGAGTTCACGGAGTGCCTGGCCGATAGCCCGCACTTCCGAGAGAACCTGCAGCGCCACGAGAAGGAGCTCGAGCGCACCAGCCAGCAGATCAAACGACTCATAAAAGAAGTCAAGGATGTTGTTCAGGCCGCTAAACGCTTGGGAGCGGCGCAGCTGGCGCTGGCGGGCAGCATGGAGCAGTTCGAGTTCGCGTGCATCGGCGCCTCGATGACAGAAGACGAGCGCGCCATCGGCCGCTCGCTGCAGCACTTTGCACATCTCATACGTACCGTCGAGGATGAGAGGGAGCGCATGCTGGGCCGCGCGCACGAACAGATTATACAGCCTCTCGAGCGCTTCCGCAAAGACCACATTGGTGCCGTCAAGGAGGGAAAGAAGAAGTTCGACAAGAAGACAGCAAAGTTCTGCCAGAGTCAGGAGCGGACGTTGTCGCTATCCACAAAGAAGCCGGAAGCCGTTTTCCAAGAGGCGGACGCGGCGATGGACATGGCGGAGCGCGACTTCTGCCAGGCGTCGCTGGAGTACGTGTTCCAGCTGCAGGCGGTGCAGGAGCGCAAGAAGTTCGAGCTGGTGGAGACGTTGCTCGGCTTCGTGTTCGGCTGGTGGACCTTCCACCACACCGCGCACGACGTGCACGCGGACGCGGAGCCCCTCGTGCGCGACCTGCAGCTCCGGATACAGCGGACGCGGAGCAACTTCGAGGAGACCAGCAAGCAGACGGAGTCGCTCATGAAGAAGATGATGGAGGTGCGCCAGATGAACAAAGAGGAAGGCATATCGGAGGAGCAGGGCGGCGTGTCTCGCGCCGGGTACCTCTTCCTAATGGAGAAAAAGGCGTTCGGCACGACGTGGAGCAAGCAGTACTGCACGTACGAGAAGGGCTCGCGGCTGCTCTCGCTCATGCCCTACAACCAGATCAACGTCAAAACGAGCGGGCCGGCGGAGAGCGTGTGCGTGTGCGGCGGGCGCGCGGCGGGC------------------------------------------------------------------------------------------------------------------------------------------------GTTCGAGAGTCCGTGCTAATTATTTCAACTGATCCAGCACATAATATTTCAGATGCATTTGACCAAAAGTTTTCAAAGGTACCAACCAAAGTGAAAGGCTTCGACAATTTATTTGCAATGGAAATTGATCCTAATGTGGGATTAACGGAATTACCAGAGGAGTATTTTGAAGGTGAAACTGAGGCTATGAAGCTTGGTAAAGGTGTGATGCAAGAGATAGTTGGAGCTTTCCCGGGTATTGATGAAGCTATGAGTTATGCTGAGGTTATGAAACTAGTGAAGGGAATGAACTTCAGTGCTGTAGTATTTGATACTGCTCCTACAGGACACACATTGCGTCTCCTTTCATTTCCGCAAGTTGTAGAGAAAGGTCTCGGTAAATTGATGAGACTAAAATCTAAGGTTGCCCCATTTATGAACCAGGCTGCAACATTGTTTGGTCTTGCGGAATTAAACGCAGACATGTTTAGCAACAAAATGGACGAAATGTTGTCTATAATACGTCAAGTGAATGCCCAGTTCAAGGATCCTAATCAGACTACGTTCGTCTGCGTTTGTATAGCAGAGTTTTTGTCACTGTACGAAACTGAACGTTTGGTGCAAGAACTTACACGTTGTGGTATTGATACGCATAATATTATAGTAAATCAGTTGCTACTGCGAACTTCAGCTCCATGTGAGCTCTGCGCAGCGAGGCATAAAGTACAGGAGCAGCTGTACCACCACGTGTGCGCGGTCAACGGCACGCAGCCCGAGCGCCTGTTGCTGGAGCACGCCGGACACCAGGACGGTGTCGGTGCGGAGGGGCGCAGCGTGGAGGAGGAGGCGCTGGCGCTGGCGGCGGGCGAGGTGGAGGGGCTGCGCGCGGCGGGCGTGGTGGCGCGCTGCGCGGACACGCTGCTGGACCAGCTGACGCACCTGCGCGCCGCGCTCGACACCGCGCTCGACTCGCGCCTCAGGCACCAGCCCGTGATGGAGTGCGAGGAGCGCGGCGCGGAGGTGGGCGAGCTGCAGGAGCAAGTGATCAAGCTGAAGTCGCTGCTGTCGACGAAGCGCGAGCAGATCGCGACTCTGCGCACCGTGCTCAAGTCCAACAAGAACACGGCCGAGGTCGCGCTCGCCAACCTCAAGTCCAAGTACGAGACGGAGAAGACCATCGTCACGGAGACCATGCTCAAGCTGCGCAACGAGCTCCGTCTGCTCAAGGAGGACGCCGCTACATTCTCAAGTTTGCGTGCAATGTTCGCGGCGCGGTGCGAGGAGTACGTGACGCAGGTGGACGAGCTGACGCAGGCGCTGTCCAGCGCAGAGGACGAGAAGAAGACCCTCAACCAGCTGCTGCGCCTCGCCGTCCAGCAGAAACTCACCCTTACACAACGTCTCGAGGAACTCGAGGTGGACCGCGAGATGCCGGAGACTGCAAAAATGAATGGATACGCAAAAACTAACGGGCACAGTTATGATATGGAAGATGGATCAGTGTTTTTATTTACATCAGAATCTGTCGGCGAGGGACATCCAGACAAAATGTGCGATCAAATAAGCGATGCAGTTCTTGATGCGCATTTAAAACAAGATCCTGATGCAAAAGTAGCATGTGAAACCGTCACTAAAACTGGTATGATTCTGCTGTGCGGAGAAATAACATCAAAAGCAAATGTTGACTATCAAAAAGTTGTGAGAGAAACTGTGAAGCATATTGGATATGATGATTCTTCCAAAGGCTTTGACTACAAGACTTGCAGCGTGATGTTAGCGCTGGACCAACAGTCACCCGACATTGCAGCGGGGGTGCATGAGAACAGGAGTGAGGAGGATGTTGGGGCGGGTGACCAGGGATTAATGTTTGGATATGCTACGGATGAGACAGAAGAGTGCATGCCTCTCACAGTGGTGCTCGCCCACAAATTAAACCAGAAGATTGCAGAGCTCAGGCGAAACGGAGAATTCTGGTGGGCACGTCCTGACTCCAAATCACAGGTGACTTGCGAGTACATCTTCACTGGGGGCGCCACTGTGCCCCAGAGGGTCCACACAGTTGTTGTTTCACTGCAACATTCCGGAAAGATAACTTTGGAGCAACTTCGCGAGGAGATCAGGGAGAAGGTCATCAAGGAAGTGATCCCGGACCAGTACTTCGACGACAGGACTATTGTCCACATCAATCCTTCAGGACTATTCATCATTGGTGGACCTCAGTCTGACGCGGGTCTGACGGGCCGCAAGATAATAGTGGATACGTACGGGGGGTGGGGCGCGCACGGCGGCGGCGCGTTCTCCGGCAAGGACTTTACGAAGGTGGACCGCTCGGCCGCGTACGCCGCGCGCTGGGTGGCCAAGTCGCTGGTGCGCGCCGGCCTCTGCCGCCGCTGCATGGTGCAGGTGGCGTACGCGATCGGCGTGGCGGAGCCGCTGTCCATCACGGTGTTCGACTACGGCACCTCGCACAAGACGCAGCAGCAGCTGCTCGCCATCGTGCAGAAGAACTTCGATCTGCGCCCCGGGAAGATCGTCAAGGAGCTGAACCTGAAGGCGCCGATCTACCAGAAGACGAGTACGTACGGGCACTTCGGGCGGGAGGGCTTCCCCTGGGAGACGCCCAAGCCGCTCGTCGTAGATCGCGTCGGCGTGGGCATCGCTGACGTCACCGGACCTCCAGCTGAAATCGGCTTCATGGGTTACGCGAACTTCGAGCAGAGCGGGCAAGGGATTCACTTGCGCCAGTTCTCGCGCGCTTTCGTACTGGCTGAT---------GACAACAGCCGGCTAGTATTCGTCTCTGTAGATGCTGCTATGATGGGCAACGGAATCAGAAAAGAGGTTTTAAAGCGTCTGCAAAAGCGATTCGGCGACCTGTACACGGAGAATAACGTGATCCTGAGCGGGACACACACGCACTCCACGCCGGGCGGCTTCCTTATGGACTTCCTGTTCGATCTGCCTATACTCGGCTTTGTTAAAGAGACATATGTCGCTTACATTGCTGGAATACTTAAGAGCATCTACATAGCACACAATAACATGAAGCCCGCGCGCCTTGAGTATGCGGAGGGGGAGCTGCTAGACGCCAACATAAATAGATCTCCCACCTCCTACCTCCGCAACCCACCGGAGGAGAGAGCCAAATATAAATACGACGTAGACAAGACCCTCGCGCAGGTTCGGTTCCTGGGCCCGCAGGACAAGGTGCTGGGGGTGATTAACTGGTTCGCGGTGCACCCCACCAGCATGAACAACACCAACCGCCTCATCTCCTCAGATAATGTCGGATACGCTTCTATACTTATGGAGAAAGCTTTGAATGGAGAAAATACTTTGCCTGGAAAGGGTAGCGTGGTATGCGCATTCTCGTCTACTAACCTGGGCGATGTATCCCCCAACACGCGCGGCCCGGTGTGCGAGTTCAGCGGCCGCGCCTGCGACCAGAGCTCG---CTCTGCGGA---CACAAGGAGCGCTGCTTCGCCTCCGGCCCGGGGAGGGACATGTTCGATAGCACACGGATTATCGCCACCAAATTGTTTGATACCGCTATGTCAGTTTTGAATCAACCCGGTGAAGATCTGACAGGCCCAGTGAGTGTAGTCCACCAATACGTGGAAATGCCTAAACAAGTTGTTGCACCCTACGATCCCCTTACCGACACTTTTAATTCTAGCGGTAAGGTATCCGGGTGTCTACCAGCGATGGGGTACAGTTTCGCGGCGGGTACGACGGACGGTCCCGGCGCCTTCGACTTCACGCAGGGGACTACCACATCCAACCCGTTGTGGAACGCAGTCAGGGACTTTATTGCCGAGCCCACTAAGGAAGATATCGAATGTCAAGCACCCAAACCTATACTACTAGCTACAGGCAGGGCGAGGTTCCCTTACGAGTGGCAACCTCACGTGGTGTCATGCACGGTGGCGCGCGCGGGCGGGCTGCTGCTGGCCGCCGTGCCGGGGGAGTTCACCACCATGTCGGGCCGCCGTCTGCGCCGCCTACTGGCC---------------------GCACGGGCTGCTGGAACACGAGTGGTGCTCGCTGGACTGGCCAACGTGTATGCTGACTACATCGCCACACCCGAGGAGTATCAGGCACAGCGGTACGAAGCGGCGTCCACTATCTTCGGTCCTCACACTCTCGACATCTACCTCAATAAGTACGCAGAGCTCACGGAAGCGCTCATTCAAGGTAGACCCGTGGAGCCAGGTCCGCAGCCGGCAGACTTCAGCGAGCAGCTGATCACGCTGGTGCCGCCGGTGCTGTGGGACGCCGCGCCCTGGGGCAAGGAGTTCGGCGACTGCCTGCAGCAGCCGCAGAAGCACTACAGCCACGGAGATACTGTCGCTGCCACTTTTGTGTCAGGTCACCCACGCAACAGCATCCGGCACGGGCGCTGGTATGCAGCAGTGGAGCGCCTGCAGTCTGCAGAAGACGACGCCTGGGTCACCATCGCCACTGACGCCGACTGGGAGACCAAGTACATATGGCACCGCAACTCGAAGATATTAGGCACTAGCCATGCGGAAGTAGAGTGGGAGATACCCGCGGGTACTCCACGCGGTACCTACCGTTTGCACCATTTCGGCAACTACAAATATATCCTCGGTGGAATCTACCCTTATAGTGGCTTTTCTGATTCCTTCGAGGTCACAATGATTAAAAGGAACGGCGATAATGTATTTGCGATCGCGTCGAACAACAACCAGTGTCAGAGCGGGAGCGGCGCCGTGTCGCCGTGTGCCGGCCCCGGGGCAACTAGGATTCCGCGAGCTACACCATCTCCTGCCAGGCTGCCAGAATCGCAGCCACACACTAAAGAAACCAGCATCGCGCTCTCTACTTACGTCGAGAAATGGAAGAACCGATACGAAGAAGCCGAGAGGAAGCACAAAACGTACCTCCTCAAGTCAGAAAAAGCTAAACGTGAACATGATGAGCTGCAGCGGCGGTACAACATCTTGCTGGAGGAGCGGAGACACGTGGAAGCTGAGCTGGCGGAGCGGGAACGAGAGCTGGCGAAGCTACGTACCGTCTCCGAGAAGCTATTCCAGGAATACCAACAGCTCAAACACCAACAAGAGATTGATGCTGGTGTTATGCAGAAGGTTATGCAGCAAGCGGGAGAATGGTATAAGCAGAATAAACAATTGAAAAGACGAAGTGCGGCGCTTATCCACGCTCTGCCTACT---CCCGTCGACATCGATCTTACTGATGCCACGGATGCAGCATCAGATAGCAGCAGTAACGAGGAGGTGGAGTTCCTGAAGCGCACGGTGTCAGAGCTGTCGGCGCAAGTCGGGGCGCTACAAGCGGACCTCAGCGCAGCGCGACTGCACGAGTTTGAGGCCCACGAGCACAATGTCGCCCTCGCACAGGAGTTGGAGACGGAGAAGGAGCGGAGCGGCGTGCAGCAGAAGGAGCTGCAGGAGCTGCGCGGGCAGCTGGAGAGGCACAACAGAGTGTCCAAGCTGTTGATGGAGGAGGTGACGGCGCTCAAAGATAACGCGGACAAGGACAGGCAGATGGCGGAGACGTACAAGAGCGAGGCGCGCGACGCCAAGAAGCGAGTGAAGGCGCTGACGCACCAGAGCGCGCTGCTGCTGGGCGAGCTGGAGATGGACGAGCGCCTGGGCCGCCTGCTGGCCGAGCTGGACAGTCTGCGCGACGCGCTGGACCTGCAGGCGCTGCGCCACCGCGACCAGCTGCACGACCTGCAGCTCAAATTAGCTGAAAAACACGAAGAAACCGACATTCTTCTATGGGAAGAAAAGATAAGACTTGCAGAAGAAGACGCGCAGAAGGCAGTAGAACGAGCGGAGAGAGCGGAGAAGAAGTTAGCAGAAGTTGAGAAGATACAACCG---CCGAAGAAATCAGCTCTCATGTCTAGGATAAGTTACTTCGAAAGTGGTGGATCACAGGTATGGTTCCGTGGTGTGAGGAGTTCCAAGTTCCGGCACGTGTACGGCGTGTCGTTCAAGCGAGAGCGATGCTACGACAACATAAAGATAACGAGGAATGCCCACGACTCCAACTTTTGTGCTGTCAATCCCAAGTTCGTGGCTATTGTCACCGAGGTCGCTGGCGGCGGAGCCTTCCTAGTTTTACCCTTGGACCATACTGGTCGATTGGACTTCAACGCGAGCCGCGTGACGGGCCACAAGGGCCCAGTCCTCGACATCAAGTGGAACCCCTTCAATGATAACGTCATCGCATCCTGCTCCGACGACTGTACGGTGAAGCTATGGCACATCCCGGACGGCGGGCTGTCCATGCACCTGACGGAGTGGCTGGTGGAGCTGCAGGGCCACAAGCGCCGCGTCGCCTACATCGAGTGGCATCCCACCGCCGAGAACATTCTGCTCAGCGCTGGATTCGATTATTTGATAATGGTGTGGGACGTGGGGCAGGGCGCGGCGGTGCGCGTGCTGGAGTGCCACAGCGACGTCATCTACTGCATGTCCTTCAACCGCGACGGCTCGCTGCTCGCCACCACCTGCAAGGACAAGAAGCTGCGCGTCATCGAGCCCCGCCGCGGCATCGTGCTCTCCGAGGGTGTCTGTCACTTGGGCACGAAGGCGTCGAAGTGCACGTTCGTGGGGTCT---GGGCGCGTGCTGACGACGGGCTTCTCGCGGCACAGCGACCGCCAGTACGCGCTGTGGGACCAGCACGACCTCGCCGCGCCGCTCGCCGCAGACACCATCGACAGCTCCTCCGGCGTCGTCTTCCCCTACTACGACTACGACACTAACATGGTGTACCTGGCGGGCAAGGGCGACGGCAACATCAGATACTACGAGGTGGTGGATCAAGTGCCTTACGTGCACTTCCTCAACCAGTTCCTCTCTGGAAACCCACAGCGCGGGCTGGGCTTCATGCCGAAGCGCGGCGTGAGCACGGCGGCGTGCGAGGTGTTCCGCTTCTACAAGCTGCACACCTCGCGCGGCCTCTGCGAGCCCATCTCCATGATAGTGCCGCGCAAGTCCGACTGCTTCCAGGAGGACCTGTACCCGGACACGGCGGCGCCGCTGGCCGCCCTCACTGCCAAGGACTGGCTCAGCGGCATGAATGCGCCGCCGCTACTCATCTCTATGAAAACTGGAGTGACGATATCGACGCACAAGCCGCGGCCGGGCAGCGCGGAGGCGCCGGCGCTGCAGCCGCAGGACGCCAACAACCGCAAGAAGTTCGCCTTCCTGTCGCGCGAGACCACGCCCGACTACCGCCCGCTCGCCACCTGGCAGCCGCGCGACACGCACCAC---------------GAGGTGGGTATAAACGAGAAGTCGCAGAAGACGAGCGCCAACCAGACGACGAAGTTCCACCAGCTGCAGAAGATGTTCGGCAAGCAGGCGGGCGACGCCGAGCCCGTGCCGCTCTACAAGCAGATCAACCAGGGAGACGTCTTCGCCACCGAGCACGAGCTGAAACTGTTTTCTCCGTACGGATTCAAATACCACCTCGAGACGGCCAGCAGTAGTTCCCAGCGACGCGAAGACGATCGCATTACCTACATCAACAAAGGCCAGTTCTACGGCATCACGCTTGAGTACGTCCACGACCCAGACAAGCCCCTTAAAAACCAAACAGTTAAGAGCGTGGTTATGCTGATGTTCAGAGAAGAAAAGTCCCCCGAAGACGAGATCAAAGCGTGGCAGTTTTGGCACGGCAGGCAGCATTCAGTGAAACAACGAATACTTGACGCCGACACTAAGAACAGCATCGGCCTCGCCGGCTGCATCGAGGAGGTGGCGCACAACGCCATCGCCGTCTACTGGAACCCACTCGAAAGTGCCGCCAAGATCAACATTGCAGTGCAGTGTCTTCACCTGCCCAATGGACTCCTCGCAGACATACCTCCCGAGGCCTTCCAGCACCTGAAGAAGTTGCGCTCGCTGGACCTGCACGGCAATCGGCTCTCCGCCCTCAAGCGCAACCAGTTCCGCGGCATGCGCGACCTCGAGCTCCTCGACCTCAGCTACAACAACATAACGAAGCTGGACGGCAGCCACATGGGCGAGCTGGGCAAGCTGGGCTGGTGCAACGCCAGCCACAACCTCATCGCGGACATTCCCAGGGGCATGTTCGCGCGGAACACGCTCATCAAGGTGGTGCACCTCGACAACAACCGCCTGCGCAAACTCGACACAAACGCCCTGCGCGGCATGCGCTTCCTCAGGCGGCTGTACCTGCAGGACAACCAGATCGCGGAGGTGGGGCGCGGCGCCTTCGCGGCCGTCACACGCATCGGCACAGTCGACCTCGCGCGGAACAACATCACCAAGGTCGACTTCCAGATGTTCCAGCAGGTCAAATACGCGGAGATAATTAACCTGGCGGAGAACCGGATCGCTGTGATAGAGCGGCAGGCGTTCACCGACCTGTACCAGGCCGTGGTGAACGTGTCGCACAACGCGCTGGCCGCCATCGAGCCCGGCGCCTTCCAGAACTGCAACAACCTCACCGCGCTCGACCTCAGCCACAACCTGCTGGCCGCCGTGCCGCGCGACGCCTTCGACCTCAACACCTACGCCTTCGCGCTCGACCTCTCCCACAACCGCTTCGTCGACTTCCTGCAGCTGCCCATCCACAACATGTCCGGCCTCGCCGTGCTCGACGCCGGCCACAACGCGCTGCGCGACCTGCCCAAGCTGGCCTTCCCCAAGCTGTACGAGCTGCACACCGTCCGCCTCGCGCACAACAACATCTCGCTCATCGGCAACGCCGCCTTCCAGAACCTCTTCTCGCTCAGGCACCTCGACCTGTCGCACAACGCGCTGGAGCGCATCGGGCCCTCGGCCTTCGGCGCGCTCGCCACGCTGCTGCAGCTCGACCTCTCGCACAACGGACTGCGCGACCTCTCCCGCGGCGCCCTCGCGCGCCTCGCCTCCTGCCGCACCATCCGCCTCGCGCACAACCGTCTCGACAGGATCTTCCAGATACCCATCAGCCTCAGCGAGCTGGACCTGTCCTACAACAACCTGACGGAGGTGCGCAGCAACACGTGGCCCGCCATGAACGCGCTGCTGTCGCTGCAGCTGGAGGGCAACCGGCTGGGCGAGGAACTCGCCGCCGACGCCTTCGTGCCGCTGCTCACCCTGCAGCGCCTCGGCCTCGCGCGTAACGGCCTCGCCGCGCCGCCCTGGCAGGCCCTCAACGCCCTCTCCAGCCTCCAGTACCTCCACCTGCAGTACAACAACATAACCTCGCTGTCCAAGTCCGCCTTCGGCAACCTGCCCACCACCTTCGAGGTGGACCTGTCGCACAACGCGCTGGCGGCCGTCGCGCCCGCGGCCTTCCGCGGCCTGCCGCAGCTGCTGCGTCTGCGCCTCGCCCACAACCGCCTGCAGCAGCTGCCCAACGGCGCGCTGCAGGGCCTCGTCGCGCTGCGCCAGCTGGACCTCGCGCACAACGCGCTCGACCGCATCGACAACAAGACGCACGGCCTGCTCGACGACTGCCTCTCGCTGGAGCAGGTGAACCTGAGTCACAACCAGTTCGGGTTCCTGAGCAAGAAGATGTTTCCGTCCAGCCCCTGGATCCCGTACCGCCTGCGCGCCGTCGACCTCAGCCACAACCAGCTGCCCGTGCTCACCGCCGACCTCGTGCCCGGCGCCGCCACCCTGCGCTCCCTCAACCTCTCGCACAACTACATTGACGACATCCGACACGGCGTGCTGGCCAACCTGACACACCTGGAACACCTGGACCTGTCGCACAACCGGCTGCGGGACCTCGTCTCGCGCACATCGGAGGGCGAGCTGCTGCTGCCGCGCAACCTCAGCTCGCTGGCGGTCAGCGACAAC------------------------------------------------------------------------------------------------------------------------------------------------------------------------------------------------------------------------------------------------------------------------------------------------------------------------------------------------------------------------------------------------------------------------------------------------------------------------------------------------------------------------------------------------------------------------------------------------------------------------------------------------------------------------------------------------------------------AATAGGGTTCCCGCGCTGATGGATTTAAAACCGTTCGGTGGTGAACCTCCCCCAGGGTATGGAAAGTCGCAGGACGCCAGAGATGCAGTCTCGCCGAGATTCGTAGACAGAGAGCGACGTGAC---------------------AGAGAAAGGGAGCGCGGCAGAGACAAGGAGAGGCATGGTAGACGATCTGAGGAACGC---AGATCTGGACATAGAAGTAGGGAGCGACGGTCTCGGTCGCGGGGCGCTGCCTACCCTCCGCCGACACACACTAGTTCTGAGAGACGTTCATCACCACCGTCGGGCGACTATCGGCCGTCTTCATACAAAGTTAATAAGAAGTTAAAAGTTATGGAGAAAATGGGTCTTCAAATAAAGACCCCGGACGGGTCTATGACGACAGCGCAGCAGCTGCGC---GCCGCCTCGCAGGACGCCGCGCCAGCAGGACTGCCCGCGTACTTCAATGCCAATGCTCTAAGTAGCAACAAGATGAAAGAT------CAGAAACGCAAGCTGCTGTGGTCCAACAAATCGAAATCTGAGGCAGAAGAAGCTGCCAAATGGAGCGGCACACGCTTCGCACAGGATTCTGACGGCAAACAGGTCTCCAAGTTTATGAGGCTAATGGGTATCAAAGAACCAGCGGCAGTA------AATGAGGTGGATGCAACCGCAGACCCTAACAAGAAACAAGAGGAATTATTCCAAGCGATGCAAGCGCAGTACGAAGTAGCGAGAGCGACAACTCACACCATGCGGGGAGTGGGACTCGGCTTCCAACGGGGACAGTTCCCTAACCATATACAACAAATGCAATTACCCGCACAGTTAAGTGCTCCAAATCAACAAATCCAACAGATGCAACCACAAATACATCAACTTCCCACACAACCTCAGCAGTCGGTTGTCACAGGAATGCACCCCCAAATGCAACAACAAGCTATGACAGCCGTTCAACCACAATATAATCAAGGTGTCAACCAGCAATCAAATGCACAGACTATTATAACGGCTAGTATGGCATCATCACAACAGCCAATGGTTCAAGCACAACATAGTGTCCCTCAATATCACACACAACAGTCTCAGATGAGCCAGCAGGGACAGACTATGCCTCAAGAGGTGCTCTCAAGTATTGTTACATCACAACAAGGTGCCACCCTTCCAACAAACCTTCAATCTATGGCCACTCAGCCGCAAGGCTCCACATTACCTGCGAATCTCCAAAGTCTGGCTGGCCAGCAACAGGCCCCCGCTGTGCACGCTATGGCACCCCAACAAGGTTCAGTGCCGCAAGGAAACATACAGATGATGGCAGCGCCGCCGCAGAATATTCAGATGACACTGGACGGGAATCAGCCGAGCATGCAGATACCCGCCTCAGATCCTATATTCATGCAGCCGGGTAACGTCGGACAGCAGATGCCCGTGGGCCAGCACATGGGGCAGCAACAGACCATGCTGCAGCAGCAGGTTGGTGGCGGGCAGGCGCAGATG---------CAATACGTGCCGAGCCAAGCCGTGCCGCAGGTGTCGATGGCGCACCAGAACATTCCGATGTCGATGCAGCAGACGATGCCGGTTGGCATGGGCGGCGGCGTGCACGCCAGCGTGGTGCAGTCCCAGACCAGCATGGGGCTGGGTTACGGGGGCGTGGTGCCGGTCATGTCACAGAGCAGCGTGGCGCCCGTGGAAGCCGCCGTGTCAGGCACCAACTCCCCGGTGGTCTCTATGCCGGTCAGCTCGACCGCGTACGTGGCCAACAGCGCGCAGGCTGGCCTCGACAGCCAGGGCTTCGGCAGCCCCGTGAGTGCG---GTGTCTCATGCGATCAGTAGCGCGGTGATGAGCAATGTGAATGTGAATGCGTGTGAAAGTGGTGCTCCCGAGCCGGTGGCCGAGGGCCTGCAGCCCGCTGACTCCGGT---------ATGGACGCATCGTCCATTATAACTCAAGTGTCACGGGATGACGAACAATTAAACAACTATGGATCCGACAGAGGAACGACGCCCAGC---CAGCATAATGAAGGGGATGGTACCCCGGTGTCGGGGTCCACGGCTCTGGGCAGTAAGAAGTCGAGTGGAGGCGGAGGATTTCTGCGATCCCTTCTGTGTTGTTGGCGAGGTGGTAGAGGCAAGGGTCCGCCCGGCAGCAATGGCGCAAACAGCATCGATGGCCGGGCCTCTCCCCCTCTGCTGGTTATGTCAGACCATGCACCCCGGCCATTGTTACCACCAGTAAGACATCAGGACATGCATAAAAAGTGTATGGTCATTGATTTGGATGAAACTCTGGTTCACAGTTCATTTAAGCCCATCAACAACGCAGACTTCGTGGTTCCTGTTGAGATCGACGGCGCGGTGCATCAGGTCTACGTATTGAAGCGACCGCACGTAGACGAATTCCTGCGTCGATGCGGCGAGCTGTACGAATGCGTGCTGTTCACCGCCTCGCTCGCCAAGTACGCGGACCCCGTTGCCGACCTGCTAGATAGATGGGGCGTGTTCCGCGCGCGTTTATTCCGCGACAGCTGCGTGTTCCATCGCGGAAACTACGTAAAGGACCTTAACAGCCTCGGCCGCGACCTGCGGCGCGTCGTCATAGTCGACAACTCGCCCGCATCGTACATCTTCCATCCGGATAACGCTGTACCTGTCGTGTCCTGGTTCGACGACATGACGGATTCAGAACTGTTAGACCTCATACCGTTTTTTGAGAAGCTGAGCAAAGTTGACAGTGTGTACACAGTGCTACGTAACTCCAACCATCCTTACAAC---------------ATGACACAAGATAACCTCACCGCCGTATTATACAAGCCCAAAGATTTAAGATTGGAACAAACCCCGATACCCGAAATCGATGACGATGAGGTACTGCTTCGCATGGACTGCGTTGGCATTTGCGGGTCGGACGTGCACTACTGGCAGACTGGAGCGTGCGGGGCATTTGTTATGCACGAACCCATGATCATGGGACACGAAGCTTCAGGGGTTGTCGCAAAGATTGGATCCAAAGTAAAGAACCTTGCGGTGGGTGACCGTGTTGCGATCGAGCCTGGCGTGCCGTGCCGCTACTGCGAGTTCTGCAAGACGGGCCGCTACCACCTCTGCCCCGATATGCGCTTCTGCGCCACGCCGCCCATACACGGCAACCTCGCCAGATATTACAAGCACGCTGCCGACTTCTGCTACAAACTGCCCCCACACGTGACGATGGAAGAAGGAGCACTGCTAGAACCACTGTCGGTTGGAATCCACGCGTGCCGGCGCGGTGGCGTGGCGGCGGGTCAGAGTGTGCTGGTGCTGGGCGCCGGACCCATCGGCCTTGTCACTATGCTTGCCGCGCGGGCCATGGGCGCCAGCAAGATACTCATCACTGATATCCTGCAGTCGCGACTGGACTTCGCGAAGCAGCTAGGTGCAGACGACACGATCCTGGTGACGAAAGACGCCAGCGAGGAGCAGCTGGTGCAGGAGGTGCATCGTCTGCTGGGAGACAGCCCCGACGTCTCCATAGACGCGAGCGGCGCGCAGGCCACCGTGCGCCTCGCGCTACTGGCGACGAAGTCAGGCGGCGTGGCGGTGCTGGTGGGCATGGGCAGCCCCGAGCTGACAGTGCCGCTGGCGGGCGCGGTGGCGCGCGAGGTCGACATACGCGGCATCTTCCGATACGTCAACGAATACCCCATAGCACTATCGATGGTGGCTAGCGGACAAATCAACGTGAAACCACTAGTCTCCCACCATTACAGCTTGGAGGAGACCCTAGAGGCGTACGAGGTGGCTCGCCGCGGGCTGGGCATCAAGGTCATGATCCACGTCCAGCCCCGCGACGCCAACAACCCACAGTCAATGCAAGCTATCAAGTGTGTAGTTGTAGGCGATGGTGCGGTGGGTAAAACATGCCTTCTCATCAGTTACACCACAAATGCCTTCCCCGGAGAGTACATACCTACAGTATTCGACAACTATTCAGCGAATGTGATGGTGGATGGGAAGCCTATCAACCTGGGTCTTTGGGATACAGCTGGACAAGAGGACTACGACCGCCTTCGACCGCTCTCCTACCCACAGACAGATGTATTCCTTATATGCTTCTCACTCGTCAACCCTGCCTCGTTCGAAAACGTTAGAGCCAAGTGGTACCCCGAAGTAAGGCATCATTGCCCGTCGACCCCCATCATCCTGGTCGGCACCAAGCTCGATCTTCGCGAGGACAAGGACACTATCGAGAAGCTTAAGGAAAAGAAGCTAGCGCCCATCACATATCCACAGGGGCTAAGCATGGCGAAGGAGGTGAACGCGGTGAAGTACCTGGAGTGCTCGGCGCTGACGCAGAAGGGGCTGAAGACGGTGTTCGACGAGGCGATCCGCGCCGTGCTGTGCCCCGCGCCGCGCGTCAAGCCCCCGCGGCGGCCCTGCCAGCTCCTCATGGCGGCCACAAGCAACCCTTATGAAAAATATCTTAAGGATATTAACATCAATGGAAAAACATTTAAATATTACGATTTAAGTGCATTAGGCAGTAAATATGATCGTCTGCCCTACAGCATCAGGGTACTCTTAGAGTCATGTGTCAGGAATTGTGATAATTTCCAAGTCCTGGAGAAAGATGTGGAGAATGTTCTTGATTGGGAGAATAATCAGAAAGTTGAGGGTGGAGTGGAAATAGCGTTTAAGCCTGCGAGAGTTATATTACAGGACCTGACAGGGGTGCCAGCAGTGGTCGATTTCGCAGCCATGAGGGATGCTGTAAAGGGTTTAGGTGGCAACCCTGATAAAATTAACCCCATTTGCCCCGCGGATTTGGTTATTGACCATTCAGTACAAGTTGATTTTGCTAGAACGCCTGATGCGTTAAATAAAAATCAAGAATTGGAATTTCAACGGAATAAAGAGAGATTTCAATTTTTAAAGTGGGGGGCCCAAGCGTTTGATAATATGTTAATAGTACCGCCTGGATCTGGTATAGTACATCAAGTAAATTTGGAATACTTAGCAAGAGTGGTATTCACTAATGATGTATTACATCCAGACTCCGTTGTGGGCACGGACAGTCATACGACAATGATAAACGGTCTAGGGGTTGTCGGTTGGGGGGTTGGGGGTATTGAAGCGGAGGCGGTGATGTTAGGACAAGCTATAAGTATGTTGTTGCCTAAAGTAGTGGGGTATAAATTGGTTGGTGAATTAAATCCATTAGCAACGTCCACTGATTTGGTACTGACTATAACTAAGCATTTACGCTCTTTAGGAGTTGTGGGTAAATTCGTAGAGTTCTTTGGACCTGGTGTTGCCGCGCTCAGTATAGCTGACAGAGCGACTGTTGCCAACATGTGTCCCGAGTTCGGTGCCACGGTAGCACACTTCCCTGTAGATAATAGATCGCTGCAGTATCTCGTGCAGACAAATCGTTCTGATGAGAAAATAAAAATCATCGAAGCTTACCTTCGCGCTACGAAACAATTCCGAGACTACACCAATTCTAATGAAGATCCGATATTCTCTGAGGTGGTGGAACTAGATTTAGCTACTGTAGTGACCTCAGTCAGTGGTCCAAAAAGACCTCAAGATAGAGTCTCCGTATCTGTCATGAAGAAGGATTTCAACGATTGTCTGACAAATAAGGTCGGCTTCAAAGGTTACGGGTTATCACCTGAGCAGTTGAAAGCCTCCGGCTCGTTCACCTACAGCGATGGTTCAACGTACACCATCACCCATGGCTCTGTCATCATCGCCGCCATCACCTCCTGTACTAACACGTCCAATCCAACGGTGATGTTGGGAGCTGGTCTACTCGCAAAGAAAGCTGTTGAGAATGGTCTAAGCGTACTTCCGTATATTAAGACTTCGCTCTCACCAGGTTCTGGAGTCGTTACTTATTATCTGAAAGAATCAGGTGTTGTGCCTTATTTAGAAAAGTTGGGTTTCGATATCGTAGGCTATGGATGTATGACTTGTATTGGAAATTCTGGACCCATCGATGATAATATTGCAAACACTATAGAGAAGAACGAATTAGTTTGCTGCGGGGTGTTGTCAGGTAATCGTAACTTTGAGGGTCGTATCCACCCCAACACGCGCGCCAACTACCTCGCATCCCCCCTCCTGGTGATAGCGTACGCGCTGGCGGGTACTGTCGACATCGACTTTGAAACTGAACCCCTTGGTAAGAGAGCTGACGGCAGCGCCGTGTTTTTGAGAGACATTTGGCCAACTCGTGCTGAAATACAAGAAGTTGAGGACAAAAATGTCATACCAAGTATGTTTAAAGAGGTGTACTCTCGCATCGAGTTGGGGTCTGACTCGTGGCAGGCGCTGGAAGTGCCGCGCGGCAAGTTGTATGGATGGGATACCAGCTCTACTTATATTAAACGACCACCCTTCTTTGATACTATGACTAAGGAGTTACCTTCAATAAGTAGTATAAACAACGCTCGTTGTCTGCTACTGCTCGGGGACTCCGTCACCACGGACCACATTTCTCCCGCAGGTTCCATAGCCAGGAACTCTCCTGCTGCTAGATATCTTGCTGATAGGGGTTTATCTCCTCGTGAGTTTAATTCTTACGGTTCTCGTCGCGGCAACGACGCGGTGATGTCGCGAGGAACTTTCGCTAATATACGATTGATTAATAAATTGTCTTCAAAAGCCGGTCCTTACACCACACACCAGCCCAGCGGTGACCAGATGGATGTCTTTGATGCTGCTGAAAGATATGCGTCAGAAGGGGTACCTTTAATAGCTGTGGTAGGTAAGGACTATGGGTCAGGCTCGAGCAGGGACTGGGCCGCTAAGGGACCGTTTTTATTGGGTATTCGAGCAGTAATCGCTGAATCCTTCGAACGTATTCATCGTTCCAATTTAGTAGGGATGGGAATCATCCCCCTGCAGTTCTCAGAGGGTGAGAATGCGGAAACTTTGGGGTTGAACGGCAAAGAAATATTTTCTGTACAATTACCGGAAACTTTGACACCTGGGGATATGGCGACTGTTACGTTGGACAGCGGGAAATCATTCAAAGTGAAAATTCGCTTCGACACCGAAGTCGATCTCACGTACTTCAAACACGGCGGAATCCTCAACTACATGATCAGGAAGATGCTC------------------AGTCGCCTGTGGTCGGGTGTCGCGAGAAGGTTGGACTCCGGCGAGCCGCTATATTGTAATAGGCCCTCTAACACACGCACCATGGCATCTAAAGCGGTTACGATGGATAATATAAATCCCAACATGGTGAAGTTAGAGTACGCGGTCCGCGGCCCTTTGGTTATTCGCGCCACTGAAATAGAAAAGGAACTTGAAAAGGGAGCCAAGAAGCCATTCAAGATGGTGATCAAGGCCAACATCGGCGACGCGCACGCCATGGGACAGACGCCTATCACCTTCTTGAGACAGGTGCTCTCGTGCGTCGCCTACCCGGACTTCATAAAGACCAGCGACTTCCCCGAGGACGTGAAGAAGCGCGCTCAAGACATACTGAATGCCTGCGGGGGCAAGTCTGCGGGCTCGTACTCGCTGTCGCAGGGCATCGAGATAGTGCGCCGGCACGTGGCGGAGTACATAGAGAAGCGCGACGGGCACCCGGCGAACTGGCAGGACATCTGCCTCTCCAACGGCGCCTCCACCGCCATCAAGAACGTGCTGCAGCTGTTCTGCAATAAGGTCGACGGCAAGCCCTCAGGCGTGATGATCCCGATCCCGCAGTACCCGCTGTACTCGGCGTCGCTGGCGGAGTACGGGCTGTCGCCGGTGCACTACTTCCTGGACGAGGAGCGCGGCTGGGGCCTGGACGTGGCCGAGCTGGAGCGCGCGCTCAAGGAGGGCAGCAAGGAGTGCAAGGTGCGCGCCATCGTCGTCATCAACCCCGGCAACCCCACCGGACAGGTGCTGACGCGCGCTAACATCGAGTCGATCGTGAAGTTCGCGAACAAGCACGGGCTGCTGCTGTTCGCCGACGAGGTGTACCAGAAGAACGTGTACGCGGCCGGCAGCGAGTTCTTCTCCTTCAAGAAGGTGGTGCGCGAGATGGGCGAGCCGTTCAGCTCGAAGCAGGAGTTGGCGTCCTTCATGTCGGTGAGCAAGGGCTACGTGGGCGAGTGTGGGCTGCGCGGCGGCTGGATGGAACTGGTGAACTTGGAACCCGAGGTGCAGGCGCAGCTGTACAAGTGCATCTCCGCCATGCTGTGCCCCAACGTGCTCGGCCAGGCCGCCGTGGACTGCGTGGCGCGGGAGCCGGCGCGCGGCGAGCCGTCGTACGAGCGCTGGGCGTGCGAGAAGGCGGCCGTGCTCTCGTCGCTGGCGGAGCGCGCCAAGATGACCGCAGACACCTTCAACTCCATGCAGGGCTTCAAGTGCAACGTCGTGCAGGGCGCGATGTACGCGTTCCCGCGTATCGAGCTGCCGGCGAAGGCGGTGGCGGCGGCCAAGGAGGCCGGACAGGCGCCCGACGTCTTCTACGCCTTCCGCCTGCTCGAGGACACAGGCATCTGCGTGGTGCCGGGCACCGGCTTCGGGCAGCGCCCCGGCACCTACCACTTCCGCACCACCATCCTGCCGCAGCCCGACCTGCTGCGCCACATGCTCGATGTCTTCAAATCCTTCCACGAGAAGTTCACCAAGCAGTACTACAGATGTATCATTGTGCTGCCAGAGAAAATGTCAGATGAGAAAGTAAACACCCTGTTAGCATTGGGAGCGGAGATCATCAGGACTCCCACTGAAGCGGCCTCCCATGACCCTGACAGCAATCTTATGGTTGCTAAACGGCTTGCCAAGGAAATACCAAATGCTGTTATGCTGGATCAGTACACGAACGTTTGCAACCCGCTGGCTCATTACGATGGTACAGCCGAGGAGATCCTCTGGTCACTGGACGATGACGTTGACATGGTAGTGATCGGAGCTGGCACGTGCGGCACCGTGTCTGGCATTGGACACAAAATTAAAGAGCGATGCCCCAAGTGTGTGATAGTCGGTGTTGACCCCCTGGGCTCCATCCTTGCTGAGCCAGAAGAACTCAACGATAGTGATGTCGGCATGTATGAAGTGGAAGGCATCGGTTATGACTTCTTACCGAAGGTGCTTGACAGGAAGGTGATAGACAAATGGATCAAGACGGAAGACAAACATTCATTGAACATGTCCCGCCGGCTGATAAAGGAGGAGGGACTTCTTTGTGGCGGCAGCAGTGGTGCTATAATGTGGGCGGCGACGCAGGCGGCCAAGTCTCTGCAGCCAGGTCAGAAGTGTGTGGTCATCCTGCCCGACAACATACGCAACTACATGACCAAGTTCATCTCCGACCAGTGGATGGAGGCCCGCCACTTTAAGCCAGTCGTCCAGCACGACGAACTG------------TTCTCGCATGCGACCCCTAGTGCCGAACGGCGGGAACATCTGTACAAGATCCTGGTGATAGGTGAGCTGGGCACTGGGAAGACGTCCATTATCAAGCGCTACGTGCATCAGTTCTTCAGCCAGCACTACCGCGCCACCATTGGCGTTGACTTCGCTCTCAAAGTTCTCAATTGGGACTCGAATACAATTATACGCTTGCAGCTATGGGATATCGCAGGACAAGAGCGGTTTGGCAACATGACCCGTGTATACTACAAAGAGGCGGTGGGCGCGTTCATCGTCTTCGACGTATCTCGGGTGGCCACATTCGATGCTGTGGTCAAGTGGAAGAACGACCTCGACACCAAGGTGCAGCTACCTGATGGCACCCCCATACCTTGTATACTACTGGCGAATAAGTGCGATCAGCAAAAGGAAGGTATCGTGAATTCTTCAGCCAAGATGGAGGAGTATTGTCGCGAGAAAGGGTTCGCGGGCTGGTTCGAAACCTCCGCCAAAGAGAACATAAACATCGAAGAGGCTGCGCGCTCCTTAGTCAATAAGATCCTTCTAAACGACAAGCTGCTACACAATAACGACAAGGACGGCGAAAGATTCGCGCTCGATCACAAGATAGCTAACGGTGAGAACAGCAGAAGCGGTGGCGGCGGCGGCAAGTCGTGCGCCTGC------------------------------------------------------------------------------------------------------------------------------------------------------GACGCGAGGCTCGGCCGGCAGGTGTGGGACACGGCGGGGCAGGAGCGGTTCCGCAGCATGGCGCCCATGTACTACCGCAACGCGAACGCGGCGCTGCTCGTGTTCGACATCACGTGCCGCGCGAGCTTCGCCGCCGTCAAGGGCTGGGTGAAGGAGCTGCAGAGCAACGCCGCCGGCCCGCTCGTGCTGGCGCTCGTCGGCAACAAGGCGGACCTGGCGGCCGCGCGCGCCGTGCCCGCCACCGACGCCGCGCGCTACGCCGCCGCGCTCGGCGCGCCCTACACCGAGACCTCCGCGCTGCACGACCAGGGCATCGACCACGTGTTCGTGAAACTTCCTAAATGGGCTATTGAAAGGTATAGTAGGCAGATATTATTGCCCGATATTGGAGTAGTGGGTCAGGAAAAGCTGTGTAATGCTAAGGTGTTGATTGTTGGTGCTGGTGGGCTCGGCTGTCCCGCTGCTGTCTACTTAGCTGGTGCCGGGATTGGTGAAATAGGAATAATAGATTATGATAAAGTGGACATAACAAATATACATAGACAGATATTGCATGGAGAATGTGACCAGGATAAAAGTAAAGCGGAAAGTGCTGCGGAGACATTGAAAAGCATTAACTCGAATATTAAAATAACTCCATACATGGTACAATTGGATTCAACTAATGCTTTGGAAATTATGTCTAAATATGATGTCGTTTTAGATTGTACTGATAATGTGCCAACGAGATATTTATTAAATGACGCTTGTGTGATGACTAAGTTACCCTTAATATCGGGGAGTGCATTAAAAATGGAGGGACAATTAACTGTATACGGATATAGAAGTCAAGGAAATATAGAAAAGGAG------GTGTATCAGGGCCCCTGTTACCGCTGCGTGTTCCCGCAGCCGCCGCCCGCGGAGACTGTGGGTAGTTGTTCAGCTAATGGGGTGGCAGGACCCATACCCGGCGTTATAGGTGCATTACAAGCTTTAGAAGCAATAAAATTGCTTGTTGGACATAAATATGAGAAATTGTTAGTGGAAAGATTGTTAATATTCGACGGAGATGACGTCACTTTTAGAACAGTGAAACTTCGTTCACGGAATCTCAGTTGCCCAGTTTGTTCTGAAAACCCTGAAATAACTAAATTAATCGATTACGAAGTATTTTGTATGGAACCTTTGCAAGTGGATGTTGTTCATTTCTACCCTAAAGAGAACGCGCAGCCACACAATACTATCAAATTTGAAACGGTGAACGATGAGAATCCTACAACAACGATCGTGCGTCGCGGTCAGCCGTTCAACGGTGTCGTTCGTTTCACGCGGCCATTTGATGAAAATGAAGACATCGTGCAACTTATGTTCACACTTGGTGATAAACCCCAGATGGATACACAAGGCTCGATGTTCATCCACCGAGACGCCGTCACCGATAAGCACACGTGGACCGCGAAGCTTCTCGATGTGCAGTCAGACACGGTCTCATTTGAGGTGTCCACACCTGTCACAGCTCCCGTAGGCTCCTGGGCACTCCGCGTTATCACCAGACTGAAAAGTTCATCCACCAAGGCCTTCTATGACTTCGACCAGGATATCTATATTCTATTCAACCCATGGAACCCTGATGACCAAACGTATATGGAAGACACTGGTCTGCTGCAAGAGTATGTTCTTAATGACGTGGGTAAAGTGTGGGTGGGACCGATAAAGACCACGCGTGGGAAACCCTGGTTTTACGGACAGTTTGATGCCGCTGTACTGCCGGCATGCATGTTCATGCTTGACAGAGCTGAAATGCCATTCCACCAACGTGGCGACCCCGTGAAGATGGCGCGTGTTATATCCCGTATCGTGAACTCTAACGACGACGCGGGTGTGCTGGTCGGCCGCTGGGACGGGGAGTACGAGGACGGGACCGCGCCCGCTGAGTGGACCGGCTCTGTCGATATCCTCGCCCAGTACTTGGAGACGCAGCAGGAGGTGCCTTACGGACAATGTTGGGTCTTCGCTGGAGTTGTCACCACGGCTTGCCGCGCGCTCGGTATACCTTCCCGTGTCGTCTCCAACCTTGTATCAGCTCATGACGCTAACAGCTCCCTGACTGTGGACAAGTATTACACTGAGACTATGGAAGAGTTGGATTACGATCCGAACAACGTTAACGGAGCTGACTCCATCTGGAACTATCACGTGTGGAACGATGTCTGGATGGCGCGACCTGATCTACCACCAGGTTACGGTGGCTGGCAAGCAATAGACGCGACACCACAAGAGACATCATCAGGACTGTACCAATGCGGTCCAGCGCCACTGGAGGCCATCAAGCAGGGTGTCATCGGTCTAGGATATGACGTGGAGTTCATGCTGGCGTCTGTCAACGCGGACCTCATGCGCTGGAGGAAAGACCCTGACGCGGAGACTGGATTCTCTATGGTCGACACTAATAACTACCACATCGGGCGTATGGTCCTCACCAAGAAGCCGTACGTGTTCGATCCTCTGGGCGACGAGGACAGACAGGACATCACGGGCGAGTACAAGCACCGCGAGGGCACCGCCTCCGAGAGACTGGCGCTCATGAACGGAGTGCGCTACTCCGAGAGGGCTAAGAGGTACTACGCGATAGCTGGCAACCTCAGCAACGAGATCACATTCAAGCTGCGGGACATCGACACGGTGCCCATCGGACAGAACTTTAGGGTCACCGTTGATATTGAGAATACCTCCGGAGAGGGCCGCAACATAAAAGCAGCGCTGTCGGCGACCAGCGTGTTCTACAATGGTGTTAAATCAGAGGTTGTAAAGAAGGTGGAAGGAAAAATTTTTGTAGGACCAGGGAAACGCGAAGAAATCAGTATCTCAGTGGCAGCCGACGAATATCTACCCAAGCTGGTAGAGTACTGCAATATGAAGATATCAGCAATGGCTATTGTGGACGAGACCAAGCAGTCGTGGGCCGACGACGACGACTTCCAAGTGCTGAAGCCTAACATCGATATTAAGTTTAACGAGGACCTGATCATCGGCCAACCGAGCGTAGCGGTTCTATCTTTCATGAATCCGTTAAACCGCGCGCTGACGGGCTGCGAGTTCCGCATCACGTCGTCCGGCCTGGAGGGACGCACGACGCGCATCGCCGCGCCCGACACCGCCCCGCGCGCGCTCGTCACTTCACAACTACCCTTACAACCTACGAAACTGGGGACCATAAATATTATTGCAACATTCAAATCTGTCGAACTGAAGGACATCACCGGAGCGGCGAGCGTTGAAGTCTTGGAAATGAGTGAACGTAAAATGTGCAAGTTCTATAACTTAAACGTTCCTGATCGACGGTCTGGTTCCGGTGACGGAGGCGTACTGAATCATACTGGCAATGAAGATGAC---GATCGTAATGAGGATGAAGGTGTCCAGCCATACGTACCACCCCATGAACACAAACTGGAGTACAGTTATTGGATGTGGTTCTCGCAACGGCCGGCCACCCGTGACCTATCCACAACCACGACCGGCTACGGCCAGGCGTTACGTATGGTGGGTCGCATGGGAAGTGTGGAGCAGTGGTGGGGACTATACTCACATTTGTCACGCCCAGATGAGCTGCCTCCCCTCTCCAACCTGCACCTCTTCAAACTCGGCATCAAGCCTATGTGGGAAGATCCTGCCAATGTTAATGGTGGGAAATGGGTGGTACGACTACGTAAGTCACAGACTGGGCGCGCGTGGGAGGAACTCTGTATGGCAATGCTGGGGGAACAGTTCATGGTTGGGCCGGAGCTCTGCGGCATTGTGCTCTCCATACGTTTCCAGGAAGATCATTTAGCGGTGTGGCATAGAACGGCGACAGATTTGGCAGCGGCGGCGCGCGTCCGCGACGCTATGAAACGAATCCTACAGTTACCGAGTACGGTGAACCTTGAGTACAAAGTGCATAGCGACTGCCTACGCGCTAACAGACACGAGGAGGAGATGATGTCGCTTTGGGCAAGAGCTCAGCAGTTGCCCCAAGAAAGCTTGCAGCAGGTGCGCGCCATCTATGGAGACCATTTTCCGATAGAAGTACGACATTGTCTCGCTTCGTGGATAGAAAGCAGGATATGGACCACGGAGCCGGAAGAACAGCAGCGGTACTTCGTCGAGGAGTTGGTCCAAGAGATCCAGACCAACGCTGATTTGATGCTGTCTCCGGAGATGTTTGTGACCCAAATGAAGTTGAAAGAAGCTGCCAATAACTTTAGAGTGCAGTACAGCCATGAACCTCACAAGCTATACGCTTACCTGCGTCGTTGCTTGGCTTTAGAGATGGAGGTTATACAGAATGCGATGGGAACACCCTATGTAGCCCAACCTCATACTGAAAGGAAGTATAGTGAGCTTATAACTGGGCTACAGAACGTGAGACAGAAAGTAAGTATGGTTGGTGAGGAGATCAGATCTTTGCAAGCAAATATCGAGTCGTTCTCTCTGCAATATCACGAATGCTTGAAGAACAAGGGTCATATTAACTACCTCCAGCAATCAGGACCTATAACTGCGGAGCGTCGGGAACTGGAGGCACATTTGCGTGTCCAGATTGAAGATATGGAGAGGAAACTTAATGCTCTGGTGGCTCAGATAAACCAATCTCAAATGGAGTTGGTGGATCGTATGAAGGATAATATCGCAAACTTGAGGCAGTTGCAGAGCCAAGTGCTAGATGAGGAGTTGATCAAATGGAAACGCGAACAGCAATTGAGCGGGAACGGTGTCCCAATGCAATCCAACTTGAACACGATCCAGGAGTGGTGCGAGCTACTCGCCGATCTCATCTGGACGAGTCGCCAGCAAGTGAACAACGTCGCGAGAATCAACAGCAAAACGATAGTCGAGTTGAGGCAACCGCATCTAGTCGAAATGTTAGACGATATGAGTAAACAGGTGACAAGCTTGCTGTCCACCCTTGTGACCTCCACCTTCGTGATAGAGAAGCAGCCGCCTCAAGTTATGAAGACCAACACTCGCTTTACAGCGACTGTACGTTTATTAGTTGGTGGTCAATTAAATGTTCATATGACACCTCCTAGAGTTACGGTGGTAATAATATCGGAACAACAAGCTCAGTTGTTACTAAAAAGTGACACTCAAGGAGGTAGAGGCAAGCAGCCGGTGGAGTGCGGAGATATATTGAATAACAGCGGATGTATGGAGTACCAGCATACTAGCCGCCAGCTCAGTGTCAGCTTCAGGAACATGCAACTGCGTAAGATAAAACGTGCGGAAAAGAAAGGGACAGAGAGTGTTATGGATGAGAAACTGACTTTACTCTTCCAGTCTGAGTTCAACGTCGGGGGAGGGGAACTTGTGTTCCAGGTATGGACATTGTCTCTACCCGTGGTGGTGATAGTCCACGGCAACCAGGAGCCCCACGGCTGGGCCACCGTCACCTGGGACAACGCCTTCAGCCCTCCAGGACGTGTACCATTTGCTGTCCCAGATAAGGTGACTTGGGGCCAGTTAGCGGAAACTTTACGCATTAAATTCGGTTCAGCGACCGGAGGAGATCTCTCCGAAGATAATTTACGATTCCTCGCCGAGAAGATATTCAGGAGCATCCTGCCGATGTCTACGCTGGAGCTGAACGCGATGGCGGTGAGCTGGACGCAGTTCTGCAAGGACGCGCTGCCCGAGAGGAACTTCACCTTCTGGGAGTGGTTCTACATGGTCGTCAAAGTCACCAGGGATTATCTGCGCACTTTGTGGTGTGATAGATTGATAATGGGTTTCATACAGAAGAAACAGGCCGAGGAAATGTTAGCGAAGTGTCCTCCGGGAACTTTCTTACTGCGTTTCTCTGATTCTGAACTCGGAGGGATCACTATCGCTTGGACTGGAGAAGGTAACGAAGTGTTCAGTCTGCAGCCGTTTACTTCCCGCGACCTGATGCTGCGGTCGCTCGCAGACCGCATCCTGGACCTCTCCCAGCTTCAGTTCCTCTACCCCAATGTGGCGAAGGATGATGTCTTCTCCAAGTATTATACTAAACCTGAGAATGAGATGCTGAAGAATGGTTACGTGAAGCCGGTACTGGTGACCACGTTACCGCCGTACATGTCGCCGTCGCCCGCGTATGCTCACTCGCATTCCCCGGACTCGCATCGCAACACGCCCAGCGTTCAAAGCAGTTACTTCAGCGCGGCGACTCCCGCACAGACTGAGAGTAGCTTCATGGATAGTGAGTTGTTCGAACAAATACGTGCGTTCGAACCCGACGGCCTTGATGACTTTGACTTCTACGGCGGCAATATGAGCATGAAATTAATAGATTCTTTATGGAGTGTACTCGAACTGGTAACATCATATTTGACGCCGTTCTTCCTTCCCACGGAGGAGCAGTCACTGACAAAGAAGTTCGGATCATGGGCTGCGGTGACGGGCAGTACGGATGGCGTAGGCAGGGAGTACGCGCGGGAGCTGGCGCGTCGCGGACTCAACATCGTCCTCATCAGTCGTAACCTTGACAAGCTGAGGAATGTCGCAGCAGAGATCGAGAAGGAGTCCAGTGTAAAAACTAAGATCATAGTGGCCGACTTCAGTAAAGGCGCAGAAGTGTACCGTCACATCGAAGACGAGCTCAAAGATATACCGTTAGGAATATTGGTGAACAACGTGGGCATCCAGTATGATTATCCGGCGCGGTTATGCGAGCTGCCGGCTAGCAAGGCGTGGGAGTTAATCAATGTGAACGTGGGAGCGGTGACTCTGCTGTCGCGGCTGGTGCTGGCCGGCATGGCGGCGCGCGGCCGGGGCGCGCTCGTCAACGTCTGCTCCGGTGCTGAGCTGCAACCGCTGCCCCTCATGGCTGTATACGCTGCTACCAAGGTGTACGTGCGCAGCCTGACGCTGGCCATCCGCGAGGAGTACGCGGCGCGCGGCATCCACGTGCAGCACGTGTCGCCGCTGTTCATCGCCACGAAGATGAACGCGTTCTCCCCGCGGCTGATGTGTCCGATATGGCCGCTTCACATCGTGATCCTGTACATCCTGGCGTTATGCCCCATCTGGGTGATGTGTCAGTCAGTGCCGAACCTCCTCGCCACATTCGACCCCAACAATCTAACACTCCACATGAATTATTATGAATTTATCGACGTTGAAGTTAAAGGTGATGGGTTACAGCCAGCCGATGAGTTTCAGCTCAAATCGAGGAATCACCACGTAGCGTATGGAGATTGGAATTCAACGTTTAGAGTGGACGAGGCTGCGCCC---------AATTGGAAGGGACGGTTTCAAGTCACAGCTGAGTTTCTTGGTCGCACGGATTTATACCTGGAAGTGAAGCGTGGTACCACAGAGTTCCCAGTGAATGGCACTCTGCCCGTCACAGTGTTAAGACCACAGCGCGTCATTGACACTATATTCACCACCAGTGTTGCCTTATTCGTGTCGTTAATATTTATAAACTTCGGTTGTGCGATGGACTGGCCGACGGTGAAGGAGGTGGTGCGTAGACCTATCGGCCCGCTTATCGGATTGTGCGGACAGTTCGTTTTTATGCCATTGATGTGTTTCGGGCTTGGTTTCCTGATATTCCCGACATTACCGGAGATGCACTTGGGCATGTTCTGTACGGGAGTGGCGCCCGGAGGAGGGGCCTCCAATATTTGGACCTTCGTGCTCGGAGGGAACCTCAATCTATCCCTCGCTATGACCACTATCTCGACACTCTCCGCTTTCGGGTTCATGCCTCTCTGGTTATTCTCATTGGGGCAGTTATTATTCCGTAACGCGAACATGGCGGTCCCTTACCAACATATAGCTATGTTCGTGGTGGGGCTTATAGTACCCCTGGCTATCGGCCTCGCTATGCAGAAGTTCACCCCAAGACTGTCAGCCTTCATGGTGCGGATATTGAAAGGATTCTCAACAATATTGCTGCTTTTCATCATAATCTTCGCTATTGTCACCAATTTGTACATCTTCGAGCTGTTCACGTGGGAGATAATAGTAGCGGGTATGGGTGTACCGTGGCTGGGGTACATATTCGGGTACATAGCGGGTCGCATCTGTCGGCAGCCGCACCCGGACGCTCTCGCCATCTCTATAGAGACGGGTATTACTAACACTGGTATCGCTATATTCCTTTTGCGGTACACATTGCCGCAGCCCGAAGCTGATCTTACCACTGTGGTGCCGGTGTCAGTGGCGATAATGACGCCATTCCCAATGATGGCGATATACGTATACCAGAAAATAAAGGCTAAAAATCGAAGAGAGCCAAAGAAAATCCTCGAAGAGAGTAACGACCACGCTCAGGATGTCGTCTCCAGGCTTAGTGCCGCAGGTTTGTCTATGTGCGTGAGTGCGCTGGGCTCGCCGGCGAGGTCGTCGCCCGTGTCCGCGGGCTCGGAGCACGGCGAGCGGTTCAGCAGGAAGGTGTTTGTTGGTGGACTGCCGCCGGACATTGACGAGGATGAAATCACGTCATCGTTCCGTCGGTTTGGTCCGCTGGTGGTGGACTGGCCGCACAAGGCTGAGAGCAAGAGCTACTTCCCGCCCAAGGGGTATGCCTTTCTGCTGTTTCAGGATGAGAGCTCTGTAGCGGCGCTGATGGAAGCCTGCATTACGGACGACGACAAGCTGTACTTGTGCGTGTCTTCGCCCACCATCCGTGATAAGCCAGTTCAGATCCGGCCGTGGCGGCTGGCAGACGCTGACTTCGTGCTCGATGCCAGCATGCCACTCGACCCGCGCAAAACTGTCTTTGTGGGCGGCGTGCCGCGTCCACTCAAGGCTGTTGAGTTGGCGATGATAATGGACCGGTTGTACGGCGGCGTGTGCTACGCCGGCATCGACACTGACCCTGAGCTCAAGTATCCCAAAGGCGCGGGGCGGGTCGCGTTCTCCAACCAGCAGTCGTACATCGCGGCCATCTCTGCGCGCTTCGTGCAGCTGCAGCACGGAGACATCGACAAGCGCGTTGAGGTGAAGCCGTACGTGCTGGACGACCAGATGTGCGACGAGTGCGCCGGCGCGCGCTGCGGCTCCAAGTTCGCGCCCTTCTTCTGCGCCAACGTCACCTGTCTGCAGTACTACTGCGAGCACTGCTGGGCGACGATCCACTCGCGGCCCGGCAGAGAGTTCCACAAGCCGCTGGTGAAGGAGGGCGCCGACCGCCCGCGGGCCGTGCCCTTCCGCTGGTGTAGTCCAATCCAAGTGATGGCGGATGACCAACAGAACAGAGGCGGTGTGTTTGTAACCAATGAGAAGGGTTTGGTGCCTCCTCTTGTTACCACTGACTTCATTGTTGACGATAAGGGAAACTCAAGTCCTAGATACATCAGAAGTTCGATGTACAGTGTGCCTGTTACCGCAGACTTACTCAAGCAAACAGCAATGCCGTTCTGTCTAGTTATATCACCAATGGCAGAAACAGTAGGATCCGAGCAGGAGCCTCCTGTGATAGATTTTGCAGCGCTAACAGGCTCCCCGACCATGGGTCCGGTGAGGTGCAGCCGCTGCAAGGCATACATGTGTCCTAATATGAAGTTTATTGATGCTGGTAGACATTTTAAATGTGCCTTCTGTAAAGCTACTACTGAAGTACCAATGGAATACACGCAGTATATAAACAGCATGCAGCAATATGGCAGAGTGCCCGCTGAGATGGCCCTTGGTACATACGAGATTGTAGCCACTAAAGAATATTGCAGGAACAATACGTTGCCGAACCCACCAGCTATAGTATTCGTCATCGACGTGTCTTACAATTCTATCAAAAATGGCCTTTTGCAGACTGTCTGCGATAATATTATGGACTTTATTGAGGCTATGCCCAAAGATGAG---AATGGTAAAAGTTATACACGCGTGGGTTTCATCACGTATAGTTCTACAGTACACTTCTACAATATAAAGGGCTCGCTGGCGCAGCCTCAGATGCTGTCAGTAGGCGACGTGGCGGACGTGTTCGTGCCGCTGCTGGACGGCTTCCTGTCGCCGGCGGAGCAGAGCGGGCCAGTGCTGCAGCAGCTCTTGCAGCAGCTGCCGGCCATGTTCCAAGACAACAAGGAGACGGAGACGATACTGCTGCCCGCTGTACAGGCCGGTCTCGAAGCCCTGAAGGCTGCGGACACGTCGGGGCAGCTGCTGGTGTTCCACACGTCGCTGCCGACGTACAACGCGCCCGGCAAGCTCGCCAACAGGGAGGACAGGAAATTGCTAGGAACTGATAAGGAGAAACAGATACTTATGCCGCAGACGACGGCGTACAACGAGGTGGGGCAGGCGTGCAGCGCGGCCGGCGTGTGCGTGGAGCTGTTCGTGTGCAACAACGCGTACGTGGACGCCGCCACCGTGGGCCAGCTGCCGCGCCTCACCGGCGGACAGATACACAAATACACATACTTCACCGCGGAGACGGACGGCCACCGTCTAGCGTGGGACGTGCGGCGCGTGGTGTCGCGGCCGACGGCGCACGACGCGGTGATGCGCGTGCGCACCTCCACCGGCGTGCGCGCTACTGACTTCTTCGGACACTTCTTTATGTCCAACACCACTGATGTCGAATTGGCTGCTATCGATGCGGACAAAGCGATCGGCGTGGAGATAAAGCACGACGACAAGCTGACAGGCGAGGACGGCGTGTACGTGCAGGCGGCGCTGCTGTACACGCGCCGCTGCGGACAGCGCCGCCTGCGCGTCCTCAACCTCGCCCTCAACGTGGCGCACCAGCTCGCTGACGTCTACCGCTCCGCGGAGCTCGACACCACCGTCGCATTCCTTAATAAACAAGCTGTGTGGGCACTACGCGAGGCGACTCCCAGCCAAGTGCGCGAGGGGCTGTCGCAGCGCTGCGCGCGCTCGCTGGCGGCGTACCGGCGGCACTGCGCCTCGCCCTCCTCCGCCGGCCAGCTGGTGCTGCCCGAGTCCATGAAGCTGCTGCCGCTCTACACCAGCTGCATCCTGCGCTCTGACGCCATCGCAGGCGGTCCTGAAGTGACGTGCGACGAGCGTTCGTGTGCGATGTACCGCGCGCTCTGCGCTGACGTGTCGCAGTCTTTGGCGCACACCTACCCCCGTCTGCTGCCACTGCATACTGTACTGCAAGCACCCTCC---------------CCACTCACCCCCCTGCGAGCCTCCATAGACAAGATCTCCGATCACGGGATATATCTACTAGAGAACGGCGTCCACATCCTAATCTGGGTGGGCTCGCTGGCGCCGAGCGCGCTGGTGGCGGCGGTGTTCGGCGCGCCCTCGCCGCAGCAGGTGGACACGCAGGTGTGCGAGCTGCCGAACCTCGACACGCCCGCCAGCGCCGCCGCCAGGGACCTGGTGCACCAGATACGTCTCCAGCGCCGCTGCGCCATGCGG---------------------------------------------------------------------------------------------------------------------------------------TTAACAATAATGCGTCAACACGACAAGCTGGAGACGGTGTTGAGGCACTTCCTGGTGGAGGACCGCGGCGTGGAGGGCAGCGCCTCCTACGTCGACTACCTCTGCCAGATACACAAGGAGATACGCGCCTTGCTACCGCATATTGGCAAGTACAAATTATTGAAGACGATCGGTAAAGGTAACTTCGCGAAGGTGAAACTGGCCAAGCATGTGCCCACCGGGAAGGAGGTGGCCATCAAAATCATCGATAAGACCCAGCTCAATCCCGGCTCGCTGCAGAAGCTGTTTAGAGAGGTCCGGATAATGAAAATGCTGGACCACCCGAACATTGTGAAACTGTTCCAAGTGATAGAGACAGAAAAGACTCTCTACCTCGTGATGGAGTACGCGTCTGGCGGAGAGGTGTTCGACTACCTGGTGCTGCACGGTCGTATGAAGGAGAAGGAGGCTCGAGCCAAGTTCCGTCAGATCGTCTCCGCGGTGCAGTACTGCCACCAGAAGAGGATCATACACAGGGATCTCAAGGCTGAAAATCTTCTATTAGACGGCGAAATGAATATAAAGATAGCAGACTTCGGATTCTCCAATGAGTTCACTCCGGGATCGAAGTTGGATACATTCTGCGGCAGTCCTCCTTACGCGGCCCCTGAGCTGTTCCAAGGCAAGAAGTACGATGGTCCGGAAGTAGACGTGTGGTCGCTGGGCGTGATTCTGTATACTTTGGTGTCGGGGTCTCTGCCCTTTGATGGCTCCACGCTGCGGGAACTACGTGAGAGGGTGCTTAGGGGAAAGTACAGAATACCATTCTACATGTCAACGGACTGCGAGAATCTATTAAAGAAGTTTCTAGTACTGAATCCCGCGAAGAGAGCCTCTTTAGAGAACATAATGAGAGACAAATGGATGAACACTGGCTATGAGGAGGACGAGCTGCGGCCGTACGTGGAGCCGCAACAGGATTTTAAAGATCACAAGCGGATAGAGGCGCTAGTGTGCTTGGGCTACAATAGACAAGAGATCGAGTTCTCTTTGGCTGAGGCGAAATATGACGACGTCTTTGCGACGTATTTGTTGCTGGGAAGAAAGAGTACTGATCCGGAGTCGGACGGCAGCAGGTCGGGGTCGTCGCTGTCGCTGCGCAACGCGGCCGCGCCGCAGACGCAGCCGGTAGGCACGACTACAAGCGCTGCAAACAACACAACTTCGACCGCGACAACGACCACGTCTAACTTCAAAAGACAGAACACAATCGATTCTGCATCAATCAAAGAGAACACGGCGCGGATTGCTCAAATGCAGGTACAGAACACGACACGACCGAGCAGCGCGCAG------------------------------------------------------------------------------------------------------------------------------------------------------------------------------------------------------------------------------------------------------------------------------------------------------------------------------------------------------------------------------------------------------------------------------------------------------------------------------------------------------------------------------------------------------------------------------------------------------------------------------------------------------------------------------------------------------------------------------------------------------------------------------------------------------------------------------------------------------------------------------GCAGAAGCGTCCGAAGCAATGAACGATATACTGGCCCAAGTCGCTACAAACACTGAGACGAGTAAAAACGTCGGCAATACAATATTATACGAAACTGTACTCTCCATCATGGATATTAAGTCTGAAAGTAGCTTGCGTGTGTTAGCTATTAATATCCTGGGCAGATTTCTATTGAATAATGATAAAAATATAAGATACGTAGCGCTGAATACGTTGTTAAGGACGGTACATGTTGACACTTCTGCGGTGCAGAGACACAGGACTACTATATTGGAGTGTTTGAAGGACCCGGACGTGTCTATCCGGCGGCGCGCGATGGAGCTGTCGTTCGCGCTGATGAACAGCCAGAACATCCGCGGCATGATGAAGGAGCTGCTGGTGTTCCTGGAGCGCGCGGAGGCGGAGTGCCGCGCGCACTGCTCCAGCGCCATGGTGCTGGCGGCCGAGCGCTACGCGCCCTCCGCCAAGTGGCACCTCGACACGCTCTTCCGTCTGCTGCTCAAGGCTGGGAATTACCTGCGCGACGACACGGTATCGAGCACGATACAGATAATATCTGCGTCAGCTGCGGAGCGCCAGGCGTACGCCGCCATGCGGTTGTGGACGGCGCTGCAGCGGTGCGCGCTCTGCGGGGACGCGGCAGACAAACAGCCCCTCGTACAGGTAGCAGCATGGACAATAGGAGAGTATGGAGACCTGCTAGTGTCAGAAGCCAGTAGTGCTATATCAATGGTGGACGAGGATGGCTTCGATGAGTTCGTTCGTCCGTCGGAGGAGTATGTGATCGACATCTACCAGAAGCTGCTGTGGTCGACGCAGCTCTCCATCACCACCAAGGAGTACCTGCTGCTGTCGCTCGCCAAGCTCTCCACCAGGTTCTCCACCACGCCCAGCCAGGATAAAATCCGTGTGATCATCGACACGTTCGGTTCTCACATACATATTGAGCTGCAGCAGAGAGGCGTTGAACTTTCACAACTTTACAGACAATACGCGCACTTACGCCCCGCGCTGCTGGAGCGCATGCCCGCCATGGAGGCGCCGGCGGGA---GACCGCGACGACAGCGACGCGGAGCACGACCCC---------GCGCCC---GACTCGCCGCAACACCGCGCCGACAGGGACGCACTACTCGACCTCATCATCGGATCTGAGCCGTTATCCAATGGCGAGGCGGAGATCCCCGCGCCCGCCGTCGCCAGCGACAACAATAAC---ACCACTAATGACATCTTGGACCTACTGAGCGGGTTGGACCTGAGTACTAGCATGGCCCCGCCCGCGCCCGCGCCCGCGCCGCTCGCCAGCGCGCCAGACAACCTGCTCCTAGACGGACTGTTCTCATCG------ACGCAACCTGTATCACAACCTGAGACGACAGTAACGGCGTTAGAGCGTAACGGGCTGCGTGTGGAGTTCCTGGTGGACACCGCCACGCTGACGATGCGCGCCACCTCCTCCGCGCACGCAGCTCTCACAGACTTCCTCTTCCAGGCCGCTGTGCCTAGGACATTCCGACTGGACATGATGTCTCCGTCGGGCACGGTGCTGACGCCGCAGGGGGAGATCACGCAGGTCCTCAAAGTCACCAACCCCTCCAGGACACCATTGCGGTTAAGAATACGAGTGTCGTACAACATCGAGGGGTCTCCAGTACTGGAGCAGGCGGAGGTCAACAATTTCCCACCGGAGCTGTTCAACGGCAGCCTTATTGGTGGTTCTGACTACAAGCTAATCTATAGACACTACGCAACACTCTACTTTGTGTTCTGTGTTGATTCCTCAGAGAGCGAACTAGGTATACTAGATTTAATACAAGTGTTTGTGGAGACATTAGATAAGTGCTTCGAGAATGTGTGCGAATTGGACCTGATCTTCCACGCGGACGCAGCACACCAGGTGCTGGACGAGCTGGTGATGGGCGGCATGGTGCTGCAGACCAACATGGCGGATATCCTCTGCCGTTTACAGGAGCAGAATAAAATGCAGAAAGCTGAGGCGGGCATATCAGCTGCGCCGGCGCGCGCAGTCTCCGCAGTAAAGAGCATGAATCTACCGCAGCAGCTGCGGGACATCAAGCTGCCCGACCTCCCGCAGGCTATTAGGGACTTGAAGTTCCCGCTACCTCAGGGCGCT---CCGCCAACGCCCGCCGGCCTCGCCACAAACATACTCAACACTATCTACCCC---CATGACAAATACCACAATTTACAT------AGACAGGATTTTCCTAACAAATTCTTTGGTTCTGAAACATTAAGTACCAGGTTCTCAGAATCATTCTCCGAGAACTATCAGCAGACGGAAGGAATTAATTTCCCTAATTACGAAACTCATAAATCTGAAGGATATCAAGATTTGAGTGGAACGGTTATGACGTCTGAAGAAACGCAGATTCCGGAGGAACTGAAGGGTTGTTATGAAAATCTTATTGTGATCGACATCGGCGCTAATTTGACAAACAAAAAATATGGACGCGATCTCGATTCAGTAATACAAAGGGCGAAAGATGCAGGTGTTCAGAAAATAATGGTGACAGGCACATCAGTGAGAAATAGCAAGGAGGCACTAAGACTGACTCGATTGTACCCCGGCACCATTTATTCTACAGCGGGCGTGCACCCGCACGACGCCAAGTCGATGGCGGAGGAGGAGCTGTGGGCGGAGCTGCGGCAGGTGGCGGCGGCGCCCGAGTGCGTGGCGCTCGGCGAGTGCGGCCTCAACTACACCAAGGACTTCTCCGAGCCCCACGTGCAGCGCGCCGTCTTCAAGCGCCAGGTGGAGCTGGCGTGCGAGCTGCAGAAGCCGCTGCTGGTGCACGAGAAGGCGGCGCAGGAGGACGTGCTGCGCATCCTGGCGGAGGCGGGCGCGCGGCTGCCGGCGGTGGTGGTGCACTCGTTCACGGGCTCGGCGGAGCAGGGGCTGCGCTACCTGGAGCGCGGCTGCTACCTGGCGCTCACGGGCTACGTGTGCAAGGACAAGGCGGCGGACGGCGTGCGCCGGCTGCTGGCCGACCGCCTGCTGCCGCTGGACCGCCTGCTCGTGGAGACCGACTCGCCCTTCATGTACCCCAACGTGCGCGCCTCCAAGCTGCCGCCGCACGTGAAGGCCTGCCTCACGGACAGGTCCATGACCTTCGTGAACCGCTACTGCACCTTCCAGCGCAACGAGCCCTGCGCGCTGCCCGCCGTCGTCGAGCTGGCCGCCGGCTTCCTCGGCCGCAGCGCGCAGGACGTCGCCCTCGCCACCGCCTTCAACGCGCTCAAGCTCTTCGGCCTCAGT---ATGACTGAGGTTACGTTTTCGAAGTTAATGTGGGAGCGCGAGAGAGAAGGGCGCGCAATGGAGAGCTGCTACAAACTGTACACATGGATCAACCATACAGTCTTGATGCTGTTGCTGCAGATATTCTGGAAGATGAGCCAGATATCGGACTATTTTAAAGAAAAGTCCATAGAGGATAAGAAGACGGAT---TCGTTTATATTTTCACCCTTATCCAAAGAGTCGAAGTTAAGACGGCATATACGGTCGATGTCTGATGTCCAAAACAGTACTCCGTACAGACTGCCGTTCAGATCAAGGAAGGGCACAAACAGGATACTAACTTACGATTCTGATACGAGAAGCAAAAGGATAATGACTTACAATAGACACCTACTGGAATCATCAGATTCCAGCGATTTTGACGCGGCAAAGAATAATCTGTGCATAGAACGTAATATTAAGAAGCATACAGAT------------CAAAATATTTCTCGGCCTCAAACACCAACACATTTGTCTTTGAATTCGTTAATTCAATCACAGTTGGATTCGATACCGGCAACGAGCATACCACAACCGCCTCATCCATCAATGTTGCCACCAAAAATAAATCCTAATTTCACGTCCCCAAACTCCGTGCCCCCGAACGTCCTACCTTTGACCCCAAATCGCAGCCTCAGTCCTGGCAGAGGACCGGCGGATTTCGGACTTTCCGGGGGCAACTCGAATGGATCCAACAGCTCGGGGTCTTCTGGCAAACGCGCCAACAGAACTAGATTTACGGATTATCAAATTAAAGTACTACAGGAGTTTTTTGAAAACAATGCCTATCCTAAAGATGATGATCTAGAGTACCTATCAAAACTACTAGGATTGAGTCCGAGAGTAATAGTGGTGTGGTTTCAAAACGCACGACAAAAGCTGGCCACGGTGTACGACGCGAGCACGGGCCGGGTGCGGGTGTTGAACGCGCGCGAGCGGGCGCCCGCCGCCACCTACGAGGAAATGTACGACAACAAGTCGTCGACGGTGGGCGGGCTGGCGATAGCCGTGCCCGGAGAGCTGCGCGGCTACGGCGAGTTGTATCGCGAATACGGACGGCTGCCGTGGCGCGAGCTGGTACGCCCCGCGGCGAACCTCTGCCGCACCGGCCACCGCGTCAACAACTACATGGGCCGCGTCTTGCGATCGTACAGCGACAGGATCAAGGCGGAGCCCTCCATGAGGGAATTGTACGTGAACCCAGAGACGGGGGAGGTGTGGAACGAGGGCGACATGATCAGGGAGCCGACGTTAGCGCGGACTTTGGATATAATAGCGGAGGAGGGCCCGGAGGCGATACACAACGGCTCCCTAACGGCCGCGCTCGTAGAAGACATTCAAGGATTTGGTGGTATCGTAACCGAGGAAGACTTGTTCGAATACAGGGCGGAATGGCAAGAACCAATCGAAGTGCCCATATCGGACGACTACACTCTGTATACGACGCCACTGCCGGGTTCCGGTTCGGTGTTGGCCTTTATACTGAACATGCTGCGAGGATGGGTGGGCGCCGATACGGAGGCCCCGGTCGAGTCCAACCTCTACTGGCACCGTATAGTAGAGACGTTCAAATACGCGTACGCAAAGCGAACAGGCCTCGGGGACCCTTCGCGCTTTAACCTGCCTCACTCCATACCTCAGTTGGAACGGAATCTGTCGTCGCGCGAGTGGGCGGAGTCTCACCGCGAGCTTGTAGACGATACGCGCACGTTCTCTGAGTGGCAGCACTACGGCGCGCTGTTCGAGGGCGCGAACGACCACGGCACCGCGCACGTCGTCGTCATAGCGCCCGACGGCAGCGCCGTCTCCGCCACCAGCACCATCAATTATATTTGGGGCTCGCAGCGGCGGTCGCGCAGTCTTGGTATAATGTTGAACAACGAGATGGACGACTTCGCGATACCGAACCGTGAATCCGCGTACGGTCTGCCGCCGTCGCCGGCCAACATGCTGGCGCCGGGCCTGCAGCCGCTCAGCTCCATGGTGCCCAGCATTGTGGTGTCCCGTGATGGGGTCGCACGGATCGTGCTCGGCGCCGCCGGCGGGACCAAGATCACTACACAGGTCGCCTTGGCGGTGATGCACACAATACTTGAGGGCGCGGAGCTGCCGGAGGTGATGCAGCGGCCGCGGTTACATCACCAACTTGTGCCGATGGAGATCGAGTATGAAGCAGATTTCGATGCGGGTACAATAGAATCACTGCAGGCCAGGGGGCACGCGACCACGGCCCGCGGTCCGACGGCCGGGTTCGCTGCCATGGTAGCGGCGGCGCGGAACACTAAAGGCGAACTGGTGCCGCAGACAGATCGCCGGAGAGTTGGCAGCACTGACGGCTTCATGCATATTGAAGTACAAGTGGCGCTCAACTTCGTAATATCGTATCTATACAACAAACTGCCGCGGCGACGCGTAAATATCTTCGGGGAAGAACTGGAGAAGGCGCTGAAGGATAAGTTCCGCGGCCACTGGTACCCGGATAGACCGTGCCGCGGTTCCGCGTACCGCTGTCTTAAGACTGGAGGGCCTCTAGACCCTGTTCTCGAGCGGGCAGCACGCGAATCCGGGGTTCCTGTACGCGATGTTCTTGAACATCTACCACGAGAACTTGCCGTTTGGGTTGATCCAGGTGAAGTTTCCTATCGCATCGGTGAAAAAGGTGCAGTGAAAGTTCTTTTCAGCAGTGATGAAAGAGCGGCCGACGAAAGGACCGATAGAGAGGTAACTCGCGCATTCAACCCCGAAGCGCAATGCTTCCGGCCGGTGGAGCCCGCAGCGCCGTCGCCGCCAGCGCCTGCCGCCTTCTCGCCCGCGCCGCCATTCCGCGCGCAGCCGCTCACCTTCACCACGGCCACCTTCGCGCAGACCAAGTTCGGCAGCACCAAGCTGAAGACGAGCAGCAAGCGCGCCAACCGCATGTCGCCCACCGAGTTCAGCAACTACATAAAGCAGCGCGCCGTGCAGCAGCAGCTAGCGGCGCGCGCGCTCTCGCCGGCCGCCGACGCGGGCGCGTACTTCGCGCGACGGGAG------------------------------AAGACCTTCCAGGCCTACCTGCCGCCGGCGCACCGCACCTACAGCTGCATACACTGCCGCGCGCACCTGGCCAGCCACGACGAGCTCATCTCGAAGTCGTTCCAGGGCAGCCAGGGGCGCGCGTATCTTTTCAATTCAGTTGTGAACGTGGGCTGCGGCCCGGCGGAGGAGCGCGTGCTGCTGACGGGGCTGCACGCCGTCGCCGATATCTACTGCGAGTGTTGCAAAACCATGCTCGGATGGAAATATGAGCACGCATTTGAGTCGAGTCAGAAATACAAGGAGGGCAAGTTCATCATAGAACTGGCGCACATGGTGAAGGAGAACGGCTGGGACAACGTGAATGGCCGCAGACTTCGTGATCTGACTATGCCGGAAGCCAAAGAAGCCTTGAGATCAGGTGCATCGGAAATAGACATCGTAATCTGTAGACAACGGGAAAAATCACCGGAGAAAAGACAAAAAGAGCCGCCGCAAAAAAGTCACGTACTCATGCGGGAGAGTTCAGTAGACTACGAGAACGCTATCATATTAGGAAAGGAAAGGGCTATCGATAAATATGACGTCAGAATAGAGCGACGACAGCCACAGGACGAATCAACGTGTAATCGCGACGCGCTATCAGCTGCGGACGAAGCGGCCCCCGGCGCAGCCGGCGGACACTCGCATTTCCTGAAGGGACAGAACGCGAGCTACAGCAGCATGAACAACAAGCTCCTACGCCGACAGGTCGTCAGCTACGGCGGCTCCAATAAAGAAGCGCTCACACTCAGCTGCGCCAGCGAGGTAGTCGACGTTGACACCCCGGACTGTGCAACTGAAAGTGCCGGTGACAAGATAAATAGTGAAAGTGAAGTTCAAACACCAAGCACGGCTAATTTCTGCACGCTCCCTAGGCGACCGCGTGCGCCTACGCACACCTACCACACCATAACATTTGAGAAAGGTCACGGCAAGAGACCGCTCGGGTTCACTATAGTTGGGGGACGTGATTCGCCACGGGGACCGCTCGGTATCTTCATCAAGAGCATCCTTCCTCAGGGACAGGCAATTGAAGATGGCAGATTGAAAGCAGGAGATGAAGTCCTAGCAGTGAACGGTCAAGCCTGTCATGAGTTGGCACACGTGGAGGCGTTGGCGCTATTCAAAGCAGTACGCAGTGGTACCATAGAACTTAGAGTCTGTAGAAGAATCAAAAGTGCACAATCAACCAAAGCAAAATCCTGTACAATGTCGTCACCGAGCGCTGGAAAACGTCGTATGGACACAGATGTCATCAAACTCATTGAGAGTAAGCATGAAGTTACAATCCTTGGAGGACTTAACGAGTTCTGTGTGAAATTCTTTGGACCTCCAGGAACTCCGTACGAGGGCGGCGTATGGCGCGTGCGAGTTCACTTACCCGACCACTATCCATTCAAATCTCCATCCATTGGTTTTATGAACAAAGTGTACCATCCCAACATAGACGAGGTGTCGGGCACTGTTTGTCTTGACGTCATCAATCAAGCCTGGACTGCCCTATACGATCTATCGAACATCTTCGAGTCGTTCCTGCCGCAGCTGCTGACCTACCCCAACCCCATCGACCCGCTGAACGGCGACGCGGCCGCCATGTACCTGCATAAGCCTGAGGAGTACAAGAAGAAAGTCTCTGACTACGTGCGAAGATTTGCCACAGAAGAGGCGCTCCTAGAGAAGGACGCGATCACTGGCATGGGCGGCGCGACCGCC---TCCGGCAACATGAACGGCGCGCACTCCAGCGACTCTGAGAGCTCTATGAGCGACTTCAGCGACGACGCCGCGCACGATATGGAGTTA------------------------------------------------------------------------------------------------------------------GAGGCAATGACAACAATGCCACGAAGAGTGACTCAATCTTGGTATGCGACAGTACAACGAGCTCTGATCAAGGACATCCAGATCCTGTTTACTTACGAAGAGGATCCAGTACTGGGGCAAATGTTTGGCTTGTACAATACAGAGTTAACTGCGATAAAGCCTAATTATGAGGCGATGATCAAACAGGGACAGCTGAAAGTCACCGATATGGGTATTGCTACAGTACCACTTGCCGGTAACGTTAAGGGTCGCCAAGGGAAGCGGCGGCCCGCTGTGGGCTTGGAGACGGGCGCCCCTGTGGGGAAGAAGGGCCGCGCGAGTGACCTCAGCGCCCTTAAACTGCCCAGCCACGGCTACCCTACAGAACATCCCTTTAACAAAGATGGCTACCGGTACATCCTTGCCGAACCTGACCCGCAAGCGCCGTTTAGACAGGAGTTCGACGAGAACAACGAGTGGAGCGGCAAGCCGATCCCGGGGTGGCTGTACCGCGCGCTGTGCCCGGGCGCCGTGCTGCTGGCGCTGCACGACCGCGCGCCGCAGCTGCGCCTGGCCGAGGACCGCCTCGCGGTCACCGGCGACAAGGGATACTGCATGGTGCGAGCCACGCATGGCGTGTCGCGCGGCGCGTGGTACTGGGAGGCGGTGGTGGAGGAGCTGCCGGAGGGCGCGGCGGCGCGGCTGGGCTGGGGGCGGCGCTACGCCAACCTGCAGGCGCCGCTCGGCTACGACAAGTTCGGCTACTCGTGGCGCAGCCGCAAGGGCACCAGGTTCCACGAGTCGCGCGGCAAGCACTACAGCGCGGGGTACGGGGAGGGCGACACGCTGGGCTTCCTCGTGCTGCTGCCGCCCTGCGCCGCCGTCACACACACGCCCAACACATACAAGGACAGGCCGTTAGTGAAATTCAAGAGTCACTTGTACTACGAAGACAAAGATAACATACAGGAGTCGTTAAACAACTTGAAACCGTTGTCGGGTAGTCGCATATTATTCTTCAAGAACGGCGAGTGTCAAGGCGAGGCGTTCACCGACATCTACCAAGGCTGTTACTACCCTACAGTCTCCTTGCACAAAAACATCACTGTCAGCGTCAACTTTGGACCAAACTTCAAGTTTCCACCCGCCACTGATTGCAATTATAGACCGATGTCTGAAAAAGCAGAGGAAGCGATATGCGAGCAAACAATGGCTGACTTACTGTATTTGACTGAGAACGAGGGCAAACTGCGCCTCGACAACTTCAACCTCATGTCGAAAGTAACATTCAAGATTACCTTGACTTCGGACCCGAAGTTGCCTTTCAAAGTACTAAGCGTGCCAGAGGCGACACCGTTCACTGCGGTGTTGAAATTCGCTGCGGAGGAGTTCCGAGTGGAGCCGGCGACCAGCGCCATCATCACTGACGATGGTATCGGCATCAACCCTCAGCAGACAGCTGGCAATGTATTCCTGAAGCACGGCTCAGAGCTGAGGTTAATTCCTCGAGACAGGGTCGGCAGTGCCTCTACTATGGCGTCTTGGAAGTCTTGTTTCTGGACAGTGTTTGTGCTGTGCCTATTGGGGAAGATATCTGGATTGGATAATGGATTGGCTTTAACCCCACCGATGGGATGGTTAGCATGGGAAAGGTTTAGATGTAACACTGATTGCAAAAATGATCCCGATAACTGCATAAGCGACCGTTTATTCCGCACGATGACGGACATCCTCGTCAACGAAGGGTACGCGGCTGTCGGCTACGAATATGTGAACGTTGACGATTGCTGGCCAGAACGGGAACGCGACGCTCGCGGCAGATTGGTACCCGACAGGGAAAGGTTCCCGTACGGCATGAAGAGTTTATCTGATTATGTTCACAGCAAAGGTCTGAAGTTCGGGATATACGAAGACTACGGCAACTTCACATGCGCGGGATATCCGGGCGTGGTCGGCCATCTTGCCGGAGATGCGGCAACGTTCGCGGCGTGGGATGTAGACTACGTAAAGTTAGATGGATGTTACGCGCTGCCCGCGGACATGGACCACGGCTATCCCGCGTTCGGCCGCGAACTAAACCTCACCGGCAGACAGATGGTCTACTCCTGCAGCTGGCCTGTCTACCAGATATACGCCGGGATACAGCCCAACTTCACGTCGATAATCGAGCACTGCAACTTGTGGCGTAATTTTGACGACATTCAAGACTCGTGGGCGTCCGTCGAGTCTATCATAGACTACTACGGAAACCACCAGGATGTGATCGTACCCAACGCCGGGCCTGGTCACTGGAACGACCCTGACATGCTGATTATAGGAAACTTCGGTCTATCGTACGAGCAGAGTAAAACTCAGTTCGCGATCTGGGCGATCCTCGCCGCGCCGCTGCTCATGAGCGTGGACCTGCGCACCATCAGGCCTGAGTACAAAGCCATCTTACAGAACAGGAAGATCATAGATGTAGACCAGGATCCTCTCGGGATACAGGGCAGGAGGATATACAAGCACCGCGGTATCGAGATCTGGTCTCGTCCGATAGTGCCTATCCAGGGCCAGCACTACTCGTACGCGGTGGCGTTCCTCAACCGGCGCACGGACGGCACGCCCTCGGACGTCGCCGTCACTCTGCGCGAGCTCGGCCTCAACAACCCCGCGGGCTACAGGCTTGAGGACTTGTACGAGGATGTGGACTACGGCGTGCTGTCCCCGCAGACCAAGATCAAGGTGAAGGTGAACCCGTCAGGCGTTGTGATACTCCGCGCGGACGCGCAGCCGTCGTTCGGGTACAACGCCATCCCCTCGCGGACGACGTACTCGCCGCTCAAC---ATCTTTAGACTGACTAAGAAAATGAATAACGTCCCCGAAAACGCACCTAACCATTGCCCGGGAACCCAGAGCGAGGACGCGGGGAAGGCCTCGGCTTGTGCAGGTTGTCCCAATCAGAACATTTGCGCGTCAGGTGTGCCGGCGGGACCAGATCCAGCAATAGAGTTGATAAAGAACCGTCTCAGTAATGTGAAGCACAAGATACTGGTGCTGTCGGGCAAGGGGGGTGTGGGCAAGAGCACTGTCACATCCCTACTGGGGCACGGCCTTGCTGCAAGGTTCCCTGACAAGAATATCGGCATCCTGGACGCAGACATCTGTGGGCCGAGTCTGCCGCGCATGCTCGGCGTGCGCGGCGAACAAGTGCACTACTCCGGCTCGGGGTGGTCACCAGTCTACGTGGCGGACAATCTGTCCCTGATGTCTATCGGGTTCCTGCTGGGCAGCCCCGACGACGCCGTCATATGGAGGGGGCCCAAGAAAAATGGTATGATCAAGCAGTTCCTGAGCGAGGTGGAGTGGGGCGAACTGGACTACCTGCTCATTGACACGCCGCCAGGCACGTCGGACGAGCACCTGTCGGCGGTGGAGTACCTGCGCGGCGCGGGGCTGTCGGGCGCGCTGGTGGTGAGCACGCCGCAGGAGCTGGCGCTGCTGGACGTGCGCAAGGAGCTCTCCTTCTGCGCCAAGCTCGGCGTGCGTCTGCTCGGCGTGATCGAGAACATGTCTATCTTCGTCTGCCCCAACTGCAAGAGCCGCAGCGAGGTGTTCCCC---------------------------------------------------------------------------------------------------------------------------------------------------------------------------------------------ATGAAGGAGTTAACGGTTTCCACCAGCCAG---------------------------------------------------------------------------------------------------------------TTGGAGCAGAACGGAAGTCGCATCATTGCGAAGAACGGAAAGAAATCTGGTCATGAGAACTGCACCTTTCACCATGATTTGGAGTTGGACCACAGGCCGCCGACCAGAGAGGCTCTCCTACCCGATATGGCTAACTCCTATAGACTTCTACTGACAGGTTTGGGTGAGGATCCAGAGAGACAGGGTCTACTGAAGACGCCGGAAAGAGCAGCGAAAGCGATGCTATTCTTCACCAAAGGCTACGATCAGAGCTTGGAAGAGGTCCTAAACAATGCGATATTCGACGAAGACACAGACGAGATGGTGGTTGTAAAAGATATCGAAATGTTTTCTATGTGCGAACACCATTTGGTGCCATTCTACGGGAAGGTGTCTATCGGATATCTGCCTCAAGGCAAAATACTTGGCCTTAGCAAGCTTGCGAGGATCGTGGAGATATTCTCCCGTCGCCTTCAAGTCCAGGAGCGTCTTACAAAGCAAATAGCGATCGCGGTGACGCAGGCGGTGCGGCCGGCCGGCGTCGCCGTCGTCATTGAAGGAGTACATATGTGTATGGTGATGCGCGGTGTCCAGAAGATAAACAGCAAGACGGTCACCTCGACCATGCTGGGCGTCTTCAGAGATGACCCCAAGACCAGGGAGGAGTTCCTCAATCTGGTGCACTCCAAA---------------------------------------------ATGAAGCTCGAGTGGCGCAACAACGTCTACCTCGCCAGGTCTAAAATCCAGGGTTTAGGACTGTACGCCGCTCGGGATTTGGAGAAGCACACGATGGTCATCGAATATATCGGAGAGATTATCCGATCAGAGTTGTCTGAAATGCGTGAGAAGAAATACGAGGCCAAGAACCGCGGCATCTACATGTTCCGGCTGGACGAGCGGCGCGTGGTGGACGCGACGCTGAGCGGCGGGCTGGCGCGCTACATCAACCACTCCTGCCAGCCCAACTGCGTCGCAGAGACCGTCGAGCTGGACCGCCACCTGCGCATCATCATCTTTGCCAAGCGACGCATCGCGCGCGGGGAGGAGCTGGCGTACGACTACAAGTTTGACATCGAGGACGACGCGCACAAGATAATGTGCATGTGCGGTGCCCCCAACTGCCGCAAGTGG------GCGGACGGTGACGAAGTGATTAGTGATCAGGAAAAAGTGAGAATTGTTTCAGATTTCATATTACATTCACCACCCGGCGAATTTAACGAAGTGTTTAATGATGTAAGAGTATTACTAAACAACGATAGCCTACTGAAGGAGGGTGCAAGCGGTGCATTCGCGCAATACAACAAGGATCAGCTCACGCCCGTGCGCCTTGAAGGTTCCGAACTCCATACGCTTATAACCGAGCACAACGAACTCGGAGGTGGCAGATTCTTCGATCCAAGGTCCAAGAGATCCTTTAAGTATGATCATTTACGCAAAGAAGCCTCGGAGTACGAGCCCTACGAGCCGGACCGAGTTGCGGAGCCATGGCGAGCTGCGCTGGACGAGGAGCTGACAGCGTACGTGGCCGCGCACTACAAACACGGCGCAAGCCTGGTCGTGGGGCGCGCGCTCGACTCTAGCACCGTATCTCTCGTCGCGTGCATCGAAGACCATCAATTCCAACCGAAGAACTACTGGAACGGGCGATGGCGTTCCGTGTGGTCGCTGACGGTGGGTGCCGGCGCGGCAGAGCTGCGAGGCATGCTTCGCGTGCAGGTACACTACTATGAGGACGGTAACGTACAGCTGGTGAGCTCGAAGGAGGTCCGCGCGCCACTAGTAGCGACCGGAGAGGCGGCTACCGCGAAAGAGTTCGTCCGGTTAGTATGTGAGGCAGAGAACGCGTATCAGACGGCGATCTCCGATAACTACAAGACAATGAGTGACACGACGTTCAAGGCGCTAAGAAGGCAGCTGCCGGTGACGCGCAGCAAGATCGACTGGGCGCGGCTGGTGTCGTACACGATCGGCAAGGAGCTAAAGAGCCAATGTGATGTGGCTGGATGTCATAAAGTCTACACGAAAAGTTCACATTTGAAAGCGCATAAAAGAACACATACAGGTGAGAAACCATACTCGTGCGGGTGGGCGGGCTGCGAGTGGCGTTTCGCGCGCTCCGACGAGCTGACGCGACACACGCGCAAGCACACCGGACACCGGCCCTTCACCTGCCCGCTGTGCAGGCGCTCCTTCGCCAGGTCAGACCATCTAGGATTGCATATGAGACGACATCTCTGCGGGGACCTCTTCCAGCAGTTCTACAACGAGGACCGCGAGGAGTGGCACCTCAGGAACGCCGTGCGGCACGACGACCTGCACTACCACCCGCTCTGCCTCGCCGACTATAAAGCGTCTCTAGCTAAAGAAGAACCCGAGGAAGCGTCAGAGGAAACCACAGAAGTAGAGAAGACGGAGCCGATAGAGGTG---GACACGGAGGACGTGAAGGTGGCCTCCGACGATGAGTCAGATGTCGAGGTTCTTGAGATCAAGGATCCTGCCGTTGAGGCTCTAGAGATAGAAGAGGCGTCGTGCTCGGAGTCG---GAGGACGACGTGGTGCTGAAGGCGGAGCCGGTGGAGGAGGTGGTGCTGGAGGAGGAGGACACGGACGACGAGACGAGCGCGGCGCGGCGCCAGCGCGACCTCGCCGCAGACTTCGCCAACGTGCGCGTCAAACAGGAACCCATAGATCCAGATGATGAGCCGGTGATAACAGTG---GAGGAGCGCCTCCCC---ACCATAGAGGCGCTCAGCACCGTCACTTCCTCCATCGACGGCAACGTGCAGCTC------GCCACGCCATCC---CTCCTGCCCAGCGGGGGCATCAGGATCAACATCTCCAAGACCCTGCCCACC---------CCACACACGGAGCCCGCGTTAGACGACCTCAGCGCTGATGAGGAACCTCTCCCTCCAGGCGAGGAACCGGAGCTGGAATACCAGTTGAAACCCAACCTAGAAGGTGTCCAGTTCAGCAGACAGCCTCCGGTGCACAAAGGCAGTGAGTTATCAGGACTTTGTTCTATTATG------------------------------------------------------------------------------GCGGACGCGCAGGACTCGCTCGGCCTCGACGACCTGCACATGGACTACGACCAGATCATGCACTACTTCCACAACCTCAAGGTCAACGTCACCTTCCCCATCTTCAAGTGCGAGCCCGACTACTCGGAGTACTACTGCCTCAATGGGGGCTCGTGCTTCACGGTGGTCATCTCCGACAGCCCCATCTACAACTGCGAATGCCGGAGCGGCTTCGTGGGCCAGCGCTGCGAGTTCAAGGATTTGGACGACTCGTACGTGCTGACGAGTCGGCAGATGCTGATGGAGACGGCGTCGATCGCCGGCGGGGTGACCGTGGCGGTGTTCCTCGCGATTCTAGTCTGCTTCGGAGCGTGGGTGCGGCTGCACCGGCGCGCGAAGGCGCCGCCGTTGGGCGAGGAGCACGGGCCG---CCGCCCGTGCAGCTGGTGGCGGTGGCGGCGCCGCGGGGCCGCGTGCAGCTTTGCGCG------CTGTTTACCGCCGTCTACGACTACATAGCGCAGGGGGAGGATGAGCTGTCCCTGCGCCGCGGGGAGATCGTCGAGGTGCTGTCCAAGGACGCGACCATCTCGGGCGACGAGGGCTGGTGGACGGGCAAGATCGGCGACCGAGTGGGCATCTTCCCAGCGGTGTACGTGACAGAGGAAGACCCGCTGGCGGTATCCTCGGTGATTGGTGATGTGGACCCGCCACGCGTATCCTTTTCGGAGCTGAAGCTGGAGGAGGTTATCGGCGTAGGCGGATTCGGCAAAGTATACCGCGGCTACTGGAACCAGGAGGTGGTAGCAGTAAAAGCAGCGCGCCAAGACGCCAACGAAGACATCGAAGTGATCAAAGACAGTGTGCTGCAGGAAGCGAAACTGTTTTGGATGTTGCAGCATGAGAATATAGTGTCGTTGAAAGGTGTTTGTTTGGAGGAGCCTAATTTGTGTTTGGTGATGGAATATGCGCGCGGTGGTCCGCTGAACAGAGTGTTGTCGGGGCGTAAGATCCGGCCCGGCATCCTGGTGGACTGGGCGATACAGGTGGCCCGTGGGATGGCCTACCTGCATGTTGATGCACCTATATCTCTTATTCACAGAGATCTCAAGAGCTCCAATGTGTTGCTGAGCGAAGCTATCCTGCCTGACGACACGTTAGAGGACAAGACGTTGAAGATCACAGACTTTGGCCTCGCAAGAGAAGTCTACAAGACAACGAGAATGTCGGCTGCAGGGACATACGCCTGGATGCCACCCGAGGTGATTAAGAACTCGACATTCTCGCACGCGTCTGACGTGTGGTCGTATGGCGTGTTGTTGTGGGAGTTGCTGACTGGAGAAACGCCTTACAAGGGCATTGACGCACTGGCGGTTGCATACGGCGTCGCTGTCAACAAGCTCACCCTGCCTATACCCAGCACATGCCCAGAGCCCTGGAGAGTGCTTATGGAAGCATGTTGGCACTCAAATCCCCGCGAGAGGCCGCTGTTCCCTGAGATCTTGGAGCAGCTGGACCATATCAGGCAGTCGGAGTTCACGCGCGCGCCCCATGAGTCCTTCCACACGATGCAGGATGGCTGGCGCCTGGAAATAGAGGAGGTGCTACGCGACCTGCGCAGGAAAGAGAAGGAGTTGCGCTGCCGCGAGGAGGAGCTGACGCGGGCGCAGCTGCAGCAGCGGCTGCTGGAGCAGAACCTGGCGCAGAAGGAGCGCGAGCTGGAGATGCGGGAGATCAACCTGGCAGCGCGAGAGCTGCATATACTCATCTTCGCCAGCAACATGTCGCATACGCAGCCGCCGCAGCCCAACAAGCGAAAGGGCAAATTCAGCAAGATAAAGCTACTGAAGAAGGACACGATCTCCTCTCCGTTAGATTTCCGGCACACGCTGACGGTGCGGCCCTCCGAGGACGAGAGCAGC---AAGCAGCTGGTGGCCGTGGCCAAGGACACGCCGCCCGGCTCGCCCGCCATCGTGCGCGCCATCGCTCTGCCAGCGGACGGCGTGAAGGGCAAAACGTGGGGTCCCTCTACGGGGCAC------------------AATGTGCTGAGAATGATGGCAATAATGCAGGACAGGAACAGTGAGGAGGTGCCTCGCGAGTTCTTGGAGACGGGTCGGACTGGACGGAGGAACGCCATGCCTGATATACTGCACCCTCAGGGTGCCGAGATGACGACGGCAGACCTACCGTCACGGTTGCAACAGCTGGCCACTACTGATCCAGAGCACCCGCAGCCGAGTATGGTTTCGACGAGGCAAATGAGTAGTATAGGCAGCAGCAATGGTGGTGGCGATGGCTCAGGTCCATCTCACGCGGAGCCGGTCACGGTGGCCCGTGTGACACGACACTCGAGCGCCTTGCTTCCCGGGGGCTCCTCTCCGCATGCCGGGTCTTCTAAAAATACATTAGCACCTCCACCAAAAGTATTTACTACTAATTTCCTTGACATGCCAACCGAAGTGGTGGAAAAGATTTTCCGCATTTTGGGATTCAAAGCAGTCGCGCAACTGAGATTGGTCAATAGGCAGTTCAATACAATTTGCAGTGGCTTATTGAATTCAACAATGAAGTACCTGTTTGTTCTTGCCGTATTCGCGTTGGCTTTCGCCGCTGAAGAGGAGAAGGATGGAGAAAGGCCGAAGACTTTCAGGCGGTTGATCCCCGCTGACGTGTTAAGAGACTTCCCCGGATTGTGCTTCGCGTCGACCCGCTGCGCTACCGTCGAGCCTGGCAACAGCTGGGACTTGGCGCCGTTCTGTGGCCGCAGCATGTGCGTTGTTAGCGAGGACACGCCGCCGCGTCTACTCGAGCTCGTCGAGGACTGCGGTCCCCTGCCACTTGCCAACCCCAAGTGCAAGCTAGACACTGACAAGACTAACAAGACCGCGCCTTTCCCCGGCTGCTGTCCTATCTTCACGTGCGAGGATGGCGTGGACAATGAAGGCTATAGTGTTAAGATGAAAATGAAGTATTATGTTGAGTATATGAGGACAACAACTGATGATAGTCCACTTTATATTTTTGATAGTAGTTTTGGTGAGCATCCAAGAAGGAAAAAGCTTCTAGAAGATTATGAGATCCCTCAGTATTTTAGGGATGATCTGTTCAAGTATTGTGGAGAAGAGAGGAGGCCACCTTATCGCTGGTTCGTGATGGGGCCCCAGAGGTCTGGGACAGGGATACATATTGATCCATTAGGCACAAGTGCTTGGAATGCTCTGGTATTTGGTCACAAAAGATGGTGCTTGTTCCCAACACAAACACCAAGGGAAATGATCAAGGTCACTGGGGCAATGGGGGGCAAGCAGAGAGATGAGGCTATCACTTGGTTTAAGTTGATTTATCCTAAAACTCAATTGGACACATGGCCTACAGAGTATAAACCTGTTGAAATACTCCAAAAGCCAGGTGAAACAGTATTTGTGCCAGGTGGATGGTGGCATGTTGTAATCAACTTGGATGACACTGTAGCTGTGACGCAAAACTTTTGCAGTCGTACCAACTTTCCCGTTGTATGGCACAAGACGGTCCGTGGACGCCCTAAGTTGAGTCGATCTAATAAAACTTTTAAGCCTAAAAAAAATATCCCTGAGGGAACACATCAATATGACTTGATGCGACATGCTGCCGCCACACTCGGCTCAGGCAATCTGAGGCTAGCTGTCATGCTTCCCGAAGGGGAGGACCTCAATGAGTGGGTTGCAGTCAACACGGTTGACTTCTTCAACCAGATAAACATGCTGTACGGCACCATCACGGAGTTCTGCACGGAAGAGTCGTGTGCGGTGATGTCGGCCGGCCCCAAGTACGAGTACCACTGGGCCGACGGACACACCGTCAAGAAGCCCATCAAGTGCTCCGCGCCCAAATACATCGACTACCTCATGACCTGGGCCCAGGATCAGCTCGACGACGAAACCCTCTTCCCTTCCAAAATAGGCGTGCCCTTCCCTAAGAACTTCCTGTTGATGGCGAAGACGATCCTGAAGCGGCTGTTCCGCGTCTACGCGCACATCTACCACCAGCACTTCCCCGAGGTGGTGCAGCTCGGCGAGGAGGCGCATCTCAATACCTCCTTCAAGCATTTCATCTTTTTCGTACAGGAGTTCAACCTCATAGAGCGGCGCGAGCTGGCGCCGCTGCAGGAGCTCATCGAGAAACTGACGGCCAAGGAGGCGCGAGTTGACGCCGGCGCTCAAATCCTCCGACTGAACAACGAAATCAATGGAGACAGTTTCTCTTACGACTTCGAGACGTCCAACGGTATCCGTGCTGATGCGTCCGGAGTGGCGACCAACGGCGTTCAGTCTCAAGGCAGCTTTGCTTACAAGGGTGATGATGGCCAGGACTACAGTATCACTTACACCGCTGATGAGAACGGATTCCAGCCCCAGGGTGCTCACCTCCCCACTCCTCCCCCGATCCCGGAGGCTATCTTGAAATCCCTGGAACAGAACGCCCGCGATGAAGCTGCCGGTATCGTCGATGATAAATTAAGTTTAGCCAATGTCCAGGTAACAGATGGCGAAGATGAACTAGCAGTGTTCAGACAGCAGTGGCAGCGTGAATTGGTGGCCACTTCTCCCCAGAGGGAACCTCCTCAACAGCAGCCTAAATCCGAACCTGAAGAACCAATCAGCGATGAAGAGAAGGCAAAGCAACTGTTTCTCCGTGGGGTGGAATTGGAGAGGTGTGGCAAATTGTATGAGGCCATCCAGCATTACAAGCGCTCCATGCAGATTGTGCCAGATGTGGAGACCAGGCTCTACGAGAGCACTGAGCACAGAGCTGACACTCCTATTGAGGAGCTGAAAGTGGAGGAAGTGAGAGAAGTGGAGGATGTGGATAGTGATGAAGAAATGATTGAGGGTGAAGACCTGGTGACTCGTCTGCAGCGGATCCTTGCGAGGAAGGGGACACTCTGCCAACCGGAATTCACTGCAAGGGGTGGTCATATATCATGGCTGCCGTACGAGGTTGTCCAGCTGGTGCTGCGCTGGGCGGTCAGCTCGGACCTGGATGCTGTTACTCTGGAGAGGATATCAGCCACCTGCCGCGGTCTGTACCTCGCTGCTAGAGAACCTGACATATGGCGGCTGTTGTGTGTAAAGACATGGGGTATAGAGTGCGGAGTGCCGCGCGGCCACGGCTTCTCCTCGTGGCGACAGATGTACATAGAACGACCTCGCATACACCTGCATGGATGTTACATCAGCAAGACCACGTATCTGCGACACGGGGAGAACTCCTACCAGGACCACTCATACCGACCTTGGTATCTCGTCGATTACTATAGGTACCTCAGGTTCTTCCCCGACGGCGTGGTGCTGATGTGGACGACCGCGGAGGAGCCGGCCTCGTGCGTGGGCCAGCTGAAGCACCGCGCCGCAAAGCCCAGCCTCGGCATCATGCCCGGACACTACAGGCTCGTCGGGGACAAGGTTGTTATAGTAATAAAGAAGGTAAGCAGCGAGAAGAAGCCGGCGCACGCTAGCAACACTCGTTTCCGCTCGCGCAGGAAGGAGACACACGAACACCATGAGCAGATATTCCATCTGGAGTTGGAGCTGCACAAGGTGCGGTCTCGGCGCAACTGGCAGCTGTCGTGGCGGCACTACGCGGTGTCGGCGCGCCGCGACCACTGGACGCAGTTCGAGCTGGCGCCCGGCAAGTTCCCGCCCTTCGCCTTCAGCCGCGTGCGCGCCTACACCGCCGAGTCGCACGCGCCGCTCGCCGCT------ATGGCTCCTCCACCGGAGTATGATAAGGAACCGAAAGCCCCAGATAAAACTGTCACAAATATTTCTACCGACGATTCGAAAGTTTTATACAGCTTAGTAAAAGAACATCAAAATAATTCGGACCATAAGCCTTCCAACGCCGCTGCTAATGCTGATATCGAGAATAACAAACACGTGGGGGCGCTGGACGATGGTCAATTGCGCGCCTTGCTGGACGAGGCCATAGCGTACAAACGACCCAAGGACCGTGAGGGCAAGAGCAGTCTATTCAAGGAGCTTCTTGAGGAGGTGGAGCAAGACGAGCAGGCGTGCGAGATGACTTTCGAGTGGTGGGCGCGACCGCCGGTGCGGCCGTTCGTCAATGTCTACGTCTACAACGTGACAAACGCAGATGAGTTTCTCAACAACGGCTCCAAGCCAATACTCGATGAGCTCGGACCTTACGTCTATTCGGAGGAGTGGGAGAAGGTGAACATAACCGACAACGAGAATGGGACGCTCTCCTTCCACTACCGGCGCACTTACACCTTCCAGCCAGATATGAGTGCTGGACCGGACGATGACGTCGTTGTCGTCCCAAACATACCCATGCTGAGCGCCACATCCCAGTCCAAACACGCAGCGCGATTCCTTCGTCTCGCCATGGCATCTATCATGGATATTCTGAAGATCAAGCCCTTCGTTGCCGTGTCTGTTGGTCAGCTACTCTGGGGCTACGAGGATCCTCTGCTTAAACTCGCCAAGGATGTCGTGCCCAAAGAACAGAAGCTGCCTTATGAAGAATTCGGACTCTTCTATGGGAAAAACGGCACCTCCCCTGACATAGTTACTATGTTCTCCGGCGCGAAAGATATGGCGCACTATGGCATCTTCGACAGGTATAATATGCGAGAGCGTCTTCCTCACTGGACGACAGACGAATGCAACAGCATCGCCGGATCAGACGGCTCCATCTTTCCGCCGCACATCACCAAGAATGACACCCTCATGGTTTACGATAAAGATCTCTGCAGACTTTTACCACTAAGGTTCCTTGAAGAAGTGGAATCTAAAGCCGGTGTGCAAGGGTACCGGTTCACTCCGCCAGAGGACGTGTTCGCGGCGGACGAACACAATAAGTGCTTCTGCCCAGCCGGCCCGCCCTGCGCACCGCACGGCCTCTTCAACGTCTCCCTTTGCCAGTATGATTCCCCAATAATGCTGTCTTTCCCTCACTTTTACTTGGCGGACGAGAGCCTGCGGGCCGCGGTGGAGGGCATCTCGCCACCCATACCTGAGAAACATAGACTCTACATCGATGTACAACCGGAGATGGGTATAGCGATGCGAGCGCGCGCACGCATACAGATCAACCTGGCGGTGTCGCAGGTCGTCGATATCAAGCAGGTCGCCAACTTCCCAGATATCGTCTTCCCCATACTGTGGTTCGAGGAGGGCATCAACGAGCTGCCGGAGCAGGTGTCGTCGCTGCTGCGGCTGGCGACGCGCGTGCCGCCGGTGGCGCGCTCGGCGCTGGGCTGGGGGCTCTCCGCGCTCGGCCTGCTGCTCATACTGCTCGCCGTCACCTGCCTCATCCGGTCATCACACCGGCAGAGCACGCTGAGGCTGGAGGGTCACGCGGTGGCGAAGGCGCCGCCCGCCAAAGCCCCCGGCAAAGAGAACGGCTACGAAGACAATGGAAAGTTATACTATAGGATATCGGGGAAAGAAACGCAATCATCAAAAGTCCTGATCCGACCACCACTGGATGCCGGAGATAGAACAGAATTAGAAATAAGTGCAAGAAGTTTAGGGATCGCTAGACAATTAGCACAACGGGTTGACCAACATGGTGGTTTGGTTTTAATTGCTGATTATGGACATGAGGGGGAGAAAGGAGATACATTTAGAGCCTTTCATAAGCATAAAGTAGTAAATCCATTAGAGAATCCTGGTGAATGTGATCTCACTGCTGATGTCGACTTCAGTCAACTTCGGATAGCAGCTTCTAAGGCACCGGGCGATGAAAATTATGCTATTGTTGCTGGACCTGTGAAGCAGAAAGACTTTCTAGAAAGATTACAGGCAAAGGCTAGGTTACAGGTGTTAATGGATAATGCCAAGTCTGAAGAGGATAAGGAAAAAATAAAAAGC------------------------------------ATGGCATGCCCCCTGGATCAGGCCATTGGCCTCCTCGTGGCCATCTTCCACAAGTACTCCGGCAGGGAGGGTGACAAGCACACCCTGAGCAAGAAGGAGCTGAAGGAGCTGATCCAGAAGGAGCTCACCATTGGCTCGAAGCTGCAGGATGCTGAAATTGCAAGGCTGATGGAAGACTTGGACCGGAACAAGGACCAGGAGGTGAACTTCCAGGAGTATGTCACCTTCCTGGGGGCCTTGGCTTTGATCTACAATGAAGCCCTCAAGATGGATGAATATTCAAGAGAACCTTGTCCTTGGCGTATATTAGATGACTCCGGCGGTGCTTTCATCATGGGAGCTATCGGAGGTGGCATATTTCACTCCATTAAAGGTTTTAGAAATGCTCCAGTTGGTTTCAACAGAAAAATGCTTGGAAGTTTAGCTGCGATTAAGGAAAGATCACCTATAGTAGCTGGTAACTTTGCAGTATGGGGTGGTATGTTCTCCACAATAGATTGCTCTCTTGTATACTTAAGACAAAAGGAGGACCCTTGGAACTCTATAATGAGTGGGGCGCTGACTGGAGGGATTCTTGCTGCTAGAAATGGTGTACCTGCGATGGCTGGCAGTGCATTAGTGGGTGGTATCCTATTGGCACTGATTGAGGGCATCGGAATAATGTTCACCAGACTTTCAGCTGAGCAATTCAAACCCCAGCAGCCAATATTCGAAGATCCTTCAATATTA---CAGCAACCAACAGAGGCACCAGAGACTGACTGCTCGGAGGGAAGGTATGGGGTCTGCAAACTGATCCAGTCAACGGGAGAGCACCGAGATAGAGTGTACATTGATGTGGTGGACCTTGGAGTGGAGTTGGATGGACAGGATGTATGGGTTAGAGCCCGACTGCACACGTCTCGCGCTAAAGGCAAGCAGTGCTTTGCTGTGCTGCGCCAGAACTCCAGCACGGTGCAGCTGCTGGTCAGCGTCAGTGAGGAGAGGAATGTCAGCAAGCAGATGGTGAAGTTTGTTGGCAGTATAACGAAGGAGTCGATAGTGGATGTGCGGGGCCGCGTGGTGAGGACCAGCTCCCCCGTGGAGGCGTGCAGCGTGCGCGCGGTGGAGCTGGCGGCGGAGCAGGTGTGGCAGGTGTCGGCGGCGCGCGCGCAGCTGCCGCTGCAGATAGAGGATGCATCCAGACCGGAGAAGAGTGATGACCCTGAGGCGTTGAAGATTCGTGTGAACCAGGACACACGTTTGGACAACCGCATCCTGGACCTCCGCACTCCGGCTAACCAGGCCATCTTCCGCGTGGAGGCTGGCGTCTGCAGACTCTTCAGGGATATCCTCACTAGGAAAGGTTTTGTGGAGATACACACTCCGAAGATAATATCCGCGGCGTCGGAGGGCGGCGCGAACGTGTTCACAGTGTCATACTTCAAGTCGTCGGCGTTCCTCGCGCAGAGCCCGCAGCTGTACAAGCAGATGGCGATCGCAGCTGACTTCGATAAGGTGTTTACTGTGGGCGCGGTGTTCCGTGCGGAGGACTCCAACACTCACAGACACCTGACGGAGTTCGTGGGTCTGGACCTCGAGATGGCCTTCAAGCACCATTACCATGAGGTCGTCGACACCATCGCTGAAACATTCACTGAAATATTCAGAGGCCTGCAGGAACAGTACGCGCGTGAGATCGCGGTGGTCGGTCAACAGTTCCGAGTGGAGCCCTTCAAGTTCCTGGAGCCGCCGCTGCGTCTGGAGTTCCCTCAGGCTGTGCAAATGCTCAAAGAAGCAGGTGTGAACGTCGGTGATGAAGATGATTTATCAACTCCTGATGAGAAGCTGCTGGGCCGGCTGGTGAAGGCGAAGTATGACACGGACTTCTATATCCTGGATAAATACCCGCTCGCAGTCAGACCCTTCTATACGATGCCGGACCCCAATAACCAGCGCGTGTCGAACTCTTACGACATGTTCATGCGCGGCGAGGAGATCCTGAGCGGCGCGCAGCGCATACACGACCCCGACCTGCTGGCGGAGAGGGCGCTGCACCACGGCATCGATGTGAGCAAGATCGCGGCCTACATTGAATCGTTCAGACTTGGCTGTCCGCCGCATGCAGGTGGCGGTATAGGTCTGGAGCGTGTAGTGATGCTGTACCTAGGTCTAGACAACATTCGCAAGACATCGCTCTTCCCGAGAGACCCGAAGCGAGTCACACCT------------------------------------------------------------TTTAGAGTGAAATTGTTAGGAGAGGACAATTTATTTGAATGGGAAGTTGCAATTTTTGGCCCACCCGATACATTATATCAAGGCGGATATTTCAAGGCACATATGAAGTTCCCACCAGACTACCCTTACTCTCCACCTTCTATTAGATTTCTTACAAAAGTGTGGCATCCAAATGTATATGAGAACGGTGACCTGTGCATATCGATCCTGCATCCCCCGGTAGACGACCCGCAGTCGGGCGAGCTGCCTTGCGAGCGCTGGAATCCGACGCAGTCTGTGCGCACAGTGCTGCTTTCAGTTATATCTCTACTCAACGAGCCCAACACCTTCAGCCCGGCGAATGTAGACGCCAGTGTCATGTACCGCCGCTGGCGTGAATCCAAAGGCAAGGATAAGGAGTACGAAAATATCATAAGAAAACAAGCCCAGGTAGCGCGCGTCGAAGCGGAAAAAGAGGGTATAGTTGTACCTCTCACGTTAGAAGATTACTGTATCAAAACGCAAGTCAAATCTACGACGCAGGAGCCTCAG---------------------GACAACCTGAAGGATAAATATTTGAAGACATTAAACGCGGAAGACTTAGGTTGCATGGTGCACGACACCCGGCAGCAGACCTTCATCTGTGTGGTCGTTGTGGCCTGCGTTGCAATCATCGCGGCCGTCGTCCTCATATTTTACCGATATAGGAAGAGTATGCACGAGAAACTGAAGGATTACAAATGGAGCAAGGGGCGCAAAAACCTGGAATACCACAAGCCGATATCGACCGAAGAGGACTGCATAGTGCGCGGCATCCACCCCTCGCAATACCCCGCGCCTCCCCCGCACACCCCCAGCCTCAGGACAATTCCGGTGACGGAACTGCTAGAGCTTTACGCCTCCCCGAGCGTGTTCTTTATGTCTGGCGGCCAGGGCTCAGCGCGCCGGCCGCCGCGCTCGGGGGGCGGCGGCACCATGCCCGCCAACGGGTTCACCTACATTGGCGGCGACGGCCGCGCGCACCAGCCGCACCAGCCCATGACGCTCAACAACGGTGCGCCGGCACATCATCTTAACAACGGCTCGCTCCGCTCCTTGCCGGATAAGAAGAACAACCGCAACGGTGTCATATGCCATCCGGAAAACTTCCAGCGGAACCTCGACACCCGTTACTCCAGAAAGCAGGAGAACGGGTACCTGCGCAACTCCGAAACCATTATCGGGTTCCCGCGGGACCGCGACCGGGAGTACGAGCGGGAGGTGCCGGACTACAGCGAACCGGAGTATTCCGTCATTGCGGAGGGCTACGGGCGC---GCTGGGGAGTACCCGCGCGCCTGCACGCACTCCAACACTTTCAACTGCCTTCTATGTTCGTACTCGAGTAACAAGAATGAATTCTGGGTGTCAATATTGGAGAAAGCGTATATGAAAGTGATGGGCGGTTACGATTTCCCCGGCTCTAATAGTAACATAGATCTGCACGCGCTGACGGGTTGGATCCCGGAGCGGTGCGCGCTGCGCAGTAATGACGCGGACTTTAACGCGGGCGCGCTGTACGAGACGCTGCGCACGCGCACGGCGCGCGGCGACCTGCTGGCCACCGCCGCCACTGGCGCGCTCGCCGACTCTGACGCGGAGCGCACTGGCTTGGTGCCCTCGCACGCGTACGCTGTCCTTGATGTGCGCTGTGTTAATGGAGTGAAACTACTAAAGCTAAAGAACCCGTGGTCGCACCTGCGCTGGCGCGGGAACTACAGCGAGCTGGACACCGCGCACTGGACTGGCGAGCTGCGCCGCGAGCTGCGCTACGACCCCGACAGCGCGGCGCAGTACGACAACGGAGTCTTCTGGATAGATTACGCCAGTATACTGAAATTCTTCGATGTTTTCTACCTCAATTGGAACCCGGAGATATTTAAATATACATTCTGTATACATCAGAAGTGGGAGGCGGGCACGGGCCCCGCTAAGGACGCGTTCAACGTGGGCGAGAACCCGCAGTACGTGCTGCGCGCGCGCTCGCCCGCCGCCGTCTGGCTGCTGCTCACGCGCCACATCACCGACATACGCGACTTCCGCGACAACAACGAGTACATCACGCTGCTAGTCTACAAGAATAACGGACGGAGAGTCTATTATCCATACGATCCGCCGCCGTACATCGACGGCGTGCGGATCAACAGCCCGCACTACCTGTGCAAGGTGTCGGCGGGGGAGGGG------GACAGCTTCACGCTGGTGGTGTCGCAGTACGAGAAGTCGCGCACCATACTGTACACGCTGCGTGCCTTCGCCACCTGCCCCGTGGCGCTCGACAGGCTGCACCACTACCCCTGCACGAGGACGCTCCGCGGTGAATGGTCAGGTAGAACAGCCGGAGGGTGCGAGAACCATCGCGGGACCTACCCCAACAACCCCAAGTTCATAGTAACAGTGGCGGAGGCGAGGTCTCCCTGCGACATGGTGCTGGAACTTAAGGGACCCAAGCAGTACCAGATCGGAATCGACGCTAGAGTGGAATCTATAGACGACCCTACAGTTACTGCACCCTTTTTGAAAGAATCATCAGGCCCTTATAGATCAGGTTTCGTATACTTGGAGCTCCGAAATCTCCCAGCAGGTAGGTATATAATAACGGTATCAACGTTCTATCCGGCTCAGGAGGGACCATTCTTCCTCGAGGTGAAGTCGACGTGTGAAGTTGTGTCTACCCGGTGTTTGTTAACGTTGTCAAAACGAGGATTTAGTTCGAAAGCTGATAAAAATGTCGCATTTCTCGGCCTCGGGAATATGGGAGGATATATGGCCGCCAATCTTGTTAAAAAGGGTTTCAACGTGCGAGGTTACGACCCGTCTAAAGACGCGTTGACTGCTGCCGCTAAGAACGGCATCAGTGGTGCTAACTCCATCGCGGCGGCGGTAGATGGCGTTGACGTGGTCGTGTCTATACTGCCAAGCAACAAAGTCGTGTTGGACGCTTACCTCGGCAAAGATGGAGTCGTTAAACACGCAACAAAAGGCGCTCTACTCATCGACTCAAGTACAGTAGACCCAAATGTACCAAAACAGATATTCCCCGTAGCAACAGAGAGCGGTGTTAACTTTATTGACGCACCCGTTTCCGGAGGTGTGATGGGAGCCCAGAACGCGACGCTGGCGTTCATGGCCGGAGGTCGTAAAGACGACTTCACACGATCTCTGCCGATGCTGCAGGCGATGGGCGCGAAGCAGTTCCACTGCGGCGAAGTCGGCTCCGGACAAGTCGCCAAACTCACCAATAACATGCTAATGGGCATCACCGGCATGGCCACTGCAGAATGCATGAATATGGGCATCAAGATGGGTTTAGACCCGCAAGTGCTACTGGACGTGTTGAACAACTCGTCTGCACGGTCTTGGTCCACGGAGGTGTACTGCCCGGTGCCCGGCCTCGTGCCCACAGCGCCCTCCAGCAGGAACTATGACGGTGGATTTAAGAACGAACTTATGGTTAAGGACCTGGAGCTGGCGAGCGGCATGGCGCTGGGCATCAGGTCCCCCATCCCGCTGGGCGCCGTCGCCACGCAGCTGTACCGCATCGTGCAGTCGCGCGGATACGGACAGAAAGACTTCTCCTTCGTATTCCAA---GAGGCGAACGTAGAACCAGTAACGGTGATCACTTTGCGACCGACGCGAGCAGCGCCGCGCAAGAAGGTCGGCTGGACCGAGGACACTGTCGACAATGAACACATGAACAAGAAGAAATCCAAATGTTGTTGCATATACGAGAAGCCGCGTAGATTTGACGAGTCTGAATCCGAGAGCAGCGAGGACGAGTGCGAGCATTGCTTCGGTCACGTGGAGCGCCGACACAAGCACCGC------CCCGAGTCGGCCGGCCTCGGCGACGCCGTACTGCTGGCGCCGCTCACCGAGGACTCCTTCGTACACAACCTGCACGTGCGCTACAAGCGCGACATTATCTACACGTACGTGGGCAACGCGCTGGTGTCGGTGAACCCGTGCCGCGCGCTACCGCTCTACTCCGCCGACCTGGTGCGCACCTACCTCACACGCCCGCCCTACCTGCTGCCGCCGCACCTATACGCAATAACGGTGACGGCTTACACATGGGTACGAGACAGAAATGAAAACCAGTGCATTGTTATAACAGGCGAGAGCGGCGCGGGCAAGACGGAGGCGGCGCGCGTGTGCCTGCAGTGCATGCTTATCAAAGAATATCGAGTTACACTTCCTTTAACAGTTGAAGAGTACCAAGTGGCACAATTGTACTGCGTGGCGGAGGTGTCCAAAAATGAAACAGGCGGCGGCGAAGGTATTGAGGTCATTAAAAATGAACCCTTCAAAGACTTCCCTTTGCTCGGTGGGAAATACTCATCGGGTCAATATACATATAAGATTTACCACTTAGCGTCGAAGGTGCCCGCATTTATCCGGCTGCTGGCCCCCAAAGGCTCTCTCGAGGTGCACGAAGAGGCGTGGAACGCGTACCCCTATTGCCGGACTGTGCTCACTAATCCCGGCTACATGAAGGACAACTTTGTTATTTGTATAGAGTCCCTACACTTACCTGACGTCGGCGACCAGAATAATGTTCACGAACTATCAGCAGAGAAGTTAAAGAGCCGCGAAGTTGTCCATATCGATATCGCAAACGACCCTCTGCCGTCCGCCGATTACAAGCCGGAAACCGACCCGACTAAGTTCAAGTCGTCGAAGACGGGACGCGGACCCCTCGTTGGGCCTAACTGGAAGAATGACGTCAAACCAGTTATGACATGCTACAAGCTTGTTACCGCAGAGTTCAAGTGGTTTGGTCTTCAGAGCAAAGTTGAAAATGTGATCCAAAAGTCGGAGCGACGGCTTTTCACCATCTTCCATAGACAAGTGTTCTGTTCGATGGACGACTGGTACGGTATGACGATGGCGGACATCCGCGCCATCGAGGACCGCACCAAGGAGGAGCTGGAGAAGCTCCGCCGCGAGGGCGAGGTGCGCGGCATGCGCGCCGACAACGAGAGTATCGACTTAGTGGAAGGCAACACGTCGCCGCCCAACTTGTTGACGGAGGCCGATCTTATCGCTCTAATGGAGAAACACGGAATTGGCACGGACGCGACGCACGCGGAGCACATAGAGACGATAAAGAATCGTTCGTACGTGGCGCTGGCGGACGCGGTGCACTTCGTGCCGGGCGTGCTGGGCATGGGGCTGGTGGAGGGCTACGACGCCATGGGGCTGCACATGGCGCGCCCCGCGCTGCGCGCGCAGCTCGAGGCTGACCTCAAAGCTATCAGCGAAGGCACCAAGCAACCGGACCTCGTCTTAGCTGAACAGATAGCGAGATACAAAGAGGCGTACATAATGGTGACAGCAGAAGCAGATAAAATAGACAACGCGTTAGCGGAAAGGTTCAACGAA------------------------------------------------------------------------------------------------------------CAAGTGGTATTAGCAAAGCAACTTTTAGAAGAAAAATGTGAACTTGAAGCTGATAAAATCTCAAACTTCAAACAAGCACTAGAATGGCTGATCTGCGCGACGGAACAAGCGCATCCGGAGGCTAGGAGGATGTTGAGAAGGTGTATACGTAGTGGGGTGATAGACGAGGACAGTGCGGCGATCGTCCGAGCTAAGTCATGCCTTGCCGCCAGCCGCCAGGAGATTGTAGCGCGGAAAGCGGCAAGGGATTTATTTGCTAGTTTATCAAACGGTGAACAGTATATAACGACGGCGCAATTGGAGCGTCGTATTAGAGAAATCTGCACCACCACCTTGCATAAAGAGGAAGAGGATAGCGATACTCCTGATGAAGATGCAGAG---GAAGGTCACGCATTGGAT---GAGCAGGCGCTGGAACCTTCTCAGTATGAAGCTGGAGATCAGATACACATTAACGGAACAATAAGGACCGCGCAAACTGAC---GATGATTATCACGAAGAAGTT---GACCGTAGGCATATTCGTAACTTGACAGTTGACAATTTAGTGTCAGCGGCTGTCGATTACTGTCAAGGAGAGTTACCTCTAGTTAGCTATGAAATAACACTAACTGACCCTAACATAAAAGCCCTAGATCATATCCCTTTGTTCCAACAAGCAATGGTTAATTTAGCTGATGCTTTTATGATTAATACGGTGACGGAAGGAGCTATGAATGTGTTACGACAAATCGGTGTTTTTAAATCGAAGACCGAGACCTTTCAACCAGCACCTATAATAATAAAAATGCCTCTTTGGGAGTTAGCTCAAGCGGCAGGGCCGTTTGTCAGGCTCGCAGGACTGAGCGGCGCCGTGGCTGTGGTGCTCGGAGCTATGGGAGCACATCGCACATTTCCCGCAACCGAAGGAAAAGAAGATTTACGAAAGATCTTTGAAACAGCTAACAGATTCCACTTTCTGCATACTTTAGCTTTGATGACTGTGCCACTTTGCAGACGACCATATATCGCTGGTGGATTTTTCATAGCGGGAATGGGATTGTTTTGTGGCACATGTTACTACCATTGTTTCACTGGTAACCCCAACTTCCGAAAACTCACTCCTATCGGTGGATCCTGTCTTATCTTAGGTTGGTTGGCAATGGTCATACAAAGTCAAGGCCCTTCATGTTTCGATAAAATGAAAATGGGTTTCATGATTGGTTTTTGTGTAGGCATGGCAAGCGGCGGTTTATTCGGAGGTTTTACAGCTTTGAGATACGGTGCGAGAGGGAGAGAATTGGTACATTCTGTTGGAAAAGTAATGCTCCAAGGTGGAGGAACATTTGGTACTTTTATGGCAATTGGAACTGGAATTCGTTGTGGAGATGAAAAATTACAAGTAGTACAGATTCTACAAGATCTTATAGATAATAAACAGAGGTCTCTTGATGCTGATCATAAAAATCTAATCTCTTGCCTTGAAGTGAACACAAATGGTACAGTTAAGGAAGAACCATCACCAACATCAGAATCTCTTCGGACGGGAGACAAGGAGCGA---------ACTCCGCCTCAGCAGCACGCACCGCCCCCGCCTCCGCCTGAACGAAATAATGACAAAGAAAAGGAAAAAGAACGGGATAAAAGCGGAGGTGAAAGGTGGTCGAAGCGAGCGCGGCGATCACGTACCGCGGCCAGCACGGTCACAGACGGCGCGGATTCCAGCGAACGGGACAGTGAGCGACACGCACACAACACTACGCATAAGAAAGGTATCGGTAAGAAGAAAAAACGCAAAGCAAGGCAGACCGCACAGCGTTCAGAAACACCGCCTGAGGATAATGATCCAATTGATCCTGACGAGCCGAGATACTGTCTTTGTGATCAAATATCATTCGGTGAAATGATATTGTGCGATAATGATCTGTGCCCCATCGAGTGG---GAGGTGCTCCGCGGCATCGAGCTGCTCATTGACAGGATGCACGCAGAGGTCGCTGAACTACTTGTTGAGGTGATGGATATAATCCTGCACTGCGTGGACCAGTCCCACCTGAAGAGCAAGGGTCTGAACGAGGTGTTCCCCGCCATCTGCCGCTACAACCAGGTGTCGCACTGCCCCGCCACGCGCAGGATCGCCGTGGGCAGCCACACTGGCCAGCTGGCGCTGTACGAGCTGCGCGCGGGACGATGCCAGTCGCTGGCGGCGCACGGCGGGCCAGTCACCGCCTGCGCCTTCAGCCCCGACGGCCGCTACCTCGTCTCCTACGCCACTGCCGACAACCGCCTCTCCTTCTGGCAAACCACCGCCGGTATGTTCGGTCTGGGCGCGGCGCAGACCCGCTGCGTGAAGTGCTACAGCACAGCGCCGATGGCGGACGTGGCGCGGCTCAACCCGGCGCGCCTCGCCCGCCTCGTGTGGACCAACTCGCGCACTGTCACCCTCATGCTGGCTGACGGCTCCGAGACACGCTTCAATGTTTGCAGTTGCGTTGATATGTGTCCAAAGCCTAATGACACCCAAACCGAGCTTTCAAAGTCGTCCCATGTGGAAGAGCTGACTGATGGAGTACCAGGGCTGTTTGCTGCATTAACCAGTGAGCCTGATCCTCAGCAGAGGTGGCTGTCTATTACATACCCAGTGGATATTGATCTCTCCGCTTATAGACCTGGAAACCCTGAAAAACAAGTGGTGTATCATTTACAGAGTGTGGAGCAAGAGCCGGAGCCGGTGAGCCGTGATGTGGTGACATTCAACTGCACTGTGGCGTACATGTCGCAGTGCATGTCGTGTGACAAATGCCGCGCTTCCTGCCGCTCTATGGGCTCCAACAGCTTCAGATGGTTCCACGACGGCTGCTGTGAGTGTATCGGTGAGAAGTGCCTGTACTACGGAATCAATGAGAGCAGATGTCTGTCATGTCCTGGCGGCAAGGAG------------------------------------------------------------------------------TCCGTTAGTCCGGAAGTTCCTATAATTGGTGCCTGTGGAGGACATTGCCCAGGATTTGAATATGTGTGCTACTATATTTTACAAGTAATATTTGTAGTAGGAATATTAACTGGAATCTCTTTATGCATTGCTGGTATTGTGTTGAGACGCACAAACCGCAATGGTGATCTCGGAGTGTTAGTTTATATTGGCTGCCTGGCGTCGTGCGTGTGCGGCGTGCTGCTCGGCGTGCAGTGCTGCGTGCGCCGCGAGATGCGCCAGCGCAAGCTGCGAGCCAACATGCACATACCAATGCAATCTATACAGGAAGCACCAGCCGTAGCTTGCCCTTTGATAACATCCTCAACATTACCTCACAGTCGAGTATACAGGCCGACAGTGAGCGCG---TACGAGGGCGACGTGACGGGAGTACCTTGGTGGCGCCGCGTTGGAATTACCGTTCGAGGGAAATTGGTCGCTGTGGGTAACCATGATAGTAAAATAACATTTACGAGTACAGAAGAACCAGTGAAGTCATCACAA---TTACCTGCAATCAGACTGGTTGATGGTCCTTCTATCCTCGTTGGCAGGGTGCAGATACTGCACAAGGGCCAGTGGAGATCAGTATGCACGAATTCTAGAAATTGGACTATCAACGACATGGAGACTGCGTGCAGGCAATTAGGTTTCATGGGCGGAACGTTTTACAACTGGATGGACAGGCAGCCGGGTCGGCGTGCCCGCCTCTTATACGAGGAGCCCAAGTGTAAAGGAACCGAATACGATATATTCCAATGCGACTGGAATTCCAGACAGCTCGGCTCCGGCGTCTGTGATTATCACCCGGACCTCGGCATTCAATGTTTACCCCACCACGATGATAATGAAACAGTATCTAGCGTCGATGAAATCTATCGGTATGATAAAAAACAACAGCAAGATATTCTTGCAGCAAAACCATGGGAGAAAGACCCTCATTTCTTCAAAGACATCAAAATATCGGCACTAGCTCTACTGAAAATGGTTATGCATGCTCGTTCGGGAGGTACTTTGGAAGTGATGGGTCTATTACTTGGTAAAGTTGATGCCAACACAATGTTAGTGATGGACTCATTTGCATTGCCTGTAGAGGGAACAGAGACCAGGGTTAATGCCCAAGCACAAGCCTACGAATACATGACTGCTTACATAGAGGCGGCAAAACAGGTTGGTCGTCACGAGAATGCCATCGGCTGGTACCACAGCCACCCTGGTTACGGTTGCTGGTTGTCTGGTATTGATGTCTCCACTCAGATGCTCAACCAAAACTTCCAGGAGCCATTTGTGGCGATTGTTATTGACCCAGTGAGAACTATCTCAGCTGGAAAAGTGTGCCTCGGTGCTTTCAGAACATACCCTAAGGGTTATAAACCAGCTAATGAAGAGCCATCAGAGTACCAAACCATACCTCTGAATAAGATAGAAGATTTTGGTGTGCATTGCAAGCAGTACTATTCATTGGAAGTATCATACTTCAAATCGTCTCTGGACCGAAGGCTGATGTCTAAAATCAAGGCTGGACCAGTTGTTGATGTGCTTGGAGATGAGATGACAAGAATCATTTGGGATCTTATCAAGGACAAACTGATTTTGCCCTTTTTAGACATAGAATTACATACCTATGACTTAGGTATTGAATACCGTGACAAGACTGAAGACCAAGTTACCATTGATTGTGCCAATGCGATTAAAAAATATAATGTTGGTATCAAATGTGCAACAATTACCCCTGATGAAAATAGGGTTGAGGAGTTTAAGCTAAAGAAAATGTGGAAAAGCCCGAACGGAACAATCAGGAACATTCTCGGTGGAACTGTTTTCAGGGAAGCTATTATATGTAAGAACATCCCTCGTCTTGTAACTGGTTGGGAGAAACCAATTATTATCGGTCGTCATGCACACGCTGATCAATACAAAGCTACAGACTTTGTTGTTCCTGGAGTAGGTAAACTGGAGCTTATCTGGACTCCTCCTTCTGGGGAACCCATTAAGCATGTGGTCAATGATTTCAAGGGTGCTGGTGTTGCACTCGGAATGTTCAATACTGATGCCTCAATTGTTGACTTTGCTCACTCTTCATTTAAATATGCTTTAGAGAGGAAATACCCTCTGTACCTGAGTACTAAGAATACTATTCTCAAGAAGTATGATGGTCGTTTCAAGGATATCTTCCAAGAAATTTATGATAATGAGTACAAGGCACAATTTGAGGCTGCTGGTATTTGGTATGAACACAGGCTTATTGATGACATGGTTGCTTATGCTATGAAGTCTGAAGGTGGATTTGTATGGGCCTGCAAGAATTATGATGGAGATGTCCAGTCTGATTCGGTTGCTCAGGGCTATGGTTCTTTGGGTCTGATGACATCGGTTCTGATATGTCCGGATGGTAAAACTGTGGAAGCTGAAGCAGCCCATGGTACTGTAACTAGACATTATCGCTTCTACCAGCAAGGCAAGGAGACCTCGACCAATCCGATTGCGTCTATATTTGCTTGGACGAGAGGTCTGTTGCACAGAGCCAAGCTTGATAACAATGATGAACTAAAGAAGTTTGCGGAAACATTGGAAAGTGTATGTATCAATACAATTGAATCTGGTGTAATGACAAAGGATCTTGCTATATGCATCAAGGGTATGAACAATGTGAAGAGAGCCGATTATTGCGAAACCTTCGAATTTATGGACAAATTGGCTGAAAACCTGAAGAAAAGTCTGGGGAAAAACTCACCGAACGGTACGTCTCCTGTAAAGTCTGAGAACGGGACGACCGACAGCTCGATATTCAGCTGGCTGTCGGACATGCCCGCCAAGACGGACACGAAAGAGGAGAAGTCCGACAGCAGCTCCTCCGACTCCGAGGAGAGCGGCAACTTCTCCACGCTGAGAGAACTGCTCATCCGGCCGGCGCCGGAGGGCGGCGACACCCAGCCCAAGAAGAAGCAGAAGAAGAACAAGGGAGACCTGCTGGACGACGTGATATCTAGCGTGGTGGACGTGAAGAAGGAGGAGGAGGGCGAGGCGAAGCCGTTCGCGCTGTCGGCGGTGGTGAAGCGGTACGAG---------CGCGGGCGCGGCGAACTGCCCACGCGCATCATGACGCTCACCGAGTCCAAGCTGCTGTACCCCGAGGTGCCGCACGCCTGGCTCTGCGACGGCAAGCTGCTGCACCTCACCGACCCCGCGCACCCCGGCAACTACCGCCCCTTCCAGGATCAATGGAAACGCGGCCAACCGGTTCTAGTCTCGGATGTATCCAGTCTCCTAGATAAAGAGCTGTGGAGTCCCGAGAGCTTCTCGCGCGACTTCGGCGACACGCGGGTGGACTTGGTGAACTGCGCCTCGGGGCTGGTGGTGCCCAACCAGCCCGCCAGGAAGTTTTGGGATGGATTCGAGCTGGCCGCCAAGCGGCTGCGGGACGAGCGCGGCGCCCCCATGGTCCTCAAGCTGAAAGACTGGCCGCCGGGCGAGGACTTCGCGGAGCTGCTGCCGGCGCGCTTCGACGACCTGATGCGCGCGTTGCCGCTCAGCGAGTACACCTCGCGCAACGGCAAGCTGAACCTGGCGGCGCGCCTGCCTGAGTGCTTCGTGCGCCCCGACCTCGGCCCCAAGATGTACACCGCGTACGGCGGCGCGGGCGGAACCACCAACCTGCACCTCGACGTCAGCGACGCCGTCAACGTAATGGTGCATGCCAGCGCTCCCGCCGACGCGCCGGAGCGCGGGCGCGAGGCTGCGCGCGCGGCCGAGGACGCGGGCGTGGACGTGCTGTCGCGGCGGCGCGCGCGCGCCAAGCCCGCCGCCGCGCTGTGGCACATCTACGCCGCCAAGGACGCCGACAAGATCCGCGACCTGCTGGTGCGCGCGGAGCTGGAACGCGGCGCGCGCCCGCGCCCGCAGCACGACCCCGTGCACGACCAGACGTGGTACCTGGACGCGGCGCTGCGCGAGCGGCTATATCGCGAGTACGGCGTGGAAGGCTACGCCATCGTGCAGTGCCCGGGCGACGCGGTGTTCGTGCCGGCGGGCGCGCCGCACCAGGTGCGCAACCTGCTCGACTGCATCAAGGTGGCGGAGGACTTCGTCTCGCCGGAGAACGTGTCGCGCTGTTTCGAGCTGGCGCAGGAGTTCCGCCGGCTGTCGCGCAGCCACGCCAACAAGGAGGACAAGCTGCAGATCAAGAATATCGTCTACCACGCGGTCAAGGACTCC---------------------------------ATGAAGGAAAACAGCGGTGAAGTGGATACCAGAAATGTGGTGAAAAATAGAGAACTCCTCTATCGAATGATAATAAGTCAGCTATACTATGATGGATTCCAAGCGATAGCCACAAGTTTGACCACTGCGGTTCATGCTGATCCTCCCTGTCCTCCAAGTGATAGGCTGCTAAATGTTATGATGGTGGGTCTTCAGCATGAGCCTGACAGGAAGGATAGGCTTGCAGCCTCCAGTGGTGCGGAGCATCTGTTAGGGACAACTGGATTTGATTTAGAGTACGAGATGGACGCGTCCTCGCTGGCCCCGGAGCCGGCGACGTACGAGACGGCGTACGTGACGTCACACAAAATGGCGTGCCGCGCCGGAGCCTTCAGCGCCTGCGGGCAGCTCGTCGCCACCGGCAGCGTGGACGCCAGCATCAAGATACTGGATGTAGAAAGGATGTTAGCTAAATCAGCTCCTGAGGAAGTGGACCCTGGTCGTGAGCAGCAAGGTCATCCCGTCATCAGAACACTATACGACCACACGGACGAGATCACAGCCCTGGACTTCCACCCTCGGGAGCAGATCCTGGTGTCGGCCTCCAGGGACTGCTGCATCAAACTCTTCGATATAACGAAGGCATCCGCAAAGAAAGCTTATAAATCTATCACGGACGCGGAGCAGGTGCTGTGCGTGTCCTTCCATCCTCTAGGAGACCACGTGATAGCTTCTACCACGCACCCGGTGATACGTCTGTATGACGTCACCACCAGCCAGTGCTTCGTCTGCCCCATACCCTCGCATCATCACAAGAAACAGGTCAATTCTATCAAATTTTCCCCTAACGGTAAATACTTTGCTAGCGGTAGTGCTGATGGGACAGTAAAGTTATGGGACACCGTCTCCAACAGGTGCTTTAATACGTTCCTCGCCGCACACGACGGCGCTGAAGTCTGCTCTGTCGCATTCACCAGGAACAGCAAGTACCTGTTGACTGCTGGACTGGACTCCTCCATAAAACTGTGGGAGCTGGCCAGCAGCAGGTGTCTGATACAGTACACTGGCGCTGGCACCACGGGTAAACAAGAACACCAGGCACAGGCCATAATGAACCATACTGAGGACTATGTGATGTTCCCCGATGAGGCCACAACGTCGTTATGCACTTGGCACTCACGGTCCGCTAATAGATGTAATTTAATGTCTCTGGGACACAACGGTGCTGTCAGGTATATAGTACATTCTGGAACTGCTCCAGCGTTTCTAACTTGCAGCGACGATTACAGAGCAAGATTCTGGTATAGAAGAGATCCCCTGCCCGCATACGATGAGACCACCCCGTCGAGAACGGTCGTCGCCGTTCGGATGCCGATAGACAAACCCTCGGTCGAGAACGTGTCGAGGCTGTTCGCTAGCTGCGGGGAGATCGCTCTGGTGAGGGTGTTGCGCCCAGGCAACCCAGTGCCCGCCGACGTCAGGCAGTTCCTCAACAAGAACCCGAGTTTGGTGAACTGTGTGTGTGCGCTGGTAGAATTCACCGAGTCTGAGGCTGCGAGAGGAGCGCTGAGGCTTCAGAGTCAGGACGACGAGGGAATGAAGGTGTACGAGCTGAACGGCGTGCCGCGGGAGCCGAAACGGAAGGTGCCGGCGCGGCGGCCATCCGCGCGTCGTCACGAGTGCGAGTACTCTTCGTGCTGCAGCGGTTCCGAGGCCGAATACGACTACAGATACGCGAATCCATTCTACAGGAGGAACTCGAGCGGGTTCTTCACGCCTCGGTCGCCGGAGATCCAGACGTGGGTGCCGAGGCGGCCCTCGACATGCAGCCACAGCTCGGACTCTGGCGTATCCTTCTTCTGCGGGTCAAGGCGGGCATCGCAAGCTAGTACGGGCAGCGCGAGCAGCGCCGAGGGGTGGCTGGCGCGCCGACTGTCGGGATGCTCTCTGTCGGGCACGGAGTGCGGCGGCCGGCGCATGTCGTGCACGCCACGCTTCGAGCCGCGCTCACCGCTGGTGCCCGACGGCACGCGGGGCTTCCATGCCGCTGCCCGCCAGCGCAGAATCTCCGACCTGGCGCTGTACTCGCGCATGACAACACTAATAAGAAAAATGTTGAAGACACACTCGAAACACAAAAAGCTGTGTGAGGAGTGGGCGTTGGCAGAGTGCGAAGGCGAAGGCTGGTGGCGTGAAGCTCGTGGCGCTAGTGAGCAAGGCGAGGTAAGGTATGCCGGCGCCGTGCCCGTCGAACGTGCAGCCTCCGCACCGGCTACCGCGATAGCTGTTCGCTCTGCATTGCACACTATTAAAGCGTCGAACAAAAAGCTACAACGAGTGACTTTAGACATAAGCGCGAAAGGCATTCTGGTTACAGACGTCGATTCACAGCAGAATGTTCTCAGTGTATCAATATACAGAATATCATACTGTTCCGCGGACGCTGCAAACGCCCGTGTATTCGCTGTGGTGGAGGGCAAGAAGGAAAGCGGTTCGGAGGAGGACCACGTGGTTCACGTCTTCGTATGCGCGAGGGCGAAGCAGGCGCGGGCGCTCGCGCTGTCACTCGCGCATGCCTTCAATGATGCATACCAGGCATGGCAAGCTAACCAAGCGAGTTCCCTCCAAGCTAATAGTAAAAAACTAGCACCATGGGTTCGTTTTCCTGACGAGTCAGATGAAGAAGCGGATAATGAACACTGGCAGTCGCCCGCTATGTCTTTCAACACCGACATTTCTTCTAAATTGGAAAGCAGCAGAAATACCTTGCGGAAAATTGCCCGCAATGATAATACCGAATTCTCCAAGCAGAGCATTTTGAATGATATGGAAAAGTTTGTGAAAATGGTTAACACCATGGATGAGACCGTGCTGGTACCCAGCCGCTTGATGAATCTGCCACAGGAAGGTGATGATGACCCTTTCAGCATGTTCGCCATGTTGAATGACTTGAAGACTGAATTGTTGTGGGCTGGTGATGTTGAGGAGCAGGGTGACAGGGCAAGGCGAGTGTCTGACTTAAGTGACAACGAAAGTGACACTTCTAGTGCTGCTGGAGATTCTGGCATAGAAGGAGAAGACGAGAGGGAGTCAGCTGTTCGTGCTGCAGCTGCCTGCCGCAGGCATCTACGAGGACTCCGTCATTCCCTTCGTCAGCTCACAGCTGCTGCTGCACATCTTACACGAACTTATCAAGAAGAGGTGGGCGCACCAGTTGCGACGTGTCCCACTGGGCCGGGCGCCAGCATGGACGCGATCTTGGCGGCGCTCGTCGCTCTGATGGCACTGGCGGCAGCGATGGCCGCCGTGCTGAGCACCCTCTCCAAAGCTGCGATTTTCGCTCTCCTAGCGGTCGCACCCTGCCTCTACCGCTACAGGAAACGCATTTACGTCATTATCAAAACGTTACCGCGGGATTTGAAATTCCTATGGCGGTACGCGAACGGCATCATCAGGTCGAAGCGCTGGGGCCGGCAGAACGCCACAGTGGCGGAACTGTTCACACAGAGGGCGCTTCGGTGTCCCGATGCACCTTGCTTCATTGTGGTCGATGACCGCACATGGACGTTTAAACAGATGGCGGACAAGTCTAACCAAGTGGCCCGCGTTATGCAAGAGCACGTGGGGTTGAAACGCGGCGATGTGGTGTGTGTGTTCATGCCGAACTGCGGAGAGTACGTGTGGACGTGGCTCGGCATGGCGAAGGTGGGCGCGGTGTCGGCGCTCATCAACAGCAACCTGCGCCACAAGCCGTTACTGCACTGCATACAAGTCGCCAAAGCGAAGGCCATTATATTCTCCAACACTCTCGCAGGAGCGATAGACGAAGTCCGTGACCAGCTGCCGGCGGAACTGAAACTGTTCCAACTATATGGAGAGTGCGGGGCCGGTGTGATTGACTTCGGTGCTGAGATGGAGAAGCACCCGCCGGAGTACCCGGTGGTTGTCGACAAGCCTCAGTACAAAGACACGCTGCTGTACATCTACACGTCGGGCACCACCGGCATGCCTAAAGCAGCTGTATTGCCCAATTCTAAATATCTGCTGGTGGTGGTGGCAACAGTGCACATGCTGGGGCTGCGAAGCTCCGACCGACTGTACAACCCGCTGCCGCTGTACCACACGGCGGGCGGGCTGGTCGGCACCGGCGCCGCGCTCGTTGACGGCATACCCTCCGTACTGCGCGCCAAGTTCTCCGGCTCCAACTACTGGACTGACTGCATCAAGTATCAGTGCACGGTGGCGCAGTATATAGGCGAGATGTGCCGCTACCTGCTGGCGCAGCCGCCGCGGCCCACGGACGCGCAGCACCGCGTGCGCATCATGGTCGGCAACGGCATGCGCCCCGCTATATGGCAACAGATGGTCGATAGGTTCAAAGTGCCACAGATAAACGAAATCTACGGCGCTACGGAGGGCAACGCTAATATCATCAACGTGGACAACAAGGTGGGTGCGGTGGGCTTCCTGCCGCAGCTGGTGCCGGCCTGCCTGCACCCCATCGCGCTGGTGCGCACGGACGACCAGGGACAGCTGCTGCGGGACGCTGAAGGATACTGCATTCGCTGCCAGCCCAACGAGCCGGGCATGTTCATAGGCCTGATCGCGCAGGGCAACGCCTCCAGAGAGTACTATGGATATGTGGACAAGAGTGACAGCAACAAGAAGTTGGTGCGCGACGTGTTCTGTGAGGGAGACGCGGCCTTCGTGAGCGGAGACATCCTGGTGGCGGACGAGCTCGGCTACCTGTACTTCCGCGACCGCACGGGGGACACGTACAAGTGGAAGGGGGAGAATGTCGCCACCGCTGAGGTGGAGGACGCGCTCATCGCCGCACTCTCGCGTCGCGACTGCGTCGTCTACGGTGTCTCGATCCCTCAGACGGAAGGTCGCGCGGGCATGGCGGCCATCGCGGACCCCGAGCGCTCGCTGGATCTCGGCAAGCTGGCGCGAGATCTAGACCTCTCGCTGCCCTCGTACGCGCGCCCGCTCTTCCTGCGCATCATGAACGACATTGAAATCACGGGCACCTTCAAACTAAAAAAGCTGCAATACCAAAAGGAGGGTTTCGATCCGGACGTAATAAAGGACCCGTTGTACTTCCGCACGGGCGCAGACTTCGTGCCCATCACCTCGGAGCTGTTCAATGACATTTGCAACGGCAGAGTGAAGCTGCCCTCACCGCCCGCCGTCGCTCACTCCGCCGACATCTCCTCCGGCTCCGGCTCCGGCCTGCCGCTGCTCGTGCAGCGCACCGTCGCCAAACAGATACAGATGGTCGAATCCATTGGCAAAGGCCGCTACGGCGAGGTCTGGCTCGCGAGGTGGCGCGGAGAGAAGGTCGCCGTCAAGGTCTTCTTCACCACAGAGGAGGCCTCGTGGTTCCGGGAGACGGAGATCTACCAGACGGTGCTCATGAGACACGAGAACATCCTCGGTTTCATCGCCGCCGACATCAAGGGCACCGGCTCCTGGACGCAGATGCTACTAATCACCGACTACCACGAGAACGGCTCGCTGCACGACTACTTACAAACGGTCGTCCTCGACACGCACGCCCTACTCACCATGGCGTACTCGATCGTCAGCGGGCTGGCGCACCTTCACATGGACATATTCGGCACGAAGGGCAAGCCTGCCATCGCGCACCGCGACATAAAGAGCAAGAATATCCTGGTAAAGCGAAACGGGCAGTGCGCCATCGCCGACTTCGGGCTGGCGGTGCGGTACGTGGCGGAGCGCAACGAGGTCGACATCGCGCCCAACACGCGCGTCGGCACGCGCCGCTACATGGCGCCCGAGGTGCTCGACGAGAAGCTGGACGTGGCCAACTTCGAAGCCTTCAAGATGGCCGACATGTACTCGCTGGGACTAGTGCTGTGGGAGATGTGCCGGCGCTGCGCCACCGGCGACAAGGCACAGAACGTGGACGCGTACGCGCTGCCCTACCACGAGCACGTGCCGCCCGACCCGTCATTCGAGGACATGCACGCGGTGGTGGTGGCGCGCGGCGTGCGGCCCATCATCCCCGCGCGCTGGCTCGGCTCGGAGCCGCTGGCCGCGCTGGCCGCCGCCATGGCCGAGTGCTGGCACGCCAACCCGCCAGTGCGGCTCACGGCGCTGCGCGTCAAGAAGACGCTCGCCAAGTTCCACAACGAGCCCGTCGCCAAGCTC---GCGGTGTGGGCGGCCTTTATCGGCACTTTATTCACTTTTCCAGGATTGAGGGTTGCCAGGATGCACTGGGATTCATTGAGATACTATGATGATAACAAACTGAAAGTGTTACTTTTGAATATAAACTTTGCGATGCCGTTTGTGCTCGTGCTACTGTGGGTGCGGCCGGTCACCAGACATTATTTGACTGTGAGAGTTTTTAGTGGAATGACAACACCGCTTATGACATCAGAAGCGTTTGACACCCTCCGCGTTTGCCTGGTGGTGGTGTCGGTGGTGGTGAGGCTGGTGCTGCTGCCGCGCCAGCTGCAGGCCTACCTGGACATGGCGCAGAGGAAGCTGGACTCGCAGAAGAAGGAGGCAGGCAGGATCACTAATATTGAATTACAGAAGAAGATAGCATCAGTATTCTACTACCTGTGTGTGGTCGCGTTACAATATGTGTGTCCCATCATAATGTGTCTATTCCTGACGCTGATGTACAAGACGCTCGGCGGCTACAGCTGGACTGGCTTGCTGTACGATACGCCGCCAGTGCCCGCC---ACCACCAGGGCTGTGGTCACTGGACTGGATGTTGAAGGCATCGAGCAGTATCAAATGGCTTTGGAGAATCTGAAGATGATATTCACAGTGGAGGTGCAGCGCGGGGTGCTGGGGTTCGCGAGCTGGTGGTGCTGCTTCTCCTGGTTCCTGGCCACCGCGCTCGGCGCCATGTACCAGTCCTACTTCAGGATA---ATGTACGAGTGTTTTCTTGAGATAGCATTCGAAGCGGAGTTGAATACACACGAAGACCCCGAATGCCTCGCTTTGGCGTTCGAACAATGTAACGAGAATCCAGTTACCAGGGACGCATCGATCAGGGAACTAAGAGACATGATATACGAGCGCGCTGAGTGCGAGCCTCACAGGACTGACGATGCGTTTTTACTCCGTTTTCTTCGAGCGAGAGATTTCATTGTACCTCGGGCACACAAACTTTTGGTACGTTACTGCAACTTCCGGGCAGAATATCCACATCTTTACAAGAATGTTGATTTATGGGGACTTACCAAAGTGAAAGACATCTATGAAGGTTCAATGCTGGATAGACCTGATGTTGGACGTTTGACAATTTTTAGATTTGGTACATGGAACCCAAGCGAGTTACCGATAGAAGACTTGGTACGAGTAGGGTTGGCAATGGCAGAGATCGGCATCCGCCAGCCTAAGCTTCAGGTGCTGGGGGGTTTCGTCATCTTGGACATGGAGGGGTTTTCGTTACAACACATCGCCACGCTCACACCCACCATTGCGTACCAGATGGTGTGTTTGTTGGGTGTAGCAACACCAGGACGTTTGCAGGGCTGTCACATTATAAATTACAACTGGCTTCTAAATTCTTTCTTTTACATCTTCAAGCGCTTCATTCCGCAACAAGCTTGGGGTCGCATCTTCTTCCATGGTCACGATCTGAAGTCACTTCACCAGCACATCGACCCTGAATGCTTGCCTAAAAGATATGGTGGCACATGTAGGAACCATGTGTCAATAGGACAATGGTTTCAAAAGATTAAAAAGTACAGAGAC------------------------------------------------CCAATAGATACAACCAAGACGCCCATAGTGTGGGTGCTAGGAGGTCCAGGGTCTGGCAAGGGCACCCAATGCGAGAGGATCATCGCCAAGTACGGTTTCACGCACCTTTCAACCGGCGACTTGCTGCGCGCGGAAGTGAAGAGTGGTTCGGAGCGCGCCAAATGTCTCACATCTGTTATGGAGCGGGGTGAGCTAGTCCCTAACGATACGGTACTGGAGTTGCTGCGGGAGGCGATGATCGCACGCGCTGCCGACTCCAAGGGCTTCCTTATCGACGGCTACCCTAGAGAGAAATCACAGGGCATTGCTTTCGAGAAATCCATCGCTCCTGTTACTGTAATCCTATACTTCGAGGCGTCATGTGAGACGTTGACGAAGCGTCTGTTAGGCCGCGCTGCCAGCTCCGGCCGTGCTGATGACAACGAGAACACAATAAAACTGCGCCTCAAGACTTTCCTTGATAACAATGACCTCGTGCTCGCGCAGTACCCTGAGAAACTGAGGAGGATAAACGCAGAAGCGACAGTCGATAGCATCTTCAGCGAGGTGCAGAAGGTCCTGGACCCTATCGTGGCAGCTATAGATATGATAAAAGAAAAATTCCCAGAAAAGAGATTCCCCAATTTTTCAATTCAAGAAATTAGTGCAGAACTATATCAAAGATTAGCACCTTTTATACCAGAATTTCTTCAATTGCAGCTTGTGGAATCTGTGAACAATGACACCATAATGACGTGCCTGGTGAGCGCGGGACACTTCTTCCTGCAGCAGCCGCTGCACCCCACCTTCCCGTCGCTGCACGCGCTGCACCGCCTCATGGCCGCCACTTACCAGAACCCGGACGTGCCCTCCCTGCCGCGCCCGGTGAAAGAGGGGTCGATCTGCGCAGCGCCCACAGAGAACAACTGGTACCGCGCACAAGTTATATCTACGTCGGAGGAAAACGACACGTCTGTGGTGAAGCTGGTCGACTTTGGAGGTTACCTCACCGTTGACAATGACCAGCTCAAGCAGATACGTTCAGACTTCATGACTCTGCCTTTCCAGGCTACAGAAGCCCTTTTAGCATTTGTCAAACCCGCCAACAATGAGGAGGATTGGAGCAGCGAGGCGCTGCGCATAATGGCGGGCCTGACGGCGGGCCAGCTGCTGCACGCGCAGGTCGCCGGCTACGACGAGGCCGGTCTGCCGCTCGTGCATCTCTACCTTACACTCAACCCACAGCAAGTAATATTCCTGAACCGCGAGCTGGTGGAGCGCGGGCTGGCGGAGTGGGACGTGCCGGCGGACTCGGGGTTCCATGCCCTCACTGAGGAGAACATTACCAATGATCATATCCCCAATTGGGTGTGGGCTGTCTCTGCTATCAACTTGTTTGTGGCTTACACTTTAGATGGCATCGACGGGAAGCAGGCGCGCCGCACGGGCACCAGCGGCCCTCTAGGGGAGCTATTTGACCACGGCCTAGACTCATACTCCGCCGTACTCATACCAACATGCCTCTACAGTATATTTGGAAGGGATGAGCTGAGTCCGCTCCGTTTCTTCTTCGTGATCTGGAATATCTTCATCAACTTCTATCTGACGCACTGGGAGAAGTACAACACGGGCGTCATGTTCCTGCCCTGGGGATACGACTTCACAATGCTCGGCTCGTGCATCCTGCTGCTGGTGACGTCGGCGGTGGGCGCGCGCGCGTGGCACGTGCCGCTGCCGGGCGGCCTGACGCCGGGCTTCCTCTTCGAGCTGGTGCTCTACTTCTCCGCCATACTCACCAGCCAGACTGTCATTCTTTGGAACATATACAAGTCATACCGCGACGGCACCGGCAAGATGCGGCCGCTGCTGGAGGCGCTGCGGCCGCTGCTGCCGCTGGCCGCGTTCTTCGCGCTCAGCTCGCTGTGGGCGCTCGCCTCGCACAACGACATCATCAACCGCGGACCCCGCCTCTTCTACATACTCACCGGCACCATCTTCTCTAATATTACGTGTCGGCTGATAGTGGCGCAAATGAGCGAGACGCGGTGCGAGGTGCTGAACGGGCTGGTGGTGCCGTACGCGGGCGCGGTGGCGCTGGCGCTGGGCCACGCCTTCAAGAAGCTGCTGCGAGCCGCCGCGCCCTCCGCGCCGCACCACGACCACCCCGGCTTCCTACGTCTGGTGGAGGAGTCAGGATGGTTATGGCAACTACGGCAGCTGTTCCAGCTGTCGGGCGCGGTAGTGGACCTGCTGGACCTGCAGGGCTCCTCCGTGCTGCTCTCGCTGGAGGACGGCTGGGATGTCACCTCGCAGATATCTTCGCTAGCGCAGATCTGCCTGGAGCCGTATTACCGCACGCTGGAAGGCTTCAGGATCCTGGTGGAGAAGGAGTGGCTGGCCATGGGGCATAAGTTCCAGCAGCGTTCCAACCTCGCCGCCACCCCCCAGCAGGGCTTCACACCAACATTCCTAATGTTCCTCGACGCTGTGCATCAGTTATTGAAGCAGTTCCCGCTGGCGTTCGAGTTCAACGACTTCTACCTGCGGTTCGTGGCGTACCACAGCGTGTCGTGCCGCTTCCGCACCTTCCTGTTCGACAGCGAGGCGCAGCGCGCGGAGCTCGGCCTCGCGCACGCCGACGACCGCCGCGACGCCTGCAGGCTGGGTGTGGAGACGGGCGCGGGCGAGGAGGAGTGCGGGCGCGCGGCGGCGCACGGCGTCTCGCTTTTCGACTACGTGGAGCGCGTGCACCAGCGCACGCCGCTCTTCTACAACTTCCTCTACACACCCGACTTCGATAACCCGGTGCTGCGGCCGGTGTCTGCGATCAACTGCCTGGAGGTGTGGGAGTACTACGTGAGCGAGGAGCTGTCGCACGGGACGCCGTACGAGCTGGAGCTGATGGAGGAACAAAGTGGAACATCTGCGCCAAGGGTAAGCGATAAACGCTTAGCACAAACTCAAGCTAAAGTCGATGAAGTTGTTGGAATAATGCGTGTCAATGTTGAGAAAGTTTTGGAAAGAGATCAAAAGTTATCCGAACTAGACAATCGCGCAGATGCGTTACAGCATGGAGCAGCGCAATTTGAACAACAGGCCGGTAAGCTGAAAAGAAAGTACTGGTGGCAAAACATGAAGATGATGATGACCAAGTACAAGTTGAACAACGCGCTGCGTTCCTCCTCCGAGGTGACGCTCACCTCCTACCTGGCGGCCGAGGGCGCCGCCGGCAAGCGGGATGACCGCGCATATCACATACCCGTGCTGGACAATGACAACCTGGACACGGAGGCCAACAGAAACCTTGCGGGCGCGCGCTGCCCCGGCTGCCCCTCTTGCGCGCTCCCGGCCGACCTGGCCGCCTCCCTCGCCAAGAACGAGTGCGACAGGTTCGGACTCAACGAACTCAAAGTCGAGGGCTTGGACAATGTGTGCCTCTGCGAGAAGTTCAACGGCGGCTGCAAGCTGTGTCCGCGACCTAGCCTGGCGCCTACGCTCAGCCTGGGCACCGAGGGCAAGGAGTCCTGCCTCGCCTGTCACCGCGGCACCTGCGGCGCACCCTATTCCAATGGCAGTGGGTACGCGCTGGCGGGTCCGGCGCGGCGCGGCTGGCGCGGCTGGCGTGGTGCGGCGGTGCGGCGCGCGCGGGCCTGCTGTTCCGCTAAGATGCTACTGCGCCGACTGCCTATCCTCGCCTGGCTGCCCACATATAACTTCAGGAGCGGCCTCGCAGACCTCATTGCAGGCGTGACGGTGGGGCTGACGGTGATCCCGCAGGCGATCGCGTACGCGGGCGTGGCGGGCCTGCCGCCGCAGTACGGCCTCTACTCCTCCTTCATGGCGTGCTTCGTGTACACGGCGCTGGGCTCGGTGAAGGACTCCGCGGTGGGGCCGACCGCCATCGCCGCCATCCTCACTCGAGAAAACCTGCACGGCCTCGGGCCCGAGTTCGCCGTGCTGCTCGCCTTTCTTTCCGGCTGTGTCGAGCTGCTCATGGGTCTGCTGCAACTAGGGTTCCTGATCGACTTCATCAGCGGGCCGGTGTCGGTCGGCTTCACCTCGGCCGCGGCCATTATCATCGCCACCACGCAGGTCAAGGACATCCTTGGCCTCAGCTTTCCCGGCGGCAAGTTCCTGCAGGTGTGGGCGGGGCTGTACGAGCACATCGGCGAGACCCGCCTGTGGGACGCCGCACTCGGCCTCGGCTGCATCCTGCTGCTGCTGCTGCTGCGGAAAGTGAAAGACATCAATGTGGGGGCGAGTGAGAAGGGCGGC------------------------------GGGGGGCGCGGGCGCGCTGCGCTGGCGCAGGCACTGTGGTTCCTCTCCACCACCAGGAACATCCTGGTGGTGCTCGTGTGCGCCGGCCTAGCGTACTACTTCGACACCAAGAACCAGACGCCGTTCGTGCTGACCGGAGAGGTGCGGGCGGGCCTGCCGCGCCTGGCGCCGCCGCCGCTGTCGGCCACGGTGGGCAACCACACCTACAGCTTCGTCGAGATGACGTCCACGCTGGGCTCCGCCATTTTCGTCGTGCCGCTGCTATCCATACTAGAGAACATCGCTCTCGCTAAAGTCTTCTCGGAAGGCAAGTACGTGGACGCGACGCAGGAGATGATAGCGCTGGGGGTGTGCAACATGGCGGCCTCGCTGGTGGACTCCATGCCGGTGTCGGGCGCGCTGTCCCGCGGCGCCGTCAACCACGCGTCCGGCGTCGCCACGCCCGCCGGCGGCCTCTACACCGGCGCCCTCGTGCTGCTGGCGCTGCAGTACTTCACGCCGTACTTCTACTACATCCCGAAAGCGTCGTTGGCGGCCGTCATCATCGCCGCCGTCGTCTTCATGATGGAGCTGCACGTCTTCAAGCCCATCTGGCGGACCAAGAAGGTGGATATAATCCCCGCGGTGGTGACTTTCGCGGCGTGCTTGCTGCTGCGCTTAGAGCTGGGCATCGTGGTGGGCATCGCCGTCAACTTGTTGTTCCTGCTGTACGCCTCGGCGCGGCCCGCCGTGCGCATCTCCAGCGCCCTGTCGAGTGACGGCGTGCCGCACGTGGTGGCGACCGTGGACCGCGCGCTGGCGTTCCCCTCGGCGGAGTTCGTGCGGCGCGCGCTGCGCAAGGCGGCCGACAGCACGCGCGCGCCGCTCGTGCTCGACGCCTCGCACGTGCAGGCCGCAGACTTCACCGCCGCCAGGGGCATCAAGGCGTTGATCGAGGACTTCCACGCGCGCGGGCAGACCATCATCTTCTACAACGTGAAGCCCTCCATAGCGGAGGTGTTCCGCGGCGTGCGGCCGCGCGAGTTCCTGCACTGCTCGTGCCCGTTAATGAATGTGCCAGGTCGTACACATCCCGTGGAGATATTTTACACTCCTCAACCTGAAAGGGACTATTTAGAAGCTGCTATACGAACTGTTATTCAAATACATTTATGTGAGGAGATAGTCGGTGATATTCTGCTGTTCTTAACCGGTCAAGAAGAGATAGAAGATGCATGTAAACGGATAAAACGGGAGATTGATAATTTAGGACCGGATGCTGGTGAATTGAAGTGCATTCCATTGTATTCTACGTTGCCACCTAATTTGCAGCAAAGGATATTCGAACCTGCCCCACCTAATCGTCCTAATGGTGCGATAGGACGTAAAGTGGTAGTTTCAACTAATATAGCGGAAACTTCTTTAACAATAGATGGTGTAGTGTTTGTGATAGATCCAGGATTTGCTAAACAGAAGGTATACAATCCTCGTATACGAGTGGAATCTTTGCTGGTGTCTCCGATCAGTAAGGCATCAGCTCAACAAAGGGCTGGTAGAGCTGGACGTACGAGACCAGGGAAATGCTTCAGGCTGTACACGGAGAAGGCTTACAAGAATGAAATGCAGGATAATACATATCCTGAGATTTTGAGATCAAACTTAGGATCTGTAGTTTTGCAGCTGAAGAAGCTGGGTATCGACGATCTGGTGCACTTTGACTTCATGGACCCACCAGCTCCGGAGACGCTCATGAGAGCACTCGAACTGTTGAACTATCTAGCTGCACTCGACGACGATGGTAACCTTACGGACCTGGGCGCGGTAATGGCGGAGTTTCCTCTGGACCCTCAACTCGCGAAGATGCTGATCGCCAGCTGCAACCACAACTGCTCCAACGAGATCCTCTCCATCACAGCCATGCTGTCCGTGCCTCAATGTTTTGTGCGACCGAATGAGGCTCGCAAAGCGGCTGACGAGGCTAAAATGCGCTTTGCACATATCGACGGTGACCATCTTACCTTACTTAACGTCTACCACGCTTTCAAGCAGAATATGGAGGATCCCCACTGGTGTTATGACAATTTCATCAACTATCGCTCCCTCAAATCTGGAGATAACGTCCGTCAGCAACTCAGCAGGATTATGGACAGATTCAATTTGAAGAGAACAAGCACGGAATTT---------------------------------------------------------------------------------------------------------------------------------------------------------------------------------------------------------------------------------------------------------------------------------------------------------------------------------------------------------CTGGAGGCGGCGCAGCGCACCAACCTGTCGGCGGACGAGGTGCTGGCGCGCCGGCCGCTGTCGCCAATGGAGAAGGTTCTGGCGCTACTGCAGTCGACGCGCGAGGAGGCGCCGGAGCCGCCGCCGGGGCCGGAGGCGGAGGCGCCACGCGCGCCGCCCAAGCTGTTCGTGGGCAAGCCGGAGCCCATCAAGTCGCAGCCCGTGAAGCCGATGGCGCGGCGCGAGGACGAGCCGGCGGACTCGCCCTACTCGCCGGGCTCCAGCGACTTTGGCGACCTGTTCGAGCCCCCCGCGGGCAAGCGGGACATCTTCGACGCGCTCTTCGACAAGCCGCCCTCGCGCAAGAACAAGTCCTCCGCTGCCAAAGTGCCCGTCAAATTCAATAAAAAGAAAGGAATCAAAACCCAAGTGGGAGTCAAAATCGACGAGGATAATCTGAAAATCCTGGACGACCTGCCGAGCTCCGCAGTCGAGATGCAGGTCAAGAGCAAGTTCTTGAAGAAGCTGAACCGGCAGGAGCGCGTGGTGGAGGAGGTGAAGCTGGTGCTGAAGCCGCACTACAACAAGAAGCACGTCACCAAGGAGGAGTACAAGGACATACTGCGCCGCGCAGTGCCCAAGATTTGTCACAACAAAACGGGAGAAATAAATCCGACCAAGATCCAAGCGCTAGTTGAGGCGTACGTGAAGAAGTTTAGGTCGGAGCCGGAGAACTACGAGGCGCTGCTGTCGCTGGCGGAGCGCCTCGGGGAGGCGAAGCCCCGCGGCCTCGCGCGCCACGAGATAGACCAGCTGCCCACATACAAGTACTCCGAGCAGACCAGACATGGCGAGCAGACGTCGTGTGTGGTGTGTATGTGCGAGTTCGAGGCGCGCCAGACGCTGCGGGTGCTGCCCTGCGCGCACGAGTTCCACGCCAAGTGCGTCGACAAGTGGCTGCGGTCAAATCGGACGTGTCCCATCTGTCGCGGGAATGCTTCAGAGTACTTCAACAACTCTGAGTGGGAGATTATAAAAACAATGACCAACATACCTGCCATTGTTAGAGATGAAGATCCACTCAAAGCTAGAGGCAATCCAGCAATTCAACAATGTCTTATAGCACAAGGCAAGAAATATTTGGAAAAAAGATACAAACAATATATGAGTGATGTGGTGCGAGCAAACCCTGCTGCAGCTATGAGAGGTGGAGAACCTGGCACATATCCATTGGTACGAGGCTTTGTAGGGCTTCGTTTACAAGGACAAGGCAGCCAAGGTCTTGCTGATGGTGTAGTTGACGACCGACCACTCTGGCCCATGATATACTACTGCCTTCGAAGTGGAGATGCCAATGCTGCCTTACATTGTTTACGGAAAGCAGGACGTGATCATGAAGAATTTATATCAGCACTAGAAGAGCACATCAGGAATCCGGAAAAAGCCTTAAGTGACAAACTACAGACAGCCATTAACTTTCAATATAGGATACAA------------------------CAACTTTGGGCAGTTAGCGGTGGTTTTGAATTTGGTTGGTGGCTGGCCTCCGTGAACCAGCCGCGGCTCGTGCAGAATTATGTCTCCATGTTGGAACCTTGGTGCGAGTGGAACGCTTGCTCTCGTCAGTTTATCTTGGGTCTGTCGCTGCTGGACACGGAGGAAGCGGAGGCTGCGTACACGGCGTTCTGCAAGGCGGCGAAGGGTGTCAGCACGGAGCCCTTCCTGCGCCGGCTGGTGGCGGCCGCCGACGCGCCCCTCACGCAGCACCAGGCGCTCGTGCTCTATTACATGAAGGTCATCAAGCTTTTCGAAATCCACGACGCAGGCGCCTGTGTGGTCCGACTCGCGGAGACTGCTATCAGTATCGCCGACAAGGATGACCCAAACCTGGCGATGTTCCAGTGGCTGGTGTTCAAGTGGCACCTGGCGGGCGGGCGCGTGGAGCGC------------------------------------TGTACAGACTCATACACAACAGTAAGTCAATCATCACCAATATATTCCAACTATGTGAATGCATCTGCACTTCCTTATCACACCAAAGGTCCGGGTAGCAGCATTATCTCTAGTAATCAAGGTTCAGAGGAATGTGAGCTGCCATTGCCGCCCGGCTGGTCCGCGGACAGAACATTACGCGGCCGGCGGTACTACATGGACCACAATACACAGACCACACACTGGACGCACCCTCTGGAGAGTGTTCCGCAGCCCTGGCAGAGAGTTTCTACACCACATCATGGAGTATATTATTTTAATGAAATAACTCATCAAACAACATATGCGCATCCTTGTCTTGTCGGTGGTTGTTACTTAGTTAGCCCACTCGTTCCTACTCTGGTGCCACCTTATCTACTTGAAGAGATACCTCATTGGCTCATTGTTTATTCTAAAGCGGATCAAGAGTTAGACCACAAGCCTGGTGATGGTGGAAGTCAACTTGAGGCAAGATTAAATAAAACCAATGTAGTGCACTATATTTGCGCCAAGACGTCTACAGACTACTTTAACATTTGGTTGAATTTGGAGCTGCTAGTACCGTTTGTGATCGACTGCTGGGTGGACAACACCAGGCTGGAGTATGACAATGTTACAAGGACAACCAGGACCCCTGAGGGTGTGGATATTCGAGTCCCGGGATGGGGAGACCCAGAGCCAGTGGAATGGCTGGACCCCTCACACGACAGTACTGGAGCATACTTCAATACAATCGGAGATGCTCTTGTAAAAGAAGGATATGTAAGGAATGTGTCTTTGAGAGGAGCTCCTTATGATTTTAGGAAAGCTCCAAATGAGAATGGTGAATTTTTCGTGAAACTAAAGACTCTAGTTGAGGACACATATACAATGAACAATAAGAGTGCAGTGACACTGATCGTGCACAGCATGGGCGGCTCGATGGCGCTGCACTTCCTGCGACAGCAGACACAGTCGTGGAAGGACCAGTACATCCGGAGACTCATCTCACTGTCCACCCCTTGGGGTGGGGCGGTTAAAGCACTTAAAGTTTTTGCTATTGGCGACGATTTAGGTTCATCCATGTTAAGTCAGAGCACGATGCGACTGGAGCAAGTGACCTGCCCGTCGCTGGCGTGGCTGCTGCCCTCGCCGCTGGTGTGGCGAGCCGACGACGTGCTCGTGCAGACTGATAAGTTCAACTACACTATACAACATTTGGAGAAGTTGTTCACCGACATGGAGATGCCGACAGCGTGGGAGATGCGCAAGGACACGGAGCGGTACTCCCGTGACGCTTCCGCGCCGGGAGTAGAGCTGCACTGCCTCTATGGGTACAACCTCACCACTGTGGAGCGGCTGGTGTACAAGCCGGGCACGTGGCTGGACGGGTCGCCGCAGCTGGCGGGCGGCGACGGCGACGGCACCGTCAACCTGCGCTCGCTGGAGGCCTGCGCGCGCTGGGGCAAGGCGGGGGGCGCGCGCAACGCTCGCCGCCCCGTCAAGACCCTGCCGCTGCCCGGCGCAGAGCACCTGCGCATCCTGCACGACCCCCGCGTGCTGCGCTACATCCTCACCGTGCTGATGCGCGAATTCAAAGTAGTTGTGCTGGGATCGGGTGGGGTCGGCAAGAGTGCTTTGACGGTGCAATTTGTGTCTGGATGTTTTATGGAAAAATACGACCCCACCATAGAGGACTTTTATAGGAAAGAAATAGAAGTGGACAATTCTCCGTGTGTTTTAGAAATATTGGATACAGCGGGCACGGAACAATTTGCATCCATGAGAGATTTGTATATAAAAAATGGCCAAGGCTTTGTTGTAGTATATTCTTTAACCAATCACCAGACGTTCCAAGACATAAAGCCAATGAAAGAGTTAATCACGCGCGTCAAAGGCTCGGAACGTGTGCCGATATTGCTAGTGGGAAACAAAGCAGACTTGGAACACCAGCGGGAGGTTTCACAGGCGGAGGGCTCCAGCCTCGCGCAAATGTGGGGCTGCCCGTTCTTCGAGGGCTCTGCCAAGAGTCGCATCAATGTGAATGAAATGTTTGCAGAAATCGTGCGCGAAATGAACGTTAGTCCAGAGAAGGACAAGAAACCTTATTGTTGTTGTACAGTGCTTGTCAACTGCTCCGGCGCGCTCGTGTGGCGCGTGCCGGACCTCGCCGCCAAGATGGCCGAAGCCAAATCCAAAGATGGCGTCGAACTGCTCTCCCCCGCCTTCTATACCAGCCAGTACGGGTACAAGCTACAGGCGTCTCTGTTCCTGAACGGCAACGGCGCGGGCGAGGCGACGCACGTGTCGGTGTACATCAAGCTGCTGCCGGGCGAGTACGACGCGCTGCTGCGCTGGCCCTTCGCGCACTCCGTCTCCTTCACGCTGTTCGACCAGAGCGCCAGCCCCGAGCGCGCCTGCAACATCGTGGAGAGCTTCGTGCCGGACCCCGCCTGGAAGAACTTCCAGCGCCCCTCCAAGGAGCCCGACGCGCTCGGCTTCGGCTTCCCCAGGTTCGTCTCCCACGAAATGCTCAAGAAGAGGAACTTCGTCAAAGATGACGTCATGTTCCTCAGGGTCAAGGTCGACCCCAGTAAAATTGTAGCCGTACTGCAGTTCCCTGTGGGAAGAATACATAGACATCTTAAAAATAGGACAACAAGCCACGGCCGTGTTGGCGCTACGGCCGCAGTATATTCAGCGGCTATTCTGGAATATCTAACTGCCGAGGTATTGGAATTAGCGGGGAATGCATCCAAGGATCTAAAAGTGAAACGCATCACCCCCCGGCATTTGCAGCTAGCTATCCGAGGAGATGAAGAGCTGGACAGTCTAATCAAGGCCACCATTGCAGGCGGTGGAGTCATACCTCACATACACAAATCCCTTATCGGCAAAAAAGGTGGCCCCGGAGCTCCGGTTATGAAGAAGTACTCAGTTCTCGGCAACAACAAGAAAGTGACGATGGAGACGAATGCTACCCGTCTCAAAGTCGTCGGCAACAACTGCATCGTTCGAGTGACGACAAATCGAGGAGATCTCGAAGTGATCGGCAACGATTGCCGCGTGGAAGTGAACGATAATTACGGTGTTATCAATCTAGTGGGTGGAAACGGAGTTGTAGCGATAAGTAAACGATGGCGAGGCGATAAAGTGCAAGTGGTAGGGCATAACTGCCATACCTTGGTGGACGGAAAGGAAAAACCACAGCAATTCTACGAAGCGCAGCTGTCGCCGTTTAGTAAGGACCTGGATGACGTCATCGATTCGATCTTCACCTTCGTTATGCGA---------------------------------------------------------------------------------------------TGCGAGCGCGGGCGCAACTGGTGGCACCGGCGGCGCGGCGCCTGCCTGCCCTGCACGCGCTGCGACCCCGCCCGCCTCGCCGTCAAGTACCCTTGCGAGGTGCACCGCGACACCGTCTGCCAGCCACTCTACGAGGTCCGCATCTTCCCCTTCAACGTCCGCCCGCGCAGGAAGAACGATAGTCATCACAGTGAACAGTCCAGTGATTATGAGTACTACGAGTATTCAGACTATAGCGGTGAAGTGACGGATAAAAGTGACGATGTGATAGAATGGGACGTGCAAACGTCCACTTTGACGCTCGCAGTGAGTGGCTGTGTGGTGTTCTTTGCGGTGGTGCTTATACTGTCGCTGTACCACGCCAGGCAGTGGAAGGTTCTCAAGCAAGCGCTCAAGTCTGATGTGCAAGACTTGTCAGCAAAGCTGAAGCTAATGGAAGCG---GGAGAGAGTCCGGTAGAGCCGGCGCTGCCCGCGGAC---CACATATACTGCAATATAAACGTCGCCAAAGACGCACTTTTAGGTACGGATACAACGAAGAAAGGACTCGGCAACGTGTACACGCAAGAGATGTCGCTCGTGATACCGGACAAGTTTCAACATATTCTTCGTATTATGAATACGAATATTGATGGCAAACGTAAGGTTATGTTTGCCATGACCGCTATTAAAGGTGTCGGTCGCAGATACTCCAATATTGTGCTAAAGAAAGCCGACATCGATTTGGATAAACGCGCTGGTGAATGTACAGAAGAAGAGGTCGAAAAGATTGTCACTATTATGTCAAATCCTAGACAATACAAGATTCCAGACTGGTTCTTGAACAGACAAAAGGATATTGTTGATGGAAAATACAGTCAGTTGACTTCTTCTAACTTGGACTCCAAACTCCGTGATGACTTAGAAAGGCTTAAGAAAATCCGTGCCCACAGGGGTATGCGTCATTACTGGGGTCTCCGTGTGGGCGGCAAGGGCTGCGTCAAACTCTGGGATATTACTGAACCTGGT------GCTGTTATGGAGCCCTTGGCGCAGTTGGACTGTTTGCAACGAGACAACTACATCCGTTCAGTGAAGTTGTTACCGGATGGGCGCACGCTGATCGTGGGCGGAGAAGCCTCTAACCTCTCCATCTGGGACCTGGCCGCGCCCACGCCGCGCATGCGCGCAGAGCTCACCTCCGCCGCGCCCGCCTGCTACGCCCTCGCCATCAGCCCCGACTCCAAGGTTTGCTTTAGTTGCTGTTCAGATGGTCATATCGCTGTCTGGGATCTCCATAATCAAACATTAGTTAGACAATTCCAAGGGCACACGGACGGCGCGTCGTGTATCGACATGAGCGCGGACGGGTCGCGGCTGTGGACGGGCGGGCTGGACAGCACGGTGCGCTCCTGGGACCTGCGCGAGGGGCGCCAGCTGCACCAGCACGACTTCAACAGCCAGATATTCTCACTAGGATACTGTCCTACTGGTTCGTGGCTGGCTGTGGGCATGGAGAACTCGCAGGTGGAGGTGCTGCACTGCGGCAAGCCGGACCGCTACCAGCTGCTGCTGCACGAGAGCTGCGTGCTCGCGCTCAAGTTCGCGGCCGCCGGCAGCTGGTTCGTCTCCACTGGGAAAGATAATCTGTTGTCGGTGTTATACTTAACCTATTATCTAGTAGAGGTAGTCAAGAAACCTATATTAATTTGCCGAAAAGGCGAATTCCGACAACTTCTGGAAGAGAATGTGCCTATTCTGAATGAATATTATTGGCCCACGCCGTGGTGCGTGGAATCAAGGTTACAGACGGTAATCGGCTCTCTGCTACGTTCATTGTTGTTGCCGCCGCTGCAATTTCGACGAGAGGTGCTGAAGCTGTCGGACGGCGGGCAGGTGGCGCTGGACTGGCTGCAGGAGGAGGAGGAGGAGTTTATTGATGCACAAGAAAGGCGCAGAGAGCTTGGCAGGGAGCTGGCTTCTATTGAAGCACGCTTAAAAGAGCTGCATGCTGAAATGCAGAATACTATGAAAGGAGATGAAAAATATCTACAACTCTGCACAGAAGAGCACAAGTTAATCATACAAGAGAGAGCACTGCGGACACTTTTTTCGGATGCAGAAAGAGAGGAAAGGGAACTTTTCGCCACAATGTCTGCAGCGGTGAAGCTGGGCCATGAACGGGAGAGAGCACATGCTGAACGTAACAAATACTGGTACATAGTCGCTTCTATATTTGGTACAGTGTTAGGTATAGCTGGTTCAACAATCAATAACCGTTTAAAAATGGCGGAGTTCCGTGACATGATGGAGCAACAGATGGCGCGCAGTGCCAGCGTGCTCTACACCATCGCGGGCGGCGGCAGCGCCAGCAAAGCCGATATCACTGAAGCTATGAAAACTGAATTCGCTTATCAGGAACAACTTGCACAAAACCTACAACTTATGCAAGAAAATATAAATCATCTAGTCAATAAACAGTCATCATTAATAGAACATTTAAATCATCAAGAACATGTTGTGGAAACTCAAATAAAAGAACTAAAACGATTGGTAGTC---ATGGCTGCCGGCGACGTGACGCGGCGTGCCTCAATCACCGCGCCGTCGATGCACCGCCGGCCGTCCGCGCGTCGCGGCTCTCTCATCAAGAACCCACAAACACAATCGCAGGAAGTGCCATGGGACATAATAGACCGGTGCGCGCTGCCCATCGTTCTGTGCCATGCGCTCGCGGTTGTGCTTTCGGCGCTACTCAACGCGATGCATGTCAGCCAGATATCCGTATTCACGCTATTCCTCTGGTTCTCTATATCCGTAACCGGTTCACTCTGGTTTTACCACAACTTACAGGTAACAGCTGCAGGGAAGGCAGTACTTGTAACCGGATGTGACAACGTGCTTGGCAATGCTTTAGCGCGTCGGCTAGACGATCTCGGCTACCACGTGTTCGCCGGCTTCCAGAACAAGGCCGGTAACATTGATGCCGACATGCTCAAAGAAGACTGCTCCGGACGATTACATACCTTGCAACTTGATATCACGTCTGAAACTCAGATATTGTCGGCGTCCTTGTATATCGTGGACCACTTGCCAGAGGGCGCACAGGGTCTGTGGGCAATCGTCAACTGTGAATCCTGGTGCGCACTAGGTGAACTAGAATGGGTACCTTTCTCAGTCATTCGAAGAGCAATGGAAGTTAACTTGTTAGGGCCGGCTCGACTGGTGCAAGTGATGTTGCCGCTGGTGAGGCGCGCGCGCGGCCGTGTGGTGCTCGCCTCCTCCATCTTGACGCACGTGGCGGCGCCGGTGCGCGGCGTGCATGCTGCCTCTATGGCCGCACTTGATGCCCTCGCCGCCTGCCTGCGACGTGAACTCAAACCAAGAGGAGTTGATGTTGTGGTTGTGGCGGCGGGCGAGTACACGACCGGCAGCGCGTGGCTCAACGAGGAGAAACTTCTAGAACAGGCGCGCGACATGTGGAAGAGACTCAGCGATGAACAAAAGGGCGCGTACGGCGAAGATTATTTCGAACAAGCTCTTCGTAGTCTCGAGAAATATACTAAGAGTGCGGACGGTGACCTGACTGCGGTGACTCGATCCTTAAGCGACGGCGTGACCCGCACTTTCCCCCTGGCGCGCTACACGCCGGTCTCACCGCGGGAGAAGCTCAAGTCCTTGTTAGCAGAGCATCTACCTCGATCCCTGTATGAAGGACTCTACTCTGATGGAGACTTAAGTTATAGAACTGCAGGCTCCAAATTCAGTCAGACGGGAGTTTTTGAAGTAACAAAAGCTCCTGAAGAACAGATAGCGCAAGCAATGAGTATGAATGCATCTGGACCTGCGCCTTCCGCATTGAGAGTCACCGTTCCTCCGGAGTTACAAGGAGTGGCATTCATCTCTGTACTATGTCAGAAAGAGCAAGAAGATGTAGTAACAGCTACTCTCAGTTCATCCGCACTGAACTGTCCCAGCACACTTCTCGGAGACGGAGCAGATTTGCATTGGCAACAAAAGTTGGAGGCCGCACAGAATGTGTTGTTCTGTAAGGAACTGTTTGCTAGACTCGCAGCGGAGGCGGTACAACTAGACGCTTCTATACCGCACATGGTTGTTGGCAATCAGATTATGGCTACGGTTCTTCCTGGAATTCAGTTGTTGATTGGTCTCTGTCACAATAATGGTCAAAATAACAACAAC---AATCCGGACGGAATAAAGAGTGAGGGTTCCAGCGGGAAGTCCGAGCACGACCACGTGCTGGAGCACTCCCTGCACCAGCTGCTGCGCGCTGTGCACCACAACAACACGCACCACCCCTTCCCGCACCCCGCCACCGGACCCCTCGGACCCTCCAAGAGGCGCTCCCTCGCTGGACCAATGGCTGCGGACAGATATGAATTGTTGGACATGACCAAAGAACAATCGCTATTGGAGCAAATAATACAACAAGCTCAGCATTTCTTCATGCGCAGGCGCAGCGAATATGTCCTGGATACTATTGCTAAAGAGGTAAAAGACCCCTTGATAGTGTCACATTGGAATGCACTGAACAGCCCAACGCAGTCCTGTGTCAAAATAAACATCATAGCTTTTGGTTATGACGCGGTGTGCCGCACCTCGCTGGTGGTGCACGTGGGGGAGAAGACGCTGAAGTGCATCTGCCGCGATGGCCGCGTCAGACATCTCTCCTACGAGCTGCAGGAGCTTAGAGACCTCATCTACTGCCAGATCTACCAGCACCAGATGATGGCGGTGCAGGCGGTGGGGCGCTGCATGGGCTGGCAGCTGCTGGCCTCCAGCGCACACCTCGGCTCCGGGCCCGTGGAGCCGCTCGGCAACGCCTCCTCCTGTCTCCTCGCATCGCCTAATGGAGATAGGATGATTGCAATAAGATGTGAACCTTCAGTTGGGATCCAAGCGTTCATAGCACAATCGCCCAGAAAAGATTTCTTTGCAAGTGAATTGGTAAAAGATAAGAAATGGGAGAACCTCGGAGGTGCATTCAAAGAGATCAAACTAGAAAAAATGGAGGGTAAAAACTTTCTCAACAAAATGGAACTATTAATGGCCTGCCTTAGCAGTCCTTCACCGACGTCCGATGAAAGACTCCTAGAGTATGATATTGATGAAGTATTGTTTGACGAACAGTCGCCCTTCCAAAGAGTGCAGATCGTTCATTCCAAGTCACTTGGCAACATGTTAGTGTTGGACGACTTACAAAATATATCTGAAGCTGATCTGATCTACACGGAAACTCTTATGCAGAGGGGACGAGAGAATTATGAAGGAAAGGAAATTGTTATATTGGGCGGCGGCGACGGCGCGCTGCTGTACGAGCTGCTGAAGGAGAAGCCGAAGTTCGTGTGGATGTTGGAGATCGACGAGACGGTGATGCGCGCCTGCCACGCGCACCTCCGCGCCATCTGCGGGGACGTGCTCGCCGCGCGCAAGGCCCACAACTACGAGATTATAGTGGAAGACTGCATGCTGACGGTGAATAAATTCATCAAGGAGAACAAGAAGGTGGACTATATATTCGGCGACCTGACCGACATCCCGATATCGGAGTCGGCGTGCGGCGAGCTGTGGGAGTTCATGACCACCATACTGCACGCCGCCTTCCAGATACTGCGCCCCAGCGGCAAGTTCATGACGCACGGTAATGGAGCAACATCACGTAAATCATTGGAACTATACGAGCAAGAGTTGGAGAAATTAAAGCCACCGGTGACCTTCACAAAGAGCAAGGCCTTCGTACCCTCGTTCCTGGAGGACTGGATCTTCTACCAGATATCATTC------------------------ATGGCGAATCCGTCATCAGGCGTTGTTGTTCCACGTAATTTTCGACTTCTAGAAGAACTTGAGCAAGGTCAGAAGGGAGTGGGCGATGGGACTATATCTTGGGGTCTCGAGAGTGATGATGACATGACCCTGACTCACTGGACTGGCATGATAATTGGCCCACCTAGGACTCCTTATGAAAACAGGATGTATTCACTCAAGATTGAATGCGGTACTCGGTACCCCGATGAACCACCTACTGCTCGATTTATGTCTAGAATCAATATGAATTGTGTGAACAGCCAAACTGGACTTGTGGACAACAGACAGGTGCCGATCCTCGCGCGGTGGCAGCGCGACTACACGATCAAGACGGTGCTGCAGGAGCTGCGGCGCCTCATGACCCTCAAGGAGAACATGAAGCTGTCGCAGCCGCCTGAGGGCAGCAACTTCCTTAAAGTCACCATAGACAAGCATCCAGTCAGATTTTTTGTACATAAAAGGCCGCACGTTGACTACTTTTTAGATATAGTGTCTCAATGGTATGAGCTGGTGGTGTTTACAGCATCAATGGAGATATATGGCGCGGCGGTGGCAGACAAACTAGACAACGGACGGGGAATACTGCGGCGACGGTTTTACAGACAACACTGCACGCCGGAGCACGGCTCCTACACAAAGAACTTGTCGTCAATATGTGACGACCTAAACAGGGTGTTCATACTGGACAACTCACCGGGTGCTTATCGGGACTTTCCAGATAATGCGATACCAATAAAGTCGTGGTTCTCGGACCCGCTGGACGTGGCGCTGCTGAACCTGCTGCCGGTGCTGGACGCGCTGCGCTTCACGCACGACGTGCGCTCCGTGCTCTCGCGCAACTTGCACCTCAACCGCCTCTGGATGGCCAACAACAGAGCAGCCAAATCTGGATTAGCCGCGGAAGCACAAAGAAAGATCAACAGCAAATACAGCGAGGAGTTGGCTGAGGAGTGTTTAGAATGGGTGCGGCAGATTACAGGCGAGCCCCAGAACACGTCCGGAGATATGGATAACTTCTTCGAAGTGCTTAAAGATGGAACTCTTTTGTGCAAATTGGTGAACAACATCAAGCCTGGCATGGTGAAGAAGGTGAACGAATCAAAGATGGCGTTCAAATGCATGGAGAACATCAACGCGTTCCTGGAAGCAGCGCGCCAGCTCGGCGTGCCCGCGCAGGAGACCTTCCAGACTGTCGACCTGTGGGAGAGACAGAATTTGAACTCTGTCGTCATCTGTCTGCAATCCCTCGGGAGAAAAGCGCATAACTTCGGAAAGCCGTCGATAGGACCGAAGGAAGCTGAGAAGAACGTGCGTAACTTCACGGAGGAGCAGTTGAGAGCTGGGCAGGGCGTCATCTCGCTACAATACGGCTCCAATAAAGGCGCCACCCAGAGCGGTATCAACTTCGGCAACACGAGACACATGATGTATGCCAAGGGCAAAGGCTCTACAGTGCCTTCGGACGCTCAAGCTCGTGAGAAGTTGGCACTTTATGTGTACGAGTACTTGCTACACGTTGGGGCGCAGAAAGCGGCACAGACATTTCTCTCCGAAATACGATGGGAAAAGAATATAACCCTCGGAGAACCCCCAGGGTTCTTGCATTCGTGGTGGTGCGTGTTTTGGGATCTGTATTGCGCGGCGCCTGAGAGACGAGACTCGTGCGAACACTCATCAGAGGCGAAGGCTTTCCATGACTATGGTTTTGTTAATTCCGGGTACGGAGTGAATGGAATAGGTCACAACGCAGGACCGGCGCCACCTAATGACGGAATGGGAGGCGGCGGTATGCCTCCAGGGTTCTTCCCCAACTCGTCACTGCGACCGTCGCCTCCAGCACCACATCCAGGATCCCAGCCGTCACCGCATGGACCTCAAGCACAGCTGATGGGTACAGGGCAGCCGTTTATAGGGCCGTGGTACTCTGGAGGGCCACGTTCAGGCGTCCGGATGGGAATGGGCAATGATTTTAATGGGCCACCAGGTCAAGGTATGATGGGTAATTCTCTTGAGCGCATGGCCAAGAAAACATATGATTTGCTGTTTAAACTCCTGCTAATCGGCGACTCTGGTGTCGGAAAAACTTGTATATTGTTTAGATTTTCAGACAATCATTTTACTACTACTTTCATATCCACAATCGGTATTGATTTTAAAATAAAGACAGTGGAGTTACGTGGTAAAAAAATAAAGTTACAAATTTGGGACACTGCAGGACAAGAGCGCTTCCATACAATCACAACTTCCTACTACCGAGGAGCCATGGGGATAATGCTTGTATATGATATATCTAATGAGAAAACATTTGATGATATTGTAAAGTGGTTAAGAAACATAGATGAGCATGCAAATGAAGATGTGGAGAAGATGATCCTGGGCAACAAATGCGACATGGAGGAAAAGCGCGTCGTCAGCAAGGAGCGTGGGGAGGCTATAGCGCGCGAGCACGGCATCCGGTTCATGGAGACGTCGGCCAAGTCCAACATCAACATCGAGCGCGCCTTCTCCGAGCTGGCCGAGGCCATCCTGGACAAGACGGCGGGCCGGGAGGCCGACGCCGACGCGGCGCGCATCGCCGTCGAGATGGCGGGCTATTCCGAGGATCAGTTAGCAGAATTCCAGGAAGCATTCCAGCTGTTCGACTCGCGCGGCGACGGTAAGATCCACGTCGCGCAGATCGGCGACGCGCTGCGGGCGCTGGGCCAGAACCCCACCGAGTCAGATGTCAAGAAGTGCACCCTGCACCTCAAGCCCGATGAGAGAATATCATTTGAGGTCTTTCTGCCTATTTATCAAGCAATCTCGAAGGCGCGCAGCGGAGACACAGCCAATGACTTCATTGAAGGCCTCCGTCACTTCGACAAGGATGGCAATGGCTTCATCTCGTCTGCGGAGCTGCGCCACCTGCTGTCCACGCTGGGGGAAAAGCTGAGCGATGATGAGGTGGAGCAGCTGCTGCAGGGCCAGGAGGACTCGCAGGGCAACGTCAACTACGAGAACTTCGTGCACCTCGTCATGCAGGGCATGGCGACCAGCAGAATTGTCGTTTACGGAGGACGCGGTGCTTTGGGGGCAGCATGTGTGAATCATTTTAAACAAGCCAACTGTTGGGTGGCCAGCATCGATTTAAACCCGAACGAGAACGCGGACGTCAACATCACAGTGCCGAAAGACGCGTCGTGGTTGCAGCAAGAGGAGCATGTCGTGAAGGAACTCGCCACGGCGCTGCAAGGTCAGAAAGTGAATGCCGTGATATGTGTAGCCGGCGGTTGGGCTGGTGGAAATGCGGCCAAGGAATTAAGTAAGCAAGCGGATTTAATGTGGCGTCAGTCAGTATGGAGCTCTACTATCGCCGCTTCTCTTGCTGCTACATATTTAACTCCTGGAGGATTATTGGCGTTGACCGGTGCTAAGGCTGCTTTGGAAGGTACTCCAGGCATGATTGGCTATGGTATGGCGAAGGCTGCAGTACATCAGCTAACAAAGTCACTTGGTAGTAAGGATTCTGGACTTCCAGAAAATTCCTTAGCGGTAGCTATTATGCCTGTGACATTGGATACAGAAATGAACAGGAAATGGATGCCTAAAGCTGACTTTGGTACATGGACCCCTCTGACGTTTGTAGCTCAGTTATTTGATAAGTGGATGAAGGGAGAGGAGCGTCCAGCCAGTGGCAGCTTGGTAGCGCTTGTCACAAAGGATAATGTCACAGAATTAATTGTTCAGATGACGTCGGAGCGAGCCATCCCTCACCTGCGAGATATCTTCAGCCTGAACCAGCAATATGACGGCAAAACATACGATGAC---GACGACACCAACAAGAAGACCGCACGCAAGAAGAAGGAGGACTACCGTACTTACGCCAACGGTGACGTCAAGACACTCGAAAGGCATCTCAGTATGAAAAAGACGATAAGGAAAAAGATCATGCGTGATCTTCAGCAAGCGTTCGTTGAAGACCCTAACGAGTTTAAGGTCGAGAACACGAGCCCGGAAAAATTGAAAGCGGAATTGAGCGCGGAGGCAGTTAAAATCGAGAAGAACGTTCGTAAGAATGATCCGACTTTCTTAGACATGTTGCGCGGAGAGACCAGGGGCGAGGAGACGCGGGAAGAGCAGCCGCCCGCTGAGAAGACCAGCTTCTGGCGACGACTCACCATGAAGAATAAGAATAAGAGA---------------------------TTTGCTACTCTCTCAAATACAGGTTTTATTAAGTTCTATAGCACAGCACCGCAATATGAAAACATCAAGGTAGATGTAGTGGGAAGCAAGAAGAATGTAGGTCTTATCCAGTTAAACAGACCGAAAGCTTTGAACGCGCTCTGTAAGCCACTATTTGTGGAGCTCGGGAAAGCAGTCAATGAGTTTGACGCCGACCAGAGCATTGCCGCCATTATTATTACTGGTAACGAGAAGGCGTTCGCTGCTGGCGCGGACATCAAGGAGATGCAGAACAACACATACAGTTCCAATACTAAGGACGGCTTCCTCAAGGAGTGGGAGGACATCTCCAACTGCGGCAAGCCTGTTATTGCTGCGGTTAATGGATTCGCTCTCGGTGGTGGTTGCGAACTGGCGATGCTCTGCGATATAATCTACGCGGGTGAGAAGGCGAAGTTCGGTCAGCCGGAGATCAACATCGGCACGATCCCCGGCGCGGGCGGCACCCAGCGCCTGCCGCGGTACGTCGGCAAATCCAAGGCTATGGAGATCGTGCTCACAGGAAACTTCATAGACGCACAGGAGGCTGAGAAGATGGGTCTGGTCAGCAAAGTTTTCCCAGTTGACAAACTGTTAGAGGAAACAATCAAACTGGCGGAGAGGATCGGCACACACTCCCCGCTCATCGTGAAGATGGCCAAGCAGTCAGTCAACCAGGCCTACGAGACCACTCTTAAATCCGGTCTACTCTTTGAGAAGTCCATATTCTATGGCACTTTTGCTACGGAGGACCGCAAAGAAGGTATGACTGCCTTTATCGACAAGAGATCACCTAACTTCAAGAACGAAACATGCCAGGATTCAAGGTACCTCGTTGGTTCCTCCTGCATGCAAGGTTGGAGGGTCTCTATGGATGATTCGCATACACATATACTGTCGCTGCCGGATGACCCTGGTACCGCTTTCTTTGCTGTTTACGATGGCCATGGTGGGGCAAATATAGCAGAGTATGCGGGCAAGCATCTACACAAATACATCACTAATCGTCCAGAATATCATCTTGGTAATGTTGAAGAAGCACTGAAACAGGGGTTCCTGGACCTTGACCAGGCGATGCTGGAAGAAGACCTGCTGCAGGAGAAGGTGGCTGGTAGCACAGCTGTGGTAGTGCTTATTAAAGACAATGTAGTCTATTGCGCCAATGTTGGTGATTCACGAGCTATCGCCAGTGTCAAAGGAACGGTGGAGGTATTATCATATGACCACAAGCCTAATAACGAAGAGGAGCTCCGCAGGATCACAGCTGGTGGAGGCTGGGTTCAGCTCAACCGGGTGAATGGTAACCTTGCTCTGTCCAGAGCACTCGGAGATTATGTCTTCAAGAGGAACTATAGATTGACCGCTCAGGAACAAGTTGTCACTGCATACCCAGATGTGATTGTACGGCCATTGACTGAAGACTGGGAGTTTATTGTTATCGCATGTGACGGTATTTGGGAGGTCCTGTCAAATGATGAGGTGTTGTCGTTCTGCCGCGCGCGGCTGCTGAGCGGCTGGGCGCCGGCGGCGGTGTGCGAGGCGCTGATGCAGCGCTGCCTGGCGCCCAACTGCGCCACCGGCGGCCTCGGCTGCGACAACATGACCGTGCTGCTGCTCTGTCTCCTCCCCTTCCCCAGGATAGATGCCATCGGTACCGAATACATAAAGAATATAACGGTGAACCACGCGGATGTGAAGTATCCGACGTTGGAGGACTTGTCGGGCGCGGCGCAAGCTCTCACTCGTCTGCAGGACACTTACCAGTTAGATATCGGAGAACTCGCCGATGGGAGACTTAACGGGGTCGTGTATAGTACTCCGATGAGCGCCGGCGACTGTTACGAGCTGGGTCGCACGCTGTACAACGAGAAGGATTATAACAACTCCCTGCGCTGGATGTTGGAAGCTCTGCGGAAGTACAAAGAAGAGAACGAAACTTACGACTTCACAGAAGTCGACATACTAGAGTATATTAGCTTCTCACATTATTTATTGGGCGAGGTGCAACACGCGCTGCAGTGGACCAGGAAGCTGCTGGCGCTGGAGCCGCAGCACCCGCGCGCGCGCGGCAACGTGCCGCACTTCCAGAAGACCATCGCGGAGGCAGACGCCCGCATGAAGCGCCGGCGCAGGGGGGACACCGGAGAA------GATGACGAAGAAGATTCGCAGCCG------ATGTCGTACCTCAGCAAGGAGCGGAAAGTATACGAGGCTCTGTGCAGGGGAGAAATGGAAATACCTAGTGAAATAAGCCGAAGATTGAAATGCAGATACCTGACGGAGAACCATCCGTTCTTGAAGCTGGCGCCAATAAAAATGGAGCAAATGTATCTCTCTCCAGATATTGTCGTGTTCCACCAAGTCCTGAGTGATGAGGAAATAGAACATATCAAGGATATGGCTAAGCCGAGGTTCAAACGCGCGGTGGTGCACGACCCGAAGACGGGGGAGCTGGTGCCGGCGCACTACCGCATCAGCAAGTCCTCGTGGCTGAAGGACACGGAGAGCCGCGTGGTGGCGCGAGTATCGCGTCGCGTCGAGCACTTCACCGGCCTCGACATGACCTCCGCCGAGGAGCTGCAGGTCGTCAACTACGGCATCGGCGGACATTACGAGCCGCACTTCGACTTCGCAAGGAAAGAGGAGAATGCCTTCAAAAAGTCTAGCGGGAACAGAATAGCTACTGTTTTGTTTTACATGTCGGAGGTGGCACAAGGGGGCGCCACCGTGTTCACGGAGCTGGGCCTGAGCGTGTTCCCGGTGAAGAATGCGGCCGTGTTCTGGATGAACCTGCACCCGTCGGGCGAGGGCGACATCGCCACGCGCCACGCAGCCTGCCCAGTGCTGCGCGGCTCCAAGTGGGTTTCGAATAAATGGATCCACCAAGGAGGCCAGGAGCTGCTGAAGCCGTGCAACCTGGAATACCAGCGGGAGGATGTCATGCGCAAAATTCCCAGACCTATCCCGCGAACCTCCAGACAGTTCCAAGCGGCCCTGGTGGCCGAGAAATATCTTTTGTTGGAACAAGTGGAGGGCTCCTCGCTTTGTAGATGTGTGGACGTGCGCACGCAGGAGGAATATGTTTGTAAAGTGGTGTCCCGCGACTGTAGCAGTTTGCTGCAAGCGCATTACCGACTGGACGGGCACCCGCACGTCAATCCCATACACGAGGTCCTAGTCGGCGACAAGAGGGTCTACCTCATCTTCCCAAGGTCGCACTCAGATCTCCACTCGTATGTGCGCGCGCGCAAGAGGCTACGAGAACACGAAGCACGCAGGCTCTTCAGACAAATGGCAGAAACAGTAGCCGCTTGCCATGAACAAGGAATCGTACTAAGAGACCTCAAGCTCAGAAAGTTCGTGTTTGCTGATCCCCAAAGAACAACGTTAAAACTGGAATCCTTAGAAGATGCGGTGGTACTGGATGATCCCGAAGAAGACCTGCTGCAAGACAAGCGCGGCTGCCCGGCGTATGTCTCCCCTGAGATCCTGCGCGCGCACACAACGTACTCCGGCCGCGCCGCTGATATGTGGTCCCTCGGCGTCATTCTCTACACCATGCTCGTAGGAAGATATCCGTTCAACGATTCGGAGCACGCGTCTCTATTTGCGAAGATCTCCCGCGGGTACTTCGTTGTGCCGGAGTGCTTGTCGTCACGCGGCAAGTGCCTCATCAGGTCGTTACTGCGGCGAGAGGCGTGCGAGCGGCTGAGCGCACGCGACGTGCTGCGCCACCCCTGGCTGGCGCGGGACCCGCGCAACGAGCTGCCGCCGCGCGCCGCCGCCTGCCTCGACCGCCTCGTGCCCGACATAGACCTCGCAGACATGGTCGCGGCAAAGAAACAAAAAAAGACCATTGAGTCAATCAACTCAAGATTGGCTTTGGTTATGAAATCGGGCAAATACTGCCTAGGATATAAGCAGACTTTGAAAACCCTGCGTCAGGGGAAAGCCAAGCTCGTTATCATTGCTAAGAATGCTCCCCCACTAAGGAAATCTGAAATTGAGTACTATGCACTTCTGGCAAAAACTGGAGTCCACCACTACAGCGGTAACAATATTGAGTTGGGAACTGCCTGCGGTAAATACTACAGAGTGTGCACGCTGGCCATCACAGACCCTGGTGACTCGGACATCATTACCACATTGCCTGAAGCAACTGCTATGCCTGTAGCCGATGATATACAATCCTCTTGGGCAGATGAGGTTGAAATTGATCAGGGAGCTCTTCCACCACCATCTGAAGTGGTCGAAAATGGTTTGAAGATTGTCACTGAATATAAATATGACAATGACAATAAAAAAGTGAAAATTGTAAGGACATACAAAATTGAGAAGCGTGTTGTATCAAAGAGTATTGCAAAGCGTAAAACATGGAGTAAATTTGGTGATTCAGCAAGTGATAAGCCTGGTCCTAATCCTGCAACCACTAATGTCTCTGAAGATGTATTCATGCAGTTCATCACCAGCAAAGAAGAAAGTCAACGAACTGATGATGGTGAACTTGATGGTCTTAAGCCTCAAACAAGTAGTGTCATCTACAAGTGCCGAACATGCCAGGGTGAACATTGGACTTTAAGTTGTCCATTCAAGAATAGTGACGTGGTTATGGCCAAGGCCAATGAAGTTGCTAAAGCTGCTGAAGCGAAGGCTGCAACAACCAACAAGTACATCGCGCCGAACATGCGCGAGGGCGCAAAG---------CCTCGCGAGCCCCCGGGCCCGAGACGCGACGACATTGCAGCCATTCGTATCTCCAACCTCAGCAACTTTGCTGTTGAGGCTGATCTTGATGACCTGGTCCGAGGCTTTGGACCAGTACAAAAGCTGTACCTTGCAAAGGAAAAGAGCACTGGACAATGCAAAGGGTTTGCATATGTTCACTTCAAGTTTAAAGCCGATGCTGCGAAAGCTATCCAGATACTTAACGGTTATGGGTATGATCACTTGATTCTGAATGTTGAATGGTCGAAGCCACCACAAAATAATCCAAAGCAAAATAAAAGTGGGTCTATTCAACGGAACCTACCTAGCCGGAGTTATGAAGAAGGCCACCCACATAATTCTTCTAACAACAACTCTTGGAATAATCGTAACATGGACATGGTGAATATGCAAGCATTAGGCTTGTCTGGTCAACATGGGCAAACTGCAGTTGCCGGTGGTGGAGGACAAGGGCAAGGTGGCAACATGCCACTGGGCATGGGGGGACTGCCAGTGAACCAGGCCCTTGTGGCAGCTGCTCTAAACCAA---GCTGGCTGGGGGTTAATAAACAACATCCCATCAGGAGGTTCAGAGCAAGGAGCATTTGCAGGGCCAGCATCATCTGCTCCACCAGGTCCTCCTAACTTCCTGTCATGGATGCAACAAGGTAATTCTGCACAGGGACCTTCTAGTCAATGGGGACAGAGGATGCAAGCCGGGGGTCCGGACAGTGCGGCGATTTCTGAAGCCCCCAGCAGTGGGAGCGAGGAGTCCGACTGCGAGGTAGGCCCGGAGGCAGATGTGGACACCGCGCTCACCGAAGAGTGGGCCAGGGAGTTACTGTCCGCTGCGGGCGTGGTCGCGCCACAAGAGGTACGAGTGGAATCCCGTGCGGGAGTCGCCGGTGCCCTGAGCAGGGTACTCGCGGTAACCGTACGCTACGAGAGCAACGGAGAACGCGAAGCCCTGCCTCTAGTCGTGAAGTTACCACCACGGGACCCTTTCGGAAGGCTCTTTGTCGCTGAGGCCCAGTTCGATACACGAGAAATACTCTTCTACACCGAATTAGCTCCGGTTCTCAACCGTTTGGCAGAAGAGGCCTTTGGTCCGGGTCAAGGGCTACCAATACCTAAATGTGTGAAGGCTAGACTACCGGATGAGATTGGAGGTGACAGTGAGTTGGTCCTTGAAGATGTCACAGCAATTGGCTTCGACTCGGCTGACTTTGCGGAAGGACTGACAGTAGAGCGGGCGCGGTCGGCGTTATACGCGGCAGCCAGACTCCACGCTTTATCGCTTGCCTTACGAGAGAGGGAAGGCCCATTAGACCAGAGATTTGATTTCCTATTCCCCTGCGAGCGCGCTGCGGCTGGCTACTTACGCCTCGTACGCAGAGGGCTTCCACAACTGGAAGCGTTCCTCCGCGGACGTACGGACTGCATCGAAGAAGCAGCTGCTGTATCAGCCCTAAGTGCTAGAGCACCGTCCCTCTTGGGTACGTTGCTCAGACCCGCCGAACCAGCTCCTCTAGCGCACGCTGACTTTTGGAGCGGAAATCTTCTGTTTAGAGAGAAGGAAGGTCAAAGCGAATGTATAGCGCTCGATTGGCAAATGGTTTCTCTTGGGAGACCGATGGACGACGTTGCTCTACTATTATTATCATCCCTTACGCCAGAAATGAGACGAGCGGTTAGCGAATCTTTGATAGAAGAATATGGAGATCGTTTGGAAGCTGAATGTATGACATTGGGGGCGGCCGCAGCCGGAGCCGAAGTCAGGAGAGGCTTGAAACCCGATTGGCCAAGAGCAGCGCTGAGAGCGTTGCTATTATGTGCTGGAAGTGTAGATGTCGCACTCGGTGAACCCAGAGCTGAAAGCCGACTACTAGAAGCGGTTAAGGATCTTCACGCTCAAGGCATCTTGTCTTTGAAACCAGACAATGACGCGATGAACGAGTACGCCGAATATGACTGGAGGCTGCAGCAGATGCAGAACGAGCGCCTCTGTGACGTATCCAGGAAGAGGCTCACCGATGGTGACAGACAACGGGCCCTCGACGGGCTGAAGGAAGCCGTTGATTCGAGCCTTAACCTCGCCCTACGCGACAAGAGTCGATGTCAAGACGACAACTTTTTGCGGCGATTTCTGTACGCACGCAAACACGACGTGCAGCAGAGTTTCGAGCTGCTAGTTCGCTACCACCAGTACCGGCGCGAGCACCCAGAGCTGTGGGCGGTGGCGGACGGCGGCGTGCTGCGGGCGCTGGCCGACGGTTTGCCGGGCGTTCTCTCGCAGCGCGACCGGCGCGGCAGGTGCGTGCTGATCATGTTCGCCTCCAACTGGACGCCGCACGCCTGCCCGCTGCTCTCCGTGTACCGAGCGTTGTTGCTCACGCTGGAACGGACGCTAAACGATGTTCAAAATCAAGCCAACGGCTATGTTATTATTGTGGATTGGACTGAGTTCACGTTTAAACAGTCGTGCAGTTTGCAAGCTAAAGTTTTAAAGTTAATGATCGACTGCCTTCAGGACTGTATGCCGGTTCGGTTTAAG---GGGAAAGGTGCAGGACGTATACGAATTCGAGATTTGAACCGTGGACAAATGATAGGAGTGGGAAAAGTAAATATGCTGTGGCCTGGATTATCTGCACCTGTTATAAGAGGTAGAGAACTGTTGAAACAGCAGCAACTGCCTGAAGATCCTGAAAGAATGGAAAAATTGATAAAGTTACGAGATTCAATGACAAAGTTCCGTAGAATTAAACTGAGTTCCATTGAGCGAGGTTGGTCTGGAACTCGCATGCCGGGGCGCAGCATTGGACCTCCAGATCCAGTTGCTGATGAGGAGTTTACTGGTTTTGATACAAAAGTGCTGCAATTAAGATCTTTGCTAATCATGAAAGGCACTTTAGGCAGAACTCGGAACTACCAGGCAATGGTTGTAACTGGAAATGGGCAAGGTCTTGCGGGTTTTGGTCTTGGCAGAGCAAAGGAAGCCCCAGCAGCATTAAGAAAAGCCAGAAATAGGGCAGGAAAGAAATTGATGCATTTTGACATTTATAATGGCCATACAATTTTCCATGATTTCTTTACTGCTTTTGGAAAGACAAAGATTTATGTTGAGAAAAAGAATGAAGGTTTTGGCTTGAGTTGCCACCGAGCTATTAAGGAGATCTGTCAAGCTATTGGTATTAAGGACCTCCGTGCCAAAGTGGAAGGCTCTCACAATTTGCAACATATAGTCAAAGCGTTCTTTATTGGTTTACTGCAACAGAGAACACATCAGCAGCTTGCGGAAGAGAAAAAATTACATCTTGTTGAATACAAGGCTGAAAATGAATATTATCCTACTGTAGTGGCCAGTCCCAGTGTTGTTAGGACAAAGGAAGAAATACCCAAAGATGAAAATTTGGATTTCATACAACATGTCATGAATGAGAAGGTTGTACTGAAAAAGAAGAAATTTCCAAGGTTCTATGAGACAATGCCACATTATGATATTGACTCCAAAACTGTCGTCAGATTTTCACCAGCATGGAAACAGACTCTAGCAGCGTCGGCGGCCATTTTAATGACGTTTTCTTCAGGCCTGACTTCCGGGTACTCCGCTATCTTGCTGCCCCAACTGAAAGAACCTGACAGCATAATACCCTGGGATGAAAGCACTGCATCATGGATAGCGGCAATGGCAGCGCTTCCTATGGCTCCAGGCTGTCTGCTTTCGGGCTGGATGATGGAGAAGTTCGGCAGACGTAACTCACACTACATCGTCTGCGCACCTTTGCTGGTTGGCTGGATTCTCATCGCCTGCGCCAACAACCTTCTACTCATGCTTATAGGACGATTCCTAACCGGTCTCTGCGTAGGTCTACTAGGACCTTTAGGACCGGTGTATATCGGAGAAACATCTGAACCCAAATTCAGAGGGATTTTCCTCGCAGGTGTGTCGTTAGCGATCGCAGTGGGGATTTTAGTCGCACATTTAATAGGAACTTTTATATCGTGGCAATGGACTGCTGTGATATGCTGCTTGTTTCCAATTCTATCAGTGATTTTACTAAGTGCAGTGCCCGAAAGCCCGACGTGGCTTATCTGCAGAGGTGAAGTGGAGAAAGGAGTCAAATCTTATTATTGGCTGAGAGGGTACAGCGAGGAAGCGAAAGCAGAATTACAAGCCGTGATTGACAAACGAAAGCAGACTGATTCAGAGCCAGTACCAACATGGAGAGAAAAGATTGCCAACTTAAAGAGTCCGGAGTTACTAAAACCTTTAGCTATTATGATTATATTCTTTATAACATGTCAGTTTTCTGGTGTGAACGCTATTGCGTTTTATTCTATAGAAATAGTTGAGAAGGCGGTCGGGAAGGGGATGGATCATTATGTTGCTATGTTGGCTATCGACGTGCTGCGGACTGTAATGTCTGTGGTCGCGTGTGTTATCTGCAAGCAGTACGGCAGGAGGCCATTGTGTTTTATCAGCGGAATCTGGACTGCATTATCTATGATCGGATTAGCATTGTTCTTGTATTTCACCGAAGGCAAACCAACAGATATGTCGTGGTTACCGCTTTCGTGTTTAATGATTTACATTTGCGCTATATCAATAGGTCTAGTGCCTTTACCTTGGATGATGTGT---------------------------------------------------------------------------------------------------------------------------------------------------------------------------------------------------------------------------------------GATAGAGTGTCATTAGACCTGTTATATTTACAAACAATACAAGATATTGATTTAGGATGGATTGTAGTAAATTCACAAACAAGGGATGTTTTAAATTCACATGAATCAAGGAAAGAAAAGAAAGAGTACATAGAAGTGGCCCGTAGCTGCCGGTACTACGGCAGAGTGCCCGCGGGCGAGGCGGTAACGGAAGCGCACAACGTGACGGGCGGAGCGTCTAGCGGGCCGTGCCGCGTCCGTGTCTCCCTCGCCTCGAAAGAGCTAACGCTGACCAGCGTGACACAACCGTCTCGGGAGCAACGCTACAAAGTTACCAGGATGAGATGCTGGAGGATAACCACATTGCATACCATGGAGAAACCACAGACTAACGGCCATGGTTCTCTATTAGACGACACCAATAAGCATTTCGAACTCTCATTTGAATATCTTATAAGTAAAGACAATCTCGAATGGATCACGTTAAGGACAGAGCACGCAATATTCATAAGTGTCTGCTTACAGTCGATAGTGGACGAGCTGATGCGTCAGAAGAGCGGGTGCGGCCCGTCGTCTCCGCGGTGCAAGCGCGGCGGCCTCACCTACCTGCGCCGCGACGGCTCCAGCCACCTCGTCACCCCCTCCTCCTCCAGCGACACGCTCAGCTCGCTCAATGGAGATTCAATGACATCCGGCAGTTCGCGGGAAATATTTTCCGTTCAGAAATTAACAGAAAAGTTCGCGTCCGTCTCCTTCAAGACGGGTAAAGATTGTGTTGAAAACAACGCCTTCGAAGCGCCTACGACGCATGAAGCGATACAAAAATTACGTGAAACAGAGGAGTTGTTGCTAAAAAAGCAAGAGTTTTTGGAGAAAAAGATCGAACTGGAAATACAGACAGCTAGGAAAAATGGAACAAAGAACAAAAGGGCTGCTATTGCTGCACTCAAGCGTAAGAAGAGGTATGAAAAGCAGTTGACACAGATTGATGGTACACTAACACAAATAGAGGCACAGAGAGAGGCTCTGGAGGGTGCCAACACTAATGCACAGGTCCTCAACACAATGAGGGAGGCAGCTAATGCAATGAAACTGGCGCACAAAGATATTGATGTTGACAAGGTGCATGACATAATGGACGATATCGCAGAACAGCATGATATATCGCGGGAAATCACTGATGCTATCAGCAACAATGTTGCCTTCCCCAACGATATCGATGAAGATGAGCTGGAGAGGGAACTGGAGGAGTTGGAACAGGAGGACCTGGACAAGGAGATGCTGGGCATCAACGTGCCCACGGACACGCTGCCCGACGTGCCCGCAGCGGAGCTCGTGCACGACAAGCCTAAGCCCGCACGCACCAGAGACGAAGAAGACGAGGAACTGGCTAAGCTACAGTCGTGGGCCACAGAGGGAGAGGACATATTCCGTCGTCAACCGCATCCCAGCCAACCCATTTTGGTGGCCGCTCACAACCTGCACCGCGCAGTGCGCGAGTGGTCCTCCAAGGACAATGAGATCATCGCCGCGGCAAAGCGCATGGCCATCCTCATGGCGCGCCTCTCCGACCTCGTGCGCTCCGACTCTAAAGGTAGTAAGCGTGAATTGATTGCCACCGCGAAGGCGATAGCTGAGGCCTCAGAGGAAGTAACCCGTCTGGCGAAGAAACTGGCCCTCGAGTGTACTGACAAGAGGATCCGTACTAATTTGCTGCAAGTCTGCGAGAGGATCCCTACTATTGGAACTCAGCTCAAGATCCTGTCCACTGTGAAGGCCACCATGCTCGGAGCTCAGGGTAGCGAAGAGGACCAAGAGGCGACAGAAATGCTTGTCGGGAACGCTCAGAACCTCATGCAGAGCGTGAAGGAAACAGTAAAGGCGTCAGAGGGCGCCTCCATCAAGATCCGTACCGAACAGGGCGGGTACCGTCTGCGCTGGGTACGCCGCTCCCCGTGGTACCAGGATGGAGAAGAACATTTGTCTGAGCATGCAGGTCAAGCTGAAGCAGAAGATGAAATGGACATAGATGATACAACCCCAGGTCATATGGGAGATGAATCTGCCTACATAGGAGACAATTGCTTGTCTACACCAGCAGCAACTGAAGATAACTCCCCACAAGATGACAATCCATTAGATCCTATATTGAAGGAGGCCGGGTTGGATGAGAGTGAGTCGGCTGATGCTGCACAGGAGGAGTCACCTGACCAATCTATAAGTTCTGCAATGCCCATAGAAGGGGATGGTGCACCTATCATGCAGGATGAAGAATCAAGTACAATGGATGAAGACATGGGAGGAGGTGAGGGTGTGGCCAGCAGTGACGATGTCAATGACATCAGCAGTGCTGCCCAGGATGTGCTTAGCACAGGCATCAGTTCAAGTACAGCAGAAGGTGGGGCAGATATATCCAGTAGTGGGCAAATTGAAGCGGCTCTGATCACATCAACTGCCAACGGCCCTGCTGCGCTGCACTCCTTCTCTATACTGCCACAAACACAGCCACCTAATGATTTCAGTGACGCGGACACGTCTGAGATGGAGGGTGTGGCGGACACCATGCCCTCCGTCAGCGAGTCTATGCCACTGCTCACTATGACCGCCAACGGCGCTGCGCTGCTCACACACACCCTACTGCAAATGCCTAAATACTATTGTGATTATTGCGATACTTACTTGACGCACGATTCACCTAGCGTCAGAAAAACCCATTGCACAGGGAGAAAACACAAAGATAACGTAAAATTCTATTACCAGAAATGGATGGAAGAACAAGCACAACATCTTATTGATGCTACGACAGCCGCGTTCAAAGCTGGTAAAATTGCTCAGAATCCATTTGGTAACAAAGGCGCAGCCATACCTCCTCCATGGGATCCTTCTGTTCCGCCCGCCAAGCGGCCCAACAAGCACCCCGCGCCCATGCAGCGGCCCTCCCGCGAGCAGTACGCCGCCATGTGCGCGCGCGCGCAGGCCACCGGCCAGCCGCTGCCCGCGCACGTCTTCACACACGTAAACGGCAAGCCGACGAACCTGACGGGTCGCGGCGGCCGGCGCCACGTCATCTCGTGGATGGACGCCCCCGATGACCTCTACTTCAGGGCCACCGATCTCGCCAAGGCGGGTCGACGGACACTGAGCAGCGGCGAGCTGCGCCGGGGGGCGCGCGCGCCGTGGCGGGCCATGCGCATCAACATTGGTACTATTGGACACGTAGCTCATGGAAAGTCAACAGTGGTAAAGGCCATATCTGGTGTCCAAACTGTTAGATTCAAAAATGAGCTAGAGAGGAATATTACTATTAAATTAGGTTATGCTAATGCGAAGATCTACAAATGCGACAACCCGAAGTGTCCCCGGCCGACGAGTTATATCTCCGGCGGTTCGTCCAAGGATGACAATTTCCCTTGCCTGCGACCCGCCTGTACTGGTCGCTTCCAACTCGTGCGACATGTCAGCTTCGTCGACTGCCCCGGGCACGACATTCTTATGGCAACCATGCTCAACGGAGCCGCGGTTATGGACGCGGCGTTACTACTCATCGCAGGAAACGAGTCGTGCCCTCAGCCGCAGACGAGCGAGCACTTGGCGGCGATAGAGATAATGAAGCTGAAGCACATGCTGATCCTGCAGAACAAGATCGACCTGGTGAAGGAGGGGCAGGCGAAAGAACAGCACGAGCAGATCGTCAAGTTCGTGCAGGGCACCGTGGCCGAGGGATCGCCCATCATACCTATATCTGCACAGCTTAAATATAACATTGAGGTGCTGTGCGAGTACATAACGAACAAGATCCCGGTGCCGCTGCGGGACTTCACGTCGCCGCCGCGCATGATCGTCATCCGCTCCTTCGACGTGAACAAGCCGGGCTGCGAGGTGGACGACCTGCGCGGCGGCGTGGCCGGCGGCTCCATCCTGCAGGGCGTGCTCACCCTCGGCATGGAGATCGAGGTGCGGCCGGGGCTGGTGAGCAAGGAGGCGGAGGGGCGGCTGACGTGCCAGCCCATCTTCTCGCGCATCGTGTCGCTGTTCGCGGAGCAGAACGAGCTGCAGTACGCGGTGCCCGGCGGCCTCATCGGCGTCGGCACCCGCATCGAGCCCACGCTCTGCCGCGCTGACCGCCTCGTCGGACAGGTGCTGGGCGCGGTGGGCACGCTGCCGGGCATCTTCGTGAAGCTGGAGGTGTCGTACCACCTGCTGAAGCGGCTGCTGGGCGTGCGCACGGAGGGCGACAAGAAGGCCGCCAAGGTGCAGAAACTCACCCGTCACGAGATGTTGCTTGTAAACATTGGATCTTTAAGTACCGGCGGGCGAGTTATCGCGACTAAGGCCGATTTGGCCAAAATCGCCCTCAACAACCCCGTCTGTACGGAGATCGGAGAAAAGGTCGCACTCAGCAGACGAGTGGAAAACCACTGGCGGTTAATTGGCTGGGGACAAATCCAAGGAGGTGAAACGATCGACCCCATGTCCTTACCACGTGTTTACTTCGATGTAGTTGCCGACGGTGCTGTTTTAGGAAGAATTGTTGTAGAGTTAAGGACAGATGTTACTCCTAAGACATGTGAAAACTTCCGCGCTCTTTGTACTGGCGAAAAGGGCTTCGGTTACAAGGGCTCCACTTTCCACCGAGTGATCCCCAACTTCATGTTGCAAGGTGGTGACTTTACAAACCACAACGGCACTGGTGGAAAGTCCATCTACGGTGAGAAGTTCGCTGATGAGAACTTCGTCCTGAAGCACACCGGCCCTGGTGTACTCTCGATGGCTAATGCTGGCCCCAACACCAACGGGTCTCAATTCTTCATCACTACTGTGAAGACATCCTGGTTGGATGGGCGACACGTCGTCTTCGGAAACGTGGTTGAGGGCATGGAAGTTGTCAAGCAAGTTGAGAGCCTCGGTTCCCAATCCGGCAAACCCTCTAAGAAAGTTATCATCGCTGACTGTGGCCAGCTTTGCGACAACACGGCTCTCAACCGAATCGCCAGTGACCGGCTGCACATACAGAACCCCTCATTTGCACAGATCAACACTTTAGTGTCTACTATTATGAGTGCCAGTACTGCTACACTAAGGTATCCATCGTACATGAACAATGACCTGATCAGCCTGGTGGCGCCCCTCATCCCCACGCCGCGTCTGCATTTCCTTATGACGGGGTACACTCCACTCACAGCTGATCATGAACTCAACACTGCACCGAAGATAAGAAAAACGACAGTATTAGATGTAATGCAAAGATTGCTGCAGCCAAAGAATATGATGGTCTCACTGAGCCCTGACCGCACAAATCAGCATTGCTACATATCTATACTCAATATTATACAGGGTGAAGTGGACCCGTCGCAAGTGCACAAGTCACTGCAGCGCATCAGGGAGCGGAAGTTGGCCTCATTCATCCCATGGGGGCCTGCCTCTATACAAGTGGCGCTCTCACGACGCTCGCCTTACGTGCACGCCTCGCATAAAGTGTCGGGATTATTGTTGGCCAACCACACAAACATTTCCTCCCTATTCGACAGATGTCTCCAACAGTTCGACAAGTTGCGCAAACGAGAAGCTTTCCTTGAGGTGTTCCGAAAAGAGCCCATGTTTAAGGAATCATTGGAGGAGTTCGATGAGTCTCGCGGTGTGGTCGACGACCTCGTGCAGGAGTACCAGGCGGCCGCCACACCAGACTATGTGCATTGGAATCCTGAGAGCAGTCAAATAGAGAAACTGAATTCCTTTATGAGCTTGACTAAACCACACTGGCTGGAAGCAAGGAGTACAATACAAAGCCTTCTAGATGTTTCTAATTCAACGCTGCAGAATGACGCTGACCTTAGGGCACGAGCGTTCGTCAAACAAAGTGAGGGGAAGATGCACGTCCCAGCGGAGATCGGAGACTACTCTGACTTCTACTCGTCCATACATCACGCCACTAACGTTGGTATCATGTTCCGTGGCAAAGAGAACGCATTGCCTTCTAACTGGAAGCACATACCTATCGGTTACCACGGCCGCTGCAGTTCGATAGTGGTGTCCGGCACGCCTATCTACAGACCGTATGGACAGACTTTACCAGTCGATGGTGCCGAACCCCACTTCGGTCCTTGTCGTCTAATGGACTTCGAGTTGGAGATGGCATGCTTCGTGGGTGGTCCCCCCACCAGCGTCGGGCAGAGGGTCACTGCTAAGGAAGCTGAGGACAAACTCTTTGGATTCGTTCTTATGAATGATTGGAGTGCTCGTGACATCCAGAAGTGGGAGTATGTTCCCCTAGGACCTTTCACAGCTAAGAACCTCGGCACCAGCATATCTCCGTGGATCGTAACCATAGAGGCGCTGCGCCCCTACATCGTAGACAACTACCCGCAGGACAAGCCGCCCTTCCCCTACCTACGGCACGATGATAAATTCAACTTTGATATCAAACTCGAAGTGGATTTAAGACCCGAGAGCTCTCCAGTAGCAACGACCATCTGCCGATCCAACTACCGCTTCCTGTACTGGACAGTGAAGCAGCAGCTGGCGCAGCAGACGGTCACCGGCTGCAGCCTACGCGCCGCAGACCTGCTCGGCTCCGGCACCATCAGTGGTGATACATCCGATTCGTACGGAAGCATGCTGGAGCTCAGTTGGAAAGGAACTAAACCTCTGCGTTTGCTTAATGGAGAAGAAAGAAAATTCCTACAAGATGGCGACACTGTCATTTTACGCGGATATTGTTTAGATGAAAATGGCATCAGAATCGGCTTCGGTAGCTGCGAAGGAAAATTACTTCCTGCTATACCTTTTCAAATGGGTTCAACGGAGACGATCAACGTGACTGCGCAGCCGATCGCTGCGGCGGTGCACGAGATGTTCAAGCCTCTACAACAGCCGGTCTTCCTGCAGACCACCTCTGCGAAAGTAATCACCGGAATCTGCGTTTGGACAGCTTTATTCATCACTTGCCAACAGATTTACCAACACTTGCGCTGGTACACGAACCCGTCGGAGCAGCGTTGGATCGTGCGTATCCTGTTCATCGTGCCGATCTACGGCTGCTACAGCTGGATCTCACTGCTCTTCTTTAACGGAGATTCTTACTATGTCTACTTCTTTACTGTCAGAGATTGCTATGAAGCGTTCGTGATCTACAGCTTCCTATCGCTGTGCTACGAGTACTTGGGCGGGGAGGGTAACATCATGTCGGAGTTGCGCGGCCGGCCCGTGCGCGCCTCCTGCGTCAACGGCACCTGCTGCCTCGCCGGTGCTACCTACACCATCGGCTTCCTCCGCTTCTGCAAGCAGGCAACACTGCAGTTCTGCCTCATCAAGCCGCTCTGTGCTTTCATCATTATATTCTTACAGTCCGCAGGACATTACCATGATGGCGACTGGAGTCCGAACGGCGGCTATCTGTACATCACCATCGTGTACAACTTCTCCGTCAGTCTCGCCCTCTACGGTCTCTTCCTCTTCCTCGGCGCCACCAGGGAAATGCTCAAGCCCTTCGATCCAGTACTCAAGTTCTTCACCGTCAAGTCCGTCATCTTTCTGTCGTTCTGGCAAGGCGTGGCTCTGGCCATCCTGGAGAAGGCGGAGGTGATCTCTCCGCTGGTGGACGCGAGCGGCGTGCCGACGACGGCGGGCACGGTGTCTGCGGGCTACCAGAACTTCCTCATCTGCATCGAGATGCTGGCGGCGGCCGTGGCGCTGCGCTACGCCTTCCCCGCCGCCGTGTACGCG---CCGCACCGCGACCCGCACCGCTCCGTCACCATGCAGTCCATATCCTCCAGCCTCAAGGAGACAATGAACCCGAAGGACATAATGACGGACGCCTTCCACAACTTCCATCCGCAGTACCAGCAGTACACGCAGTACAGTTCTGAGCTTCTAGAGGAATACGAGGAGGACGCAAATGACCCAAACTATGACTCTGAAGCAGTCAGCAATGGAGATATCGAGTTCAAGCAGGTTATTGTGGAGGCGGACCCAGAGGAAGTCGTGAGAAAATCAGAACCTGTGATATTGGAATATTTCGAGCATGGTGACACGAACGCTGCTGCGGAAGATTTATTGGAGTTTGTGACCGCTAAGAGGAGCCACTTGGTGTGCGAGACGATTGTGGAGATAGCTCTAGACCATAAGCCTTCGCACTGCGAGATGGCTTCCGTACTTATTTCTGACCTCTATGGTAGGATCTTCTCTGCCAAGGATATTGCTTATGCATTCGAGAGGCTAATGGAGAAGCTGCCGGACTTGGTACTTGACACGCCTGACGCGGCCGTACTGCTCTCCAACTTCATAGCGCGCTGTGTCGCCGACGACTGCCTGCCGCCGCGCTTCGTGCACACACCCTCGCATAAGGAACTTAACTCGCATGCCAGACAGGCGATTCAACGCGCGGAGACTCTACTCTCTATGAAGCAGGGGCTCGTTAGATTGGACAACATCTGGGGGGTCGGCGGTGGCATCAGGCCAGTGAAATGGCTGATCCGTCAGATCCAGCTGCTGCTGAAGGAGTACCTGACGTCGGGAGACCTGGCTGAGGGCATGCGCTGCGTCCGGGAGCTGGAGGTGCCGCATTTCCACCACGAGCTCGTCTACGAGACGGTGTTGCTAGCTGTGGAAGCAATAAACTCCAGTGTAGAGGAGCAGTTATGCACATTCCTGGCGGAGTTACGAAGATGTGTTATCGTCACCCCAGATCAAATGGATAGGGGTTTCCTCCGCGTGTTGGAGGATATGTCGGACATAGTACTGGACGTTCCTCTAGCCTACATAATGCTGGACCGGTTCGTGGAGCGCTGCCAGACGAAGTTCCGTCTTGGAGACGATGTGCTGAAGAGGATGCCCACCAGAGGCCGTAAACGTTTTGTGTCCGAAGGCGATGGTGGCGCCATCAAGGATCACGCGTTGAAACTGCGCGAGGCGGATTCAGGGCACGTGGCGCGTCCTGGGGATGCCGTTGCCGCACTTGTGCGCGTCTCCGATAAGGAGGAGAACTGGATTCTCGCTGAGGTGGTGAGCTGGTTGCCAGCGCAGGGTAAGTATGAGGTGGACGACATAGACGAGGAGCAGAAGAACCGACATGTGCTGAGCAAGCGGCGCGTGGTGCCGCTGCCGCTGATGCGCGCAGACCCGCGCACCGACGAGCAGGCGCTCTTCCCCAAGGGCGCGGTCGTGATGGCGCTCTACCCGCAAACCACCTGCTTCTACCGTGCTGTCGTCAACAGACTGCCCTCCTCTGCCGCTGACCCTTACGAAGTTCTCTTTGAGGATTCATCGTACGCGGATGGGTACTCTCCGCCGGAGCGCGTGGCGCAGCGCTACGTGATCGCCATCAAGGAGGGCAAGATGTTAGCTTTGATCAATCGTATCCTTGATTGGATTAAAAGCTTATTTTGGAAGGAGGAGATGGAGCTTACGCTGGTCGGGCTGCAATATTCAGGGAAAACAACTTTTGTTAACGTCATAGCCTCAGGACAATTTAGTGAAGACATGATACCCACCGTGGGCTTCAACATGCGGAAAATTACTAAAGGAAATGTCACTATCAAGGTATGGGACATTGGTGGGCAGCCTCGGTTCCGTTCAATGTGGGAGAGATATTGTCGAGGAGTCAATGCTATAGTGTACATGGTGGACGCGGCGGACCCTGACAAGATCGAGGCGTCGCGCAACGAGCTGCACAGCCTGCTGGAGAAGCAGCAGCTGACCGGCATCCCCGTGCTGGTGCTCGGCAACAAGCGCGACCTGCCGCACGCGCTCGACGAGCACGGCCTCATCGAGCGCATGAACCTGTCTGCGATCCAGGACCGCGAGATCTGTTGCTATTCTATTTCATGCAAGGAGAAGGACAACATCGACATCACGCTGCAGTGGCTCATCGCGCACAGTAAGTCCGGCAGCGCG---------------------------------------------CTAGCGAAACATACTAGTGAAGATAACGCTAGTTACGATCGCGTTATAGCGTTAGAAGATAAAAAACGTGCTACGAAGTTAGCATCACAGTTTGAAGCGGAGGTGAAGTCGGCCATATTGGCTGATGCAGTACTGGCGCTGCCATCTATTGAACAACAAGCGGATCAGATGGAAAGACCTCATGAGTTAGATACATGGAAGTATAAAGCGAAGAACTACATAATGTACGTGCCGTCGGGGGCGGAGTCCCAGAGGCCGCCGCCGAAGCCCGAGCTGCAACACGTCAACACGAGGCTTAGAGCTCCGCCCTTCGACCATATTAAGAATAAAGAAGCAATCACTGCTATTGCTAAAACTCAGGACGCGAGTATATCAGGTAAGATAGGTGTGGACGGCGTGAGTCTGTCTGCGGAGAAGTCG---TGCGAGTTCGGGTACGTGGGCACGCCCTCGCCGCGGCCCGGCGCCGCCCCCGACTGCTCGCCGCTCATGACCTGGGGAGAGATTGAAGGCACGCCCTTCCGACTCGATGGAGGGGACACGCCCCTACCGGCTGTGGGCGCGGGCGCGGCGTACCGCATGCTGGAGGGCGGGGCGCGCGAGCGGCTAGCGCTGCAGCTGGCGGAGCGCGCCGCGCGCCGTCGCAGGCCTACCACGCCGCGACTCACACCGCACACACCGAGTTTCCGGACGAACACAGAACGCTTAGCTAGTATGTCACCGGCGGCTAGAAAACTCGCAGCAAAACATCTTTTATCACCTAGATTGAAATTAACGCCTAATGATATGGGCATATTAGCACATAGTACCACGCCAAAGAGAACTCCCACACCGAACAGGACGCCACTGGTA---ACACCGAAC---GCAAAGAAACTAGCAACACCG---------------GCAACTGACAGCGACAGTGTTGCCAGAAATGATACGCTCACAGATAATTTGTTACAAATAAATGTAGCTAAACGAACAAGATTAAAAGCCCAAGACTTTTTTGCAGAAGGTCATGTAGTAACTTGTGAAACAATTACCGGCGAAGTTTACCGAGGAAAGCTGATAGAAGCTGAAGATAATATGAATTGCCAAATGACGCTAGTTACTGTAACGTATCGAGATGGTCGTGTGGCTCAGCTTGAGAATGTTTACATCCGAGGTTCTAAGATAAGATTTTTAATATTACCTGATATGTTGAAGAACGCGCCAATGTTCAAAAGACAAGGGAATAAACCTAGTGCAGGACGTGGTAAAAGCGCGATATTAGTTTTAATATTTACGATTTTATCAATTGTAGGCGATGTTTTATCAACATCACCAGGGCCATGGTACGAGAATTTGCCAGCAGTCACTATGGATTATAAAGTACACATTGATGCTGGCAAAGAAGATTGTTACTTTCAGTATGTGCAACCTGGTGCGACATTTTACGCTAGTTATCAGGTGTTAAAAGGAGGAGATGGTATGTGTGGTTTTGCGGTGCGACATCCTAATGGGCAGATTGTACATCCGTACGAATGGCGGCAGAGCGCTGAATACGCGGACCAGACGAGTTCGGGCGGGTACTACGCCGTGTGTATTGACAATCAGTTCTCCAGGTTTGCAGGCAAGCTGGTGAATCTGTACTTATCAGTGATCAGATACGATATGTGGGAGAAGTATGCCAAGGAGGTGGAAGAGCTTGATATGAATATAAAGAATTTTACACATTCCATTCAATTTGTGGAGCACAACATCAATGAGATCCTGCAGTATCAGTACCATTCCAGAGCTCGGGAATCCCGAGACTTTAATCTATTGCAGGACAATAATGCTTATGTACTTAGATGGTCATTCATTCAGATCTTAGCTATTGCAGCTACGGGGACATTGCAG---------------------------------------ATGGCCTCGCGCACCCCGTCCCTTGAGTCGCTGCCCGGTGCCAACTCTATAGGTTCCTTGGAGCGTGGCTCCTTGTCCCCACTCACTCTGAGCGGCTCGTCGCCTCCTGCGAGCGACTCCGCCGTATGTGACCTCCGCGAATTCGACGGACTCGACACGATCTGCGCTATCTGCCGAGAGACATTCGTCGACCCCAAAGTACTCAACTGCTTCCACACCTTCTGTCGGGGCTGCCTCGAGCGAGAACAGACGCATTCCGAGAAGGTCACTTGTGTTACGTGCCGTGTCGACAGCCAACTCCCCGCCGCAGGAGTTCCTGGACTGCTCACCAACCTTGTCATCGCTGCTGCGGTCGAACAAGACGCCGATCTTCTGCCGACCGCAAGACAGACAAGTTCACCTTCAGCTCGTTGCACGGGCTGCAAATCCAAGGACTTAGACGCCGTTGCTCGCTGCGTCGACTGTGCTAACTTCTTGTGCCCCAACTGCGTGATGGCGCACCAATTCATGCATTGCTTCGAGAGCCACCGGGTCCTTAACTTTACGGACAAGGCCGTGATCAAAAATGCGGACATGTCGGAAGAGATGCAACAGGACTCGGTGGAGTGCGCTACTCAGGCGCTGGAGAAATACAACATAGAGAAGGACATTGCGGCTCATATCAAGAAGGAATTTGACAAGAAGTACAATCCCACCTGGCATTGCATCGTGGGGAGGAACTTCGGTAGTTATGTGACGGTGCTTAGTGTAATTTTTAGTATAAACACTCAAACAGTACACAAACGGTTTGAGTATAAATATTCTTTTAAACCACCATATTTAGCTCAAAAAGATGGAACGGTTCCGTTTTGGGAATACGGTGGCAATGCGATAGCATCAGGAGAAAGCGTCCGATTGGCGCCGTCGCTGCGCAGTCAGAAGGGCGCGATATGGACCAAGCAGCCGATTAACTTCGACTGGTGGGAGGTGGACGTCATGTTCAAGGTCACCGGCCGAGGGAGAATAGGAGCTGATGGTTTGGCTTTCTGGTATACAACGCAACGAGGTGACTACAATGGTGATGTGTTTGGTTCATCAGACCGATGGAATGGGCTCGCTGTTATGTTTGACTCCTTTGATAATGACAACAAACACAACAACCCCTATATAATGGCGGTTGTCAATGATGGCACAAAGAACTTTGACCACAAGAGTGATGGATCAACGCAGCTGTTGTCCGGCTGCCTGCGAGACTTCCGTAACAAGCCGTTCCCGACGCGCGCTCGTATTGAATACTACCTCAACACGCTTACTGTGTACTTCCACAATGGAATGACGAATAACGAAAAGGACTACGAGTTGTGTTTCCGTGCGGAGAACGTGGCGCTGCCGCGCGGCGGACACTTCGGTCTGTCCGCGGCGACGGGCGGGCTGGCGGACGACCATGACGTCATACACCTCCTCACTACGTCACTGCACAGCACAGGTGGTCAGCAGATCAGCAACGACGAACAGCAGAAGCTGTCGCAGGAGTACCAGGAATACCAGAAGAAGTTGGAGCAGCAGAAGACTGAGTACAGGAAGGAGCATCCTGATGAAGTGCGCGACAAAGAGGGCGAGTTCGACGACTGGTTCGAGTCCGACGGCCAGCGCGAGCTGAGACAGATCTTCCAGGGCCAGGGACAGATACACGACATCCTCAGGGATCTCAATAAAAAAGTTGACGAGGTGATCGGCAAGCAGATGAACTCACTATCAATGTTGACAGCCGTGTACAGTCAGTCGCAAGGACAGCCCGTACAGCCCGGACAACCTCCCATGCAGATGCCAGCGCTGCCTATTGGGCGACAGGATTGGGACGCGCTTGTCGCTAATAACCAGCTGATGATCAACACTATCGCCGAGCTCAAAGGTTTTATAATCGACGTGTCTCGTAAGTCTGATTCGCTGTTGGCGGCGGGCGGGGCAGGTGCGGCGGGGGGCGCGGCCATCAACCCGCAGTTCCTCAACGAAATGAGGGACAATGTCAATCAAGTCAAACAGGCCATTAATGGAGTCGCACAGAGATTGACGCAAGCTCCTCAAATGTCGGCGCAGTCGTCGTGCCCCGAGGTGTCGTGTGTGGGCACCACCACGCTGCTGCTGGCGGTGGCCGCGCAGCTCACACTCATGTTCCTCTACACATTGTACAAAGAAAGAAAAGAAGCACAAGCAAAAAAATTCTTCGGAAAGTTAGCGAAATATGTTAACGATTGTGCGAAAAGGCTTTCCTCGCATTTTATTTACTATCCCGATAATGAGAAACCAGTTTCGGGTGAAACAACCAAAATGAATATGATGCAAGCAATAAATAATGCTATGGACATAACATTGAGAGATGACCCAACTGCAGTCCTGTTTGGTGAAGATGTTGGCTTCGGTGGAGTGTTCCGATGTGCTCTGGGCTTGCAGGATAAGTATGGTAAAGACCGTGTTTTCAACACTCCGCTGTGTGAGCAAGGTATTGCTGGGTTTGGTATTGGTCTGGCGACGGCCGGAGCAACTGCTATTGCTGAAATACAGTTTGCTGATTACATATTCCCTGCATTCGATCAGCTGGTGAACGAGGCGGGCAAGGCGCGCTACCGCTCGGGCGCGCAGTGGGCGTGCGGCGCGCTGACGGTGCGCGCGCCCAGCGGCGCCGTGGGCCACGGCGGCCTCTACCACTCGCAGAGCCCGGAGGCCTACTTCGCGCACACGCCCGGCCTGCGGGTGGTGATGCCGCGCGGTCCTATCGCCGCCAAGGGCCTGCTGCTGGCCTGCATCAGGGAGCAGGACCCCTGCATCTTCCTGGAGCCCAAGATCCTGTACCGCTCCGCTGCTGAGGAGGTGCCCGTGGAGGACTACACGCTGCCGCTCGGCAAGGCGCAAATACTCAGAGAAGGCAGTGCGGCGACGCTGGTGGGGTGGGGCACGCAGGTGCACGTGCTGCTGCAGACGGCGCAGCTCGCGCGGGAGCGGCTCGGCGCAGACGTCGAGGTCATCGACCTGCAGTCCCTGCTGCCCTGGGACGAGGACACCGTCTGCAATTCCGTGAAGAAGACGGGTCGTTGTCTGATCGCACACGAGGCGCCGCTCACCTGCGGCTTCGGCGCTGAAGTCGCCGCCACCGTACAGGAGGAGTGCTTCCTGCACCTGGAGGCACCGGTGCAGCGCGCGGCGGGCTGGGACGCGCCCTTCCCGCACGTCTACGAGCCCTTCTACCTGCCCGGCGTCTGGCGCTGTCTGCACCACCTCACCCGCCTGCTGCGCTACATGTCAATAGAATACGCGTTGGTTAGCGAGGGCGAACAAGACGAGCCCATAGAGTTGCCAACAGAAGAAGACGGCTCCTTATTGTTGAGCACGATCACAGCCCAATTCGCTGGAGCGAGTGGACTTAAATACCGTGCCGGTGGTCGGCTCCGGGGCTTGCGTCTGGTAGAGGAGAGAGTATCGCCCCCGCCTGGGGGCTGGGCGGCACATCGCTATTTCTGCGCATTCCCTCGCGCCAGCGCTCCGCCGTTGCGTCCTCGTTGCTCGGATTTAATCGTGCTGGGCTTGCCGTGGAAGACCGGAGAGGACACAGTTCGTGAATACTTTTCATCCTTTGGGGAGTTACTCATGGTGCAAGTTAAACGAGACGCTAAAACGGGTCTATCCAAAGGTTTTGGATTTATAAAATTTGCTGAATATGAAGCGCAGGTGCGCGCCCTGGGACGGCGACACATGATCGACGGTCGCTGGTGCGACGTGCGCATTCCCAACAGCAAAGATGGCGGCGCGGCCGCACACCGCAAGGTGTTCGTAGGCAGATGTACCGAAAACCTCACTGCAGATGATTTACGCGAATATTTTGGAGCCTTCGGTCAAGTGACAGATGTGTTTGTGCCCCGTCCCTTTCGCGCTTTTAGCTTTGTAACATTTCTGGACCCCGAAGTAGCCCAGTCACTGTGCGGGCAGGACCATATCATCAAGGGTGTGTCTGTGAACATTTCCACAGCATCTCCTAAGAGAGATAGAGGGTCTCGTTCTCAGCTGCTCGGATGGGGCCTGATGGAGGGCGGTGGAGCGCGTGTGTACAGCTGGCCGGCGGAGGCGTGG---------------------------------------------------------------------------------------------GAGAACGGTGAGTATTCGTATTTGCCAAAGCCGAAGGAGGCCTTATTGAAAACGCCTGTTAATTTTAACCAAGGTAGCATGCCGTTC------------AATATGAACTCCGCCGGTGGGATGGAGCCGAATATGAGTATGATGAGCGTTCCGCCTATGGGTATGGGGGCCGTTTCCAACATGAACAATTTAAACGTAGGTCATATGCATAATTTTAATCAGCCGCTCTCGGACCCCAGAGGAGGTCCAGCACCAGGTCTGCTCGGTATCGCTCCTAATATTCCTCACAATTTT---AACAATAATTTTGGTGGGCCGAATAATTACGGAAACATGTCGTTCAATGGACCTCCTCAGGGT---AATGACTTTAATTATATGGATGGAGATCAGAATTTCCAGAGATTTCCGAACAGAGGAGGTCACCGCGGCAGAGGGAATGACCGGTGGAATCGAGGGGGCTCCGGTCGCGGACATCGGGATAGAAAAAACTATAACGATAGGGGTAATTGGAAACACGATAGGCATATGAGCAGGCCTCAAGGCGGTCGAATTCAAGTCCCAGATGACCTTAGAGAAATTTTACTGGAGTTCACAATAAGTTATCTGCTGGAGCAGCCAGGGGACGTGATTAACTACGCCGTCGAGTTCTTCACAAGGTTACAGAACAACCGGACCACTACTATAGTGAGGGGCCCATCCGCCGGCACGCCCGATGAATCCATAATATCTGACGAAGAAGAGCCGCCAGTGGCGCGCTTCAACAACCGTCGCAAGTCGGTGTTCGCGGAGACGTATGATCCCGAAGAAGATGACTCCGATGAGGGCGCGCCGGCCGTCTTCCCCAAGTCCGATGCTCAGCGTGCCCGACTCGCTGAAGCTGTGCGCGGTATTCTGCTCTTCCGTTCGCTCGACGCGCAGCAGATGCAACAGGTGCTGGACGCAATGTTCGAGAAGCGCTCGGAGCCCGGCGAGTACGTGATCCGGCAGGGAGACGACGGCGACAACTTCTACGTCATCGAGAACGGCGTCTTTGATGTGCTCGTCAACGGAGATGACGGCATCGAGAAGGTGGTGCACACGTACGAAGGTTCAGGGTCTTTCGGTGAGTTGGCGTTGATGTACAACATGCCGCGCGCCGCGTCCGTGCGCGCGCAGTCCGCCGGCGCGCTGTGGGCCATGGACCGCCACACCTTCCGCCGCATCCTGCTCAAGAGCGCCTTCAAGAAGCGCAAGCTCTACGAGGAACTGCTCGACAAGGTGCCAATGCTGAAGGCACTCCAGTCGTACGAGCGCGCCAACTTGGCGGACGCGTTGCTGCCGCGGTCGCTGATCGACGGCGAGCTGATCATCCGGCAGGGAGACTCCGCCGACGGCATGTACTTCGTGGAGGACGGATCCGTCAGCATCCGCATCACCCGCGATGATGGCAACGACCACGAGATCAAGCGCCTCGGCAAGGGCGGTTACTTCGGGGAGCTGGCTCTGGTGACCCACAAGCCGCGCGCCGCCTCCGCTTACGCAGTCGGACCCACCAAGGTCGCATTCTTGGATGTGGAGACATTCGAGCGCCTGCTGGGCCCCTGCATGGAGATCATGAAGCGCAACATCGACGACTACGAGGAGCAGCTCGTCAAGCTGTTCGGGGACAAGAGCAACCTCACTGACGTGCGAAAGGTGCAGGCAGAGTGCGAGAACTGTGGTGTCAGGTTTGGAAAGTACACCTGTCTGATCTGCAACTTATTTGATGATGAAGATAAGCGTCAGTACCACTGCGAGGGGTGCGGCATCTGCCGTGTGGGAGGTCGAGACCGGTTCTTCCATTGCGAGCGCTGTAACATGTGCTTACCAGTGCAACTGCAGAGAGATGGACACAGGTGCGTGGAGAATGTATCGAGGTCGAACTGCCCCGTGTGCCTGGAGGACATCCACACGTCGCGCATCCCCTGCCACATCCCGGACTGCGGGCACCTGCTGCACCGGCCCTGCTTCGAGCAGCTGCTGCACTCGGGCCACTACGCCTGCCCCACCTGCCAGACCAGCATGATCGATATGTCCAATCTGTGGACTTACCTGGACTCCGAGGTGGCGGCGACGCCCATGCCTCCAGAGTACGCGGACTACAAGGCTACAATACTCTGCAAGGATTGTCATAAGTTGTCGAAAAACCTCAAGTTCCAGGTTTGGGATCTTGGTGGACAAACTAGTATTAGGCCATATTGGCGATGTTACTATGGCAACACAGATGCAATAATTTATGTAGTCGACTCTGCAGACAGAGATCGAATAGGAATATCAAAAGATGAATTGGTGCATATGTTAAGAGAGGAAGAGTTAGGGAATGCCATCCTGGTGGTGTTGGCCAACAAGCAGGACATGGCGGGCTGCCTGACGGTGGCGGAGGTGCACCAGGCGCTGGGGCTGGACGCGCTGCGCGACAGAACCTTCCAGATCTTCAAGACATCAGCGGTGCGGGGTGAGGGCCTCGACCAGGCGATGGACTGGCTATCTGATGCGTTACAAGCAAGGAAAATGAGAAGAGCGCGGGACGGCTATCAATATCAGCCCATACCAAGGGTTGCGACGGAAGATGTCTTGGAACATGAAAACGAAAGAATGGCGGAGGAACTAAGTGGAAAAATAAGTACACTAAAACATATGTCCATAGAGATTGGCAATGAAGTGAGAATTCAAGATAAGATTTTACGCGGTCTCGATGGTTTTAACACCCAGTGCGTTGCTCCTGGCCAGGCTGGTGGCGGAGTAGAAAAGTCCAAAAGAATTACTACAAGATATATGACGAAATATGAGAGAGCTAGAGTTTTGGGTACTCGGGCTCTCCAGATAGCTATGTGTGCTCCAGTAATGGTGGAACTGGAAGGTGAAACAGATCCCTTACAAATAGCTATGAAAGAATTGAAACAAAGAAAGATACCTATCATCATTAGAAGATATTTACCTGATCATTCTTATGAAGATTGGAGTATAGATGAACTCATCAAAAAAGAAAAGGAAAGTAAATTAACGAAGGATGCAGCAGTGAGCAAACGGTATCCGCACGCGACGCGGTCCAAGCCTTTATACCACAATTGTTTCTTAGTGGCACCAGATGGAGAGCTTCTCTGCACATGTGACACTAAAAAGGCTGAATGGTACGTGGATAAAGAATTAGCAGACGTGGTAAAGGAGGATCCGCTCACAGTACGCTTACGTTTCGAGCCGTCCGGCCGCTCGGTGGGCGAGGTGGGCCGGTACTACCAACTTACTAAAGAAAACAAATGCGTTGTTTGCGGCGGCGATAACTCTTATATACGAAAAAATGTAGTGCCCAGAGAATACAGGAAATATTTTCCAGAAATAATGAAGGACCACGCGTCGCATGACGTGGTGCTGTTGTGCACGGGCTGCCACCAGCGCAGCAACATGCGCGACCAGGCGGTGCGCGAGCGGCTCGCCGAGCAGTGCGCCGCGCCGCTCGCCGCGCACACCGACAACAAGTTCAAGGAGGACGTTGACTGCAAGAAAATCCGTTCAGCCGCTCGAGCTTTGCTATATCAGTCGAGAAAACACGTCCTGCCAGAGGAGAGGCGGAAGGAGTTAGAACTAATATTATTGCGTCACTTTCCACAACATCAAGAGATCACACAGGAACTTCTGCAAGAGGCGGCGGAGATACAAGTTGTGTTTGAAAACGTAGACTACTCGTCGCACGGACATAAAGTGGTAGAGTACTTCTTGAAGCACGAGGGTCTGCTGCAGCTGGAGCGGCTGTGGCGGCAGCACTTCCTCTCCTCCATGCGGCCGCGCCACATGCCGCAGCTCTGGTCGCTCGATCACAACGAGCAGAGATTAAAAATAAGGTTAGAAGAAGGTCGTCTTTCCGAAGAACTAGGTTTCTCTGTTTTACTTGGTAATGCAATATCTGTAGATTTAGTAGGCATGGCCATTGGACATATATATTTCTTCTTAGAGGATGTTTTGCCAAGACAAAGAGGAGGTCAAAAGTTTTTGAAAACACCTGAATTTCTGAAAAAACTTCTGGACCCAGCACCTGATGCACCGGAATATGAACATCTTCCAGACATGGCTAATGATCAGCCTATGGCAAAGGAAATCGCAGAGGAGTATGCATCGAGCTTGGCAGATCTCACCGTGAACAGCAAACCTCTTATAAATATGCTAACAATATTAGCAGAAGAGAACATCGACCATGCCGGGGTTATCGTTGATACGGTGGAGAAACATTTGGAGAAGGTGATTTTACATTTTGAAATTACTCGCACTACCCTTGGAATCGCAGTCGGTATAGCCGGAACACTATTTCTAGGCTATTGTGTATACTTCGATCAACAGAGACGTAAGGATCCTCTGTTCAAAAAGAAGTTGAGGGAACGACGTCAGAAGGCACAGAAGAATGCATCAAGGTCCAGCACCTTAGGTGGCCCACTGCCCGATATGAATGATCATGAAGCGATGCAGAGATTCTTCTTGCAGCAGATTCAGCTCGGTGAAGAGTTACTGGCTGCAGGTGATTTAGAAGCCGGTGTTGAGCATCTCGGACAAGCTGTTACAGTTTGCGGACAGACACAGCAATTGTTGAGTGTACTGCAACAAACGATGCCAGCTCCGATCTTCCATATGCTTCTGAAGAAGCTTCCAGAAGTTTCTGAGCGTCTCCGTGCTGAGCGCGTGGTGCGCGCGTTCGCGGAGCTGGCGCGCAACCTGCAGCGCATGCGGCCGTGCGTGCGCCCCGCCATGTGCAAGCCGTACGGCAAGCAGAGCGAGCAGCTGCAGAAGATTCTGCTGGACACAATCCAGTTGGTGCAGTCGTTGCGCAGCTACCTGCCGCCGCCGCACATACAGGTCACCTCCTGGAAGAATGATGACAAGCTGCGTTCCAATAATATGGATGAACTGGAGAGCCGTAAGATCGTGAGCGGCAACGGCGAGGATGGTACAGTAAGGTTATGGTCTAATGGGGATTGTGTTAGAGAGATACACCTGCCAGTGCAATCTGTTTGGAGTGTCACATGCTTGGACAATGGTGATATTGTAACAGGTTCTAGTGATGGAGTAGTGAGAGTATTTACAAAGGACCCTGCAAGGTATGCTGATGAAATTACCATCAAAACATTTGAGGAAGAAGTGGAGAAAATGCAGTTTGCGGCTAAACAAGAAATTGGAGGCTATAAACTTTCAGATATACCAGGGCCAGAAGTATTGTTAGAAGCGGGCAAGACAGACGGACAGACAAAGTTAGTTAGACGCGGTACAAACGTGAAGTGTTACTCGTGGAGTGCTGCGGAGTGTTCGTGGAATGAAGTGGGCGACGTGATGGGCGCGCAACCTCCCACTGAAGGGAAGACTATGTATCAAGGAAAGGAATACGACTATGTGTTCAGCGTAGATATAAAAGACGGCGCGCCTCCTATCAAGTTGCCCTTCAATAAGACTGAGGACCCCTGGGTAGCGGCACAAGCCTTCATACATAAAAATAATCTACCCCAAGTGTATTTAGAACAAGTAGCGAATTTTATAATAACGAATGCAAAACTAAATACGCTGCCTACGCCCAGTAACGGTTACGCAGATCCGTTCACCGGCGAGTCCCGCTACGTGCCGGGGTCTGGGCCCGCGACGCGCACTGTCCATGCTGTCGACCCCTTCACGGGCGCGGGCGCGTACACCACTACCACCGCCCCTACAGCCAGC---------------GATAAGCGATATATACCACATGATTCCTATATCAGATTCGATCAAGCAAATCTAAAAGCAATATACGATAAGTTAAAAGAGTTCAACAGTAAAACTGGCGATGGAAATAATACCTTCACAGACGAACAGCTAGAAAGTATTGTTAAATTAGGAGAAATGAATAGTACATTCAATCCCGATACAATTAGTTTATTGAAAAAAATGTTGGAATGGCCAAAAGAGATTTTATTCCCTGTGTTAGATGTGACACGGTTAGCAATAAGAAGGAAGGAGATAAATGGACAGATATTTGACACTACATACGGACCCAATTTCGTCAAATATCTGCTCTCTCTACTTAGTCCAGATAATTTAGCAGCTAACCAGATGCTGTCGATG------------ATATATCCCGACCCTGAGTCTGAGAAGGCGATAATGGGGTCAGTGGTGTACTGCATCCACCACAAGGAAGGATGCCAATGGTCGGATGAATTACGCAAATTGAAGGCGCACTTGAACACATGCAAGCATGACGCGGTGCTTTGCGCGGCGCAGTGCGGCGCCATGATCCCGCGCGTGCTGATGCAAGATCACCTGCGGTACACCTGCCCGCGGCGCCGCGCGCATTGCCAACACTGCAATAAGGAGTTCTCCGGCAGCGCGCTAGAGGAACATCAGGGTAACTGCGGTCACGAGCCGGTATACTGCGAGAACAAATGCGGCGCGAAGGTGCAGCGTCGACACACGCTGCAACACGCGCAGCTGCACTGCAGCAAGCGGCTCGTGCCTTGCCCGCACTGCGGACAGAAGTACACGCAGATGACGGGCGTGCGCATAGCCGCCACGCTGGGCGGCTTCTTCGCGCTCATGGTTTTCCTAATCGTTTACAAGAGCCGGAGCAAATCCGTGAAGGCCCTGAACGATCCTAAGATAGTAGAGCTCGCGGAGGCAGTGGTGGCCGAGGAGCAGGCAGTGGAGGAGGAGCGACAGCTGACGATTGCGCTCGAGGAAGCGCTGTGTGAGCGCGCGCGCTCGCGGCCCTCCATCGGCGAGGAGCCGCCCTGGCCGCGACGAGGGCGCTTCGCCTCCTACGGCGGCGGCTACGGCAGTCTGCTGACGCCGCCGCGCCGTCTATCCGGCCTGCGAGGCGACTCACTGCCGAGCTCGGCATTGCGCGTGGCAGAGAGACGTGCGTCGGCGGCGTGC---GCCCGCGATCGCCGCCTCAGTTCGGCTACCTGCTCGAGCTCAGGCAGCTCGTACCTGGAGCGGCGCGGCTCCTCAGTGGTATGCTCGCTACCCGATCGACGGCTGTCGCCGTGCCCCAGCGAGCGTCTGGCGCCGCTGGCGTCCGCGGGCAGTGTCGGTCCGTCGTTCGCGATGGACGCGGACTCAGCATCAGTGGGGCCGGATTCAGTATTCGCGGAGGACGAGGACTCAACGGACGACGAGGTGGAACAGTTCTCGACGGATAGC------------------------------------------------------------------------------------GGATTTCTGTCCGACGACTGTGATGATACGATCGTCGATTTGTCAAAATTGTCCATCGGCGAGTCGGTGCATGAAGTGACTGTGGTTGAGAAGTTCCATGAGGCAAGTCGCATAGCCACCGCCCGCGACTACGTGCTGCGCCGCTGCAATCAGACCGAGCCGCTGCCATTTGATGAATGTTACCCGGACACGGCACTGAAGAACTGCCACAAGATCGGCGAGGGTGTGTACGGGGAGGTGTTCCTGTGGCGGGCGCGCGACGGGGAGGCGCGAGTGCTCAAGGTCATCCCCATTGCGGGAGACATCAAGGTGAATGGCGAGCCGCAGAAGGGCTACCACGAAATCATCTCTGAAATTGTGATTGCTATGGAATTGAGCGCCCTGCGCGCTCCCATACCGGACATTGAGAAACGCTTGGACGAGGGCAAAGAGCTCGACGACTTGGATTTACACTCCGTAGAGAACGCTACAGACATTTTTAACGAGGTGGTGGCGGCGCGCTGCGTGGTGGGCGCGTACCCCGCGCGTCTGCTGGAGCTCTGGGAGCTGTACGACGAGTGCCGCGGCTCCGACAACGACTCGCCCGCCGCGCTGCCCGCGCGCCAGCACTTCCTCGTGCTGGAGCTGCGCAACGCCGGCCGCGACCTCGAGAGCTACTCCTTCACCGCCGCCGACCAGGCGTACGCCGTCCTGCTGCAGCTGGCGTTCGGGCTGGCGGTGGCGGAGGAGGCGCTGCAGTTCGAGCACCGCGACCTGCACTGGGGCAACGTGCTGGTGGCGCCCAGCGACCGCGAGTTCGCCACCTTCCTGGTGCGCGGCCGCCTGCACCGCGTGCGCCGCCGCGGCGCCGCCGCCGTCGTCATCGACTACTCGCTATCGCGCGTCTCCCTGCGCGGCGCCGCGCTCTACGCCGACCTCGCCGACGACGACTCGCTCTTCGACGCCGTCGGCGACCGCCAGTTCGACGTGTACCGCCTCATGCGCGACCGCCTCAGCAACGATTGGAAGAACTTCGAGCCGTACACGAACGTGCTCTGGCTGCACTACGTGGCCGATAAAATGGTGACGGCGCTGCGCTACGAGCGGCCCGACACCAAG---------------------------------------------------------------------------------------------------------GAATGCATTCAAGTGACATGCAATGCTGGAATAAAATATTTTCCTCCACCAAAGAATTATGATCACATTGAAATACCAGAACGGCCAAGACTGCGTATGTTTGAAAAGGTCCCACAATATCCTTCAAACTTGAAACCCCCGAAGATGCAAAAAAGATTAAGATATATGAGAGGTCCAGAACTGTTGCATAACAAACTTCAATTGAAACAATATGGGGTTGTGGCACTAGGTGGTGGAAGATTAGCACATGAACATTTTGAGATGGCCCGTTTGGTTATAGCCCGTCATTTAGATATGAAGCGAATGTTTGCCATCTGGAGAGTGGATCCTCCGTGGCAGCCTGTTACAAAGAAGGGCCAAGGTCAACGTATGGGCGGAGGCAAAGGAGCAATCGACCATTACGTCACGCCTATCAAAGCTGGCAGAATTATACTTGAAGTTGGAGGCAAATGTGAATATGCGGAGGCACGCCATATGTTAAAAATCGTAGCTGAAAGACTTCCATTTAAAGCGAAAGCTGTATCACAAGACATCATGGAAAAAGAAGAGCAGGAAGAGAAATGGAAAGAAGAAAACAATAAGAATCCATACACAATGAAATACATTATCCAAAACAACATGGGCGGCTGCCACAAAATGCTGTCACCCTTCGAT------ATGGATTCAGCGTTACGTGAACAAGTTATGATAAATCAATTTGTGCTGGCAGCAGGATGCGCTCGAGAACAAGCTAAACAGTTACTTCAGGCTGCTCATTGGCAATTTGAGACAGCCTTATCAATATTCTTCCAAGAAGTTGCAATACCATCAGGAGCGAATGGAATTGCTGCTCAACATTATCACCAGCAATTAATAACTCCGTGTAACACTCCAGCGACGCCGCCGAACTTTCCAGACGCATTAGCTGCGTTCTCTCGTCTATCGACGACGGGCAGCCCGGGCAACGCCAGCGGCGGCAGCGCC------ATGGCGCCGCCTGTGTCCCCACTCGCCACACACCCGCCGCCGCAGCATCAAAACCAGATGCAAGTCAACACCTTCCAGAGTCCGCCCAATCCGCAGAATAACTATGCACCGCTCTCCTGCTCAACTGCAGTGTGCAGAGAACATATGCCAAGAATGGAAGGTACAGAACTGGGTGGCGACCAGCAATTCTGTTTGAGATGGAACAATTTTCAAGCAAATATAACTTCTCAATTCGAGGCACTGCGCGATGATGAGGACTTCGTGGATGTCACCCTGGCATGTGAAGGACACAGGCTGGAGGCCCACAAAGTGGTTCTCTCCGCGTGTAGTCCTTATTTCAAGGAATTATTTAAAAACAATCCATGTGCTCACCCTATAATATTCATGCGGGACTGCGAGGTGTCGCACGTGCGCGCCCTGCTACAGTTCATGTACGCGGGCCAGGTGAACATCGCACAGGCGCAGCTCAGCGCCTTCCTGCGTACCGCCGACGCGCTGCAGATCCGCGGCCTCACAGATTGCTCACAGCACAACGATAAAAAAGTCAATCGAAAGTCTCCCCCTTCCCAATTACGTAATTTGCTCAGCGCCAAGCCGTCACATTCTACCTCCGCAGTCTCCGTAGATAAAGCGGGAATCATAGAGTACTGGACTGGACCGAAACATGAATTCCAGTATCCAAAGAATGTAAAATTCCAATCGAAATTGGAAACGGATCTGTTCGATTTTGTTAAGAATAAAACATACCCGACCGCGCTTGCGTTCTCACCAGATGGTAAGAAGATGGCGTCTATCAGTTTGGATCGGAAGGTGCGAGTATTCCATTTCCTGTCGGGGCGCCTGCACAAAGTTCTGGACGAGAGTCTGCAGCGCTACCAGGACCTGCAGCATCAAGCACACCAACTGCCTAACATGGAGTTTGGTCGCAGAATGGCGACAGAACGTGAGTTGGAGAAATCGGAGTCAGTGAATTTGTGCAACGTATTGTTCGACGCGAGCGGCCACTTCCTTTGCTACGCCACGATGTTGGGTGTGAAGTTGGTAAACCTCACCACCAACCGGTGTGTTGCCATGCTCGCTAAACCGGAGAACTTGAGGCCGCTACATTTGGCGTTATTTCAGGGTCGTACGAATCAATCGAAAGTAGCATCAACGTTGGAGATGGAAGGTTCAGAGAACCCGACGCTGCTGAGTGTGAAGACTGACCCCACGCTGTTCTGCACCGCCTACAAGAAGAACAGGTTCTACATGTTCTCTCGCCGCGGACCTGATGATGTGAAGAGTCCGGACGCTGACCGCGATATCTTCAACGAGAAGCCCTCTAAAGAGGATATCATATCCGCTACTGAAGGACAAGGCGTGCAGCGTATCTACGAGCAGGCAGTGCTGCACACGTCGCTGGGCGACATACACGTGCGGCTGTTCGGC---GAGGTGTCGCGCGCCGCGGAGAACTTCTGCGGCCTCGCGCGCACCGGCTACTACAACGGACATCTCTTCCATAGAGTTATACGCGGCTTTATGGTGCAGACTGGAGACCCCACGGGTACCGGCACTGGCGGTGAAAGCATCTGGGGCGGGGAGTTCGCGGATGAGTTCAAGCCGCACTTGAAGCACGACCGGCCCTACACTGTCAGCATGGCCAACGCGGGGCCAAACACCAACGGCAGCCAGTTCTTCATCACCCTCGCGCCTACGCCGTGGTTAGACAACAAGCATACGATCTTCGGGCGCGTGGTGCGCGGTATGGAGGTGGTACAGAACATCGGCAACCTGAAAACCAACCCCAAGACGGACAAGCCATACGACGACGTCAGGATCGTCTCCGTTACTGTTAAGATCGTGCTACAAGACGCGTCAATCAACATGTGGGATCGACCGCGAGCTTACTCTAACAGATACGAGTCCTGGGATAACGGACATTTACAGCTCTCAGAGGAAACTACGATCAGCAAAGAAGAGCCGCCAGATGAATGGGAGTTTCCGAGACATCGACTCAAAATATTCAATATTCTTGGAGAAGGTGCTTTTGGACAAGTATGGCGCGCTCAAGCAACCGACATAGATGGACAGAAAGGCGAACAAACTGTAGCTGTGAAAACACTCAAAGAAAACGCTTCAGAGAAAGAAAAAAGTGATTTGCTGCAAGAGCTGATTGTGATGAAGAATTTGGGCACACATCCTAACGTTGTTCGACTGATTGGATGTTGCACCGAGAAGGAGCCAACGCTGGTTATAATGGAGTATGTGAGCTTGGGCAAGCTTCAACAGTTCCTGCGGGAGTCTCGCGCTGGTCGGCACTACGGGAACACGCACGCTGGTAGCCTCTTCCTCACCTCACGGGACCTCACGCACTTCGCTTACCAAGTCGCGCGCGGAATGGACTTCCTCAGCAGCAAGGGGATAATTCACCGCGACTTGGCTGCTAGGAACGTCCTGATCACTGAGGAGAGGACGTGCAAGGTCGCTGACTTCGGGCTGGCGCGCGACGTCGCTGGAACTCATGTGTATGAAAGGAAGAGTGATGGCCGGTTGCCTATCAGATGGATGGCGCCGGAGTCCCTGTACGATGATATATTCAGCGTGAAATCAGATATATGGAGTTTCGGCGTGCTGCTGTGGGAGATAGTGACGCTCGGCTCCACGCCCTACCCCGGCCTCTCCGCGGGCGACGTCATGCGAAAGGTGCGTGATGGACATCGTCTAGAGAAGCCGGAGCATTGTCGTCGGGAACTCTACAACATAATGTACTACTGCTGGGAGGCCGAGCCCAGCGCTAGACCAGACTTCAAGGAAGTAGTCGCCATGTTGGAAAGATTGCTCTGTACTGAAATGGACTATATCGAATTGGAAAGATTCCCAGATCATTCGTATTACAATGTACAGAATTTAGAAGGCGAGAAAGTGATGGATCCCGAAGCCTTCTTAGATTTGGCCAACCAGGTCATAAAGTTGAAAATGTATCCTTATTTTGATGTCGCACATTCTTTACTGTGCGCCTTAGCAGTCAGAGAAGATTTAGGATCTGGGGCTCAAGCGTTCTCCCGAAAGCATCCCCTGGCATGCTGGCTTTCAACGATGTTAGTAATCTTCGCGGGTGGGATGGTGGCCAATGGCCTGCTCGGCGAGCCCATCCTTGCCCCGCTTAAGAACACGCCACAACTCCTCATTGGAACAGTTACATGGTATTTAGTATTTTACACGCCATTCGATGTGGGCTATAAAGTGGCGAAGTTCTTACCGGTGAAAGTAACAGCGGCTGCTATGAAGGAGATATATCGCGCGAAGAAGGTTTACGACGGTGTCAGCCATGCCGCCAAATTATACCCCAATGCGTACATCATTATGGTTATTGTCGGAACATTGAAGGGTAATGGAGCCGGCTTCACCAAGCTGATTGAACGCTTGGTGCGCGGCGCGTGGACCCCTACTGCTATGGAGACTATGCAGCCGAGCTTCTACACAAAGGCATCTCTGGTGGCTTCAGTGATCTTTGTTCTGGACAAGAAGACGGATCTGATCTCGGCACCTCACGCCCTCGTCTACTTTGGAATTGTTATTTTCTTCGTGTACTTTAAGTTGTCATCAATTCTGCTGGGCATACACGATCCGTTCGTGCCGTTCGAGAATCTGTTCTGCGCGCTATTTATGGGCGGTATTTGGGACTCGCTCGCCAAGCTGCTCGGCAAGGGACAGCCCCTTCACTCGGAGTACCGCAGCACGTACAGATGGCACGAGTACAAGGAG---CAGCAGCAGCAGGGCGTGGTGAAGCAGCCCGCGCCCACACCACCTTCCGCACTGCCCATCACCAGGGGTCCGATGGAACCGGCGATACCACGTCGCAAGAAATACCCCGGCGTGGCGTACAAGACGAACGAGATCTTCGACCCGGCGCCCGCCGACGATATTCGACCCCATCCCAATTCCGCCTACGGACGAGCTAGGAGCGTTCAGAGGGATGACGTGGACAGAGCAGCGCGGCGCAGCAAGTCTGAGGGACCGCGGCAACCACGCTGGACCGACACTGTTGAGCCTAAGGCTACAACAGCTCTGGGCGAGGTGCTTGCGGCCAAGGAGCCGGAGGTAGCTGTGTGCACGGAGTATCGCAACCAGTTCGCCTGGCCCAAGGATTCC------GACACTCCACGCAAGAGCATCTCTATGGGCGCGCTCAAGAAAGCCGCCGTGGCTGAAGGATCAGTCGAAGCTGAACCTCTGATGAACCACGTGGACGGTGACCATGATGACCACAGACAGAAACGATACATTGAAGATTATCTGTGGAACGGCCAAAAGCCTGGAGTCCAGGGAAAATCGACGTTCCGTAGCGCGCTATCGGCCCTCATATACAACGGGGAGGATCGTTCCAAAGATAATAGGAAACGTTACAAAAGCGAGTACAAAAAGAAATTTAGACCGTTCTCTCAGTACGTGTACGAGGCATCTAAAGGGACGTTTACGAAATGCAGGGGGAAAGGGAAGTCGAATGAGGAAGCGAGCGAGAGGTTGGTGCTCGATAATGTAGCGTTTGCGTCGAAAACATTAAATGTCGTTTTATGGTCCATTCGGATATCGTTCGCTTACACCTTTCCGATGCCGAGGGGGGTGAAGCGAGGGCAGGCGGAGGGCGAAGCAGAAGTGGTGGTACGCGTCGGGGCGTCTCCGTCGCAGACCACGCTACTGGATGACAGCCCAAGCCAGCCCATCAGCTACCACCTACTGGACCACGGTTATGGCGCTACACCACAGCACCAAATCAGGCGTGAGGCGCCCACGGCACCGCCGAAGACGTCTGAAGCGGTGAAAAGAAGACTGAACCTGAGCGAGAGCAGTTCAGGCAGTCAGGGGCACGTGGTGCCGATGAAGGCAGACTTTAAAACTCCAAAGCAGAAGCGAGTCAAAGTGCTCACGCCCTACAGCCGACCGTCCAGTTCTATGAAAAAGTACACAGAACGCTCCAGGTTTGACACGTCATTAGGTTTACTCACGAAAAAGTTCGTGGCACTTCTCAAGTCGTCGCCGAACGGTGTGCTCGACCTGAACATGTTTTCAGGGCTCACAAATCAGGTTTCGTCGTGGATGGGAGCAGCCAAGGGCGAGCCCCAAGATGAAGAGGTGCCCACCCCAACCAAGGACGCCACTGGAGAGCAGGCGGAAGGCGACAAACAAAGTCCCACCAAGGGAGCCAGCAAGTTGGACCTGATCACCAACGTGAAGTCACAGATGACTGGCTGGCTGGGATCTGGGATACCCATTCCTGGTTTAAGAAAAAATGAAGCCGCGCCCACAGAGGCTGCGGAG---GTAGCTCCAGAGCCAGCTGAGGCAGTGGAAGCCAAGCCTGAGGGGAAGGATGATGATGATAACTCCAGCGCTACCGGTGGAGCGGACAGCAGACCAGCGTCGACTGGCGGTACTCCAACTGAGGAACAACCAGGTGGAGTTGGCAATGTTTCAGGTGCAGGAAATAAAAAGTTGTTCTCAGTTGATGCAATAGAAGTGCCTGATATGCAAGAGTTAACGACGAAGGCAGTCGCCGGGGCGAAGTCTCTGGGCAACTTCCTGTACTCGGCCGTCAACAAGGCCGGCGCCAAAGTCAGCGAGGCTGGTGCCAAGATCAAGAAGACGGTGGAAGAAAACAGCATCCTGGGCGAGTTCAACCGCGAGCAGGACGCGTTCATCAAGGGCCAGGAAGGTCGCGGCAGTGGCGCCGCCGTGCCCCCCTGGGTCGGGGCTCCCAATGAAGCCGCACTCAAGGAGGAGTGCCTTTCTCTCTCCACTGACCGACGTAACTTCGTTCGCGCGCCTCCCGCCGGCGTCGATTTCGATTTCGATTATGACAAGATGTACCCGGTTGCCGTGGCCCTCATGGCTGAGGACCCCAACCTCGAGAAGATGCGCTTCGATCTCGTACCCAAAGTCATCACGGAGGAGAACTTCTGGCGGAACTATTTCTACCGCCTGTCGCTGATCTGCCAGGCTAACGAGGCGGACGCCGCCGCCGGCCGCCAGCAAAGCGCCGACGACTCGCAAGATGTTAAATCGGCAAGCGACAGACTGATATCCAAAGAGAAATCGTCCCAAGAATCGATAGACGATGTCAAGAAACGAATAAAGTCTTTGAAAGTAGATCGTGAAAACGACGATGAGCAATGGGAGAAAGAACTCGAAGCGGAGTTGAAAGAGTACGAGGTGGTGGCGGAGAAGAGTGGAGATGATAAGTGGGAGAAAGAGTGC---------------------------------AGGATAAGTGAAGTGATCAAATCAAATGGCATTGTTGCCCGATTCTGTGCGAGTGGGCCGCAGCAGAAGCCATCAAAGGCAGTGGGGTACTGGCTGCTGGGCTGCAGCGGGATGGTGTTTGCTGCGGTTGTGTTAGGTGGTGTGACTCGTCTGACAGAGTCTGGTCTGTCTATGGTGACGTGGCGGCTGCTGGGGGAGTCATTGCCCACCACACAGGAGCAGTGGGAGCAGGAGTTTGAAAAATACAAACAGTTCCCTGAATATAAATACAAGAACCAGAGCATGACGCTGTCGGAGTTCAAGTGGATCTGGTGGATGGAGTTCCTGCACCGCAGCTGGGGGCGCTGCATCGGCGCGGCGGTGCTGCTGCCGGCGGCGTACTTCTGGCGCCGCGGCGCGCTCGACCTCGCCATGAAGCGGCGCGTCGCCGTCTACTGCGCGCTCGTCGCCGCGCAGGGTCTGATGGGCTGGTACATGGTGAAGTCGGGGCTGGAGGACAGGTTCCAGGGCCCCTCGGACGTGCCGCGCGTGTCGCAGTACCGGCTGGCGGCGCACCTCGGCCTCGCCTTCGTGCTGTACTCGGGGCTGCTGGCCGGAGCCCTGCGGGTGCTGCGCCCCTTCCCCGCCGCCGCCACCTTGCGCAACATGAAGGAGTTAAAGGGTGTAACGGCGCTGGCGCACACTGTTAAAGCAATGGTCTTCCTTACCGCGATGTCTGGCGCGTTCGTGGCGGGGCTGGACGCGGGGCTGGTGTACAACTCGTTCCCCAAGATGGGAGAGCGCTGGATCCCCGAGGACATCCTGTGGCTGCGGCCCGCGCCGCGCAACCTCACCGAGAACCCCAGCACGGTGCAGTGGCAGCACCGCGTGCTGGCCGGCGCCACGCTGCTGGCCGCCAGCGCGCTGTGGCCGCTGGCGCGCCGCCGCCCGCTG------------------------------------------------------------------------------------------------------------------------------------------------------------------------------------------------ATGATGTCTTCGGATAATCTAGAGGATGATTTAAAGAGTGTCCAGTTGCATAGTCCATCGGACAGAAGATTGCAAAGCGACGGCGCATGCGTAGAGGAGAGGGTGAGAACCTCGCGTGGCGAAGTCCTGGTGGCGGTCCGCGGGGACCGCAGCAAACCAGCCATAATAACATACCATGACCTTGGACTCAATTATGCCGCGAATTTCCAGGCGTTCTTTAATTTTGTCGAAATGAGACCGGTACTGGATAAGTTTTGTATTTACCATATAAACGCGCCTGGACAGGAGGAAGGGGCACATTCGCTGCCGGAAGATTACACCTATCCGAATATGGATGAACTGGCCTCTCAAATTGATTTTGTATTGGGTCACTTTGGTATACGATCGTTCATCGGCTTTGGTGTCGGAGCAGGCGCGAATATTCTCGGTCGATACGCAGTTATCAGCCCGCAAAGAGTTGATGCTTTAGTTCTGATAAACTGCACCTCCACTCAAGCCGGATGGACGGAGTGGCTTTATCAGAAAATTAACATGAGACAACTTCGCTCAAACGGAATGACTCAGAGCGCTGTTGATTATTTAATGTGGCATCATTTCGGCCGAAGCACCGACGATCGAAACCATGACCTAGCCCAAGTTTACAAAGAATGTTTTTCCATGGGCAAGTTTGGCAGCAAGAAATGCCGGCTGCTGTCCATGCTGTGGTTGACGGGGACATTCTTCTTTGTGGAGCTTATCGTGGGATATGTGACAAACTCAATGGCACTTGTGGCAGATTCATTTCATATGTTGAGTGATGTTGCCGCACTTGTTATTGCATTCTTGTCTATTAAAATGTCACCAAAGAAATGGTCAAAGAATACATTTGGATGGGCTCGCGCGGAGGTGCTTGGTGCGCTAGTGAATGCTGTTTTCCTGGTTGCTCTGTGCTTCAGCATCACGGTGGAAGCGATGCAAAGATTTATCAAGATAGAGATCATACACGATGCGAAGCTTCTAGTTGCTGTTGGAGTGATGGGCCTGATACTGAATATTGTTGGATTGTTCTTATTCCATGAGCACGGTAGCAGTCACGGGCACACGCACGGCGGCGTGCCTCCGCCATCCAACGTGCGCCATCTCACGGAGATAGTGAACAGCAACGCTGACATGGCGCTGGGGCACACAGCCGCCGGCGCTGAGGAGACAGACGAGATGGTGCCGCCGGGC------------GCCAAGCTGGCCAGCAAGCCAGCAGGCCGCGGCCCCAGCGACCCCGGACATCTTAACATGAAAGGCGTCTTCCTCCATGTTCTATCTGATGCATTGGGCTCCATAATAGTGGTGGGCTCAGCACTGGTTGTGTGGCTGACGGAGTGGCCCTACAAATATTACATCGACCCCGCACTCAGTATAGTTCTAGTCATCTTGATACTTGCTTCAGTTTGGCCGCTGTTAAGGGAATCTGCACTAATTCTGCTGCAGACCGTACCAACACATATACAGGTGGACGCGATACAGCGCCGCTTGTTGGAGAAAGTGGATGGAGTTTTGGCGGTACACGAGTTCCATGTTTGGCAGTTGGCTGGTGATAGGATTATAGCCAGTGCTCATATAAGATGTAGGAATCTATCTGAATATATGAAGATAGCTGAGAAGGTGAAGGAATTCTTCCACAACGAGGGCATTCACTCCACCACCATACAGCCGGAGTTCATTGAGCTGCCGCTAGATGGCACTGAGATGGTGAGCGGAGTGTCAGCGGCGGACCCCTGCGCGCTGCACTGCCCCCCTAACGACCTCTGCCACAACGCCACGTGCTGCGGCCCTAACCAGCAGGAGCGCAGTACGCCGTCGCCCGCAGTGACGCCCTACCTGTGTCGTCAGCGGACTATGGGCTCGCGCGCGGAGTCCGCGACCTCCGTGGGACCC---------------GCACAGGCAGCCAGGAATCTAGACGCCCTGGAATGCGGTGGTATTATAGCGGGACATCCGTTGGACACTTTGAAAGTACACATACAATCGGGCCGAGGAAGCGCTTGGGAATGTACGAAGACGCTTTTGAAAGGAGGGACATTGTCGACGGCGTACCGCGGCGTATGGGCACCGCTGGGAGGAATAGCAGCAGTAAACGCCATAGTATTCGGCGCATATGGGAACACGAGAAGAGCGCTACCCAACCCTGACTCACTAACAACGCACGCCGCAGCTGGTGCATCAGCAGGCCTGATGCAAAGTGTCATTTGTGCACCAGTCGAACTAGTGAAGACACGACAGCAACTTGCTACAGCGGGTGAAGGTATGCCCAAGGGGGCGTGGGCGGGTGCTAGATATATCCTTCAAACGGGAGGTTTTAAAGCACTTTTCCGCGGCCTGAGCATTACAGCGGTTCGCGACAGTCCCGCGTTTGCTATTTATTTCACATCTTACGAGGTGATGACTAGAGGGAACCAGTCCGCCTTGAGAGTTTTTACAGCGGGGGGCGTGGCCGGCGCCCTCTCGTGGGTTTTATTGTATCCGATTGACGTCGTAAAATCCCGTATACAAGGTGATGCGATCGGAAGATACGTGGGCGCTTGGGACTGTTTTTTGAAGTCGATACAGAGTGAAGGTTGGCGCTGCATGGGGCGCGGCCTCGGAGCGGTCACTTTGCGGGCTTTCGTGAGCAACGGTGCCTGTTTCTCTGCTGTGGTGTGGACAGAGAGGGCGTGGCAACACTTCACATCGGACAAGGCTGTCAAGAAGTTGGTACAGGCAGCGGCGATCAGTGACGCAGTGCTACACGAGCCCGACTACATCTGTGATATG---------------------------------------------------------------------TGCCCCTACTGCGTCTACCGCGCCAAGCAGAAGATGCACATCGCGCGCCACATGGAGCGCATGCACCGCGAGCTGCACGTCAAGCCGGAGCCCTACATCAAGCAGGACAACGTGGACGCGTGCATGTGTAAAATGTTGGTGCTCGCCACTTTCTTCCCAGATTCTGATAGT---CAAATGAATGGAGAATATGATGTTTTTCTTGAGCTCCTGAAAGCTACAGTAGACTTTGCAGACTTGTTTGGGATGTATTTTGCTCTGAACTCGGTGCCGGGCAAAGCTCATGCAAAGATTCTAACAACTGCAATTGGTTGGGCGAGTGCAGAGGTGGCGGTGAGCCGCAGCGTGTCGCTGTGGGTGGGCGCGCGCGGCGCGGAGTTCGACTGGCGGCACGTGCGCTCGTGCGCGGAGGCCAACGTGGCGCTGCTGCAGCACGCGGCGAGCGCGGCGCTGGTGTGGCTG---------------------------------------------------------------------------------------ATGCCGCAATTTGAAGATAATCCCTTTAGTGATCCAACCATAGACAATCCGTTTGCTGATCCGTCTGTGCAGCAAGTGGCGAGAAGTACAACAAATGCGACCCGTGGTTTGGACGACTACAACCCATTTGATGGACAACAAAATGCAAATCAGGCTACGGGACAACAACAGCCTTCACAGCCAGCTATCATGCAGGCGGTGTCACCACCTGCC---GGCCAGTATACTCGACCAGCACAACCACAACAGGCACAAGCCCCTCCACAGAACTTTACCACTGCTGACTTTCAACGGAGGCAGGAGGAATTAGAACGGAAGGCGGAGGAACTTGCACGACGAGAGGCGGAACTCCGAGCTGGTTCCGCCGGTAGGAGGAACAATTGGCCACCCTTGCCTGCCTTCTGCCCCGTCCAGCCTTGCTTCTATCAAGACATCAATGTTGACATACCACTAGAGTTCCAGAGGATTGTCCGCCATTTGTACCATTTATGGATGTTTCACGCGTTGGTACTAGCTATGAACATAATCGGAGCGATGTCCCTTATGATAGCCGCCAAAAACTTCACTATATTTGGTCTGTCCATTTTGTACTTCGTCCTGCTGACCCCCTTCAGCTTCATCTGCTGGTACCGGCCGATATACAAGGCGTTCAGAAGCGACTCCTCCTTCAACTTTATGGTCTTCTTCTTTATATTCTTGTTCCAAATTATTATAACCACGGTGCAGGCGATTGGAATCAACGGTGGAGGATCTTGTGGGTTGATGACCAGTATATCTGCGTTCGAGGTGAACGCGGGCGTGGGCATCATCACCCTGCTGGTCACCATCGGCTTCATCACCTCGGTGGTTGCTGATGTCATGCTTATAGCAAAGGTGCACCGCATCTACCGGTCGACGGGAGCTTCGCTGGCGAAGGCGCAGGCGGAGTTCACGACGGAGATCTTCCGCAACCAGCACGTGCAGATGCCGCCTAAGTTTGACCCAAACGAAATTAAAATCGTTAACTTAAGGTGTGTTGGTGGAGAAGTTGGTGCAACGTCGTCTTTGGCCCCTAAAATTGGTCCTCTTGGTCTTTCTCCTAAAAAGGTTGGTGATGACATTGCTAAAGCTACCAGTGACTGGAAGGGTCTGAAGATCACAGTGCAACTTGTTGTGCAAAACAGGCAAGCTCAGATTTCTGTGGTCCCGTCTGCAGCAGCCCTTATTATCAGGGCTTTGAAAGAACCTCCCCGAGACAGGAAGAAGCAAAAGAACATTAAACACAATGGAAACATAACATTAGAAGATGTTATAACAATAGCTAAAACGATGCGGCCACGGTCCATGGCAAGAGAGCTGTCTGGTACAGTGAAGGAGATCCTTGGCACAGCGCAATCTGTTGGCTGCACCATTGATGGCAGACCCCCACATGACCTCATTGATGACATCAACAGTGGAGCTTTAACTATTGATGAAATGGCATCCGCAATGGATATTGACGAAGACGAAGTCGAAATGGCTTCTTCAAGCAGTAGCAAAGGAGACAAGAAAAGGTTTGAAGTAAAAAAGTGGAACGCCGTTGCTTTGTGGGCTTGGGATATTGTGGTGGACAACTGCGCAATCTGTCGTAACCACATAATGGATCTTTGCATAGAATGCCAAGCGAATCAAGCATCTGCTACCAGTGAAGAATGCACAGTTGCTTGGGGAGTTTGTAATCATGCATTCCACTTCCATTGTATTTCACGTTGGCTCAAAACTCGACAAGTGTGTCCATTAGACAACAGAGAATGGGAGTTCCAAAAGTATGGCCACATGGCCAACATACCATTAATGTATGCTCAAGAAGATTGTGAACTTGGTGGAAAGGAATCGATAGAGGATGATTTCGCATATCGCAACAATGTGATGAATGCTGATAAAGAGATCCGTTTGGGTTTTGTGCGCAAAGTGTATGGTCTTCTCACAGTTCAGTTGCTGGCTACGGTGGCTATCGCAGCAGTTTTCCTGCTTGTCAAACCAGTACAACTGTTCATACACCAAAATGACTGGATGGTATTCATTGCCTTCATATTGAGTATTGTGACGTTGTTTGCGCTGATCGCGAAGCGCCGGGATTCCCCAGCTAACTTTTACCTTCTCGCTGCATTTACTGCTGTGCAAGCGTACACTGTGGGTGTGGTGGTGTCCTTCTATGATACATTCATAGTGCTGCAGGCGCTTGCTATCACCTTCGCTGTCGTGTTGTCGCTCACCCTGTATACACTCAACACTAAACGTGACTTCTCTTTCATTGGATATGGACTGGTGGCTGGACTCAGTGTGCTGATTGTGGGCGGGCTAATCCAAATCTTCCTGCAGAGCTCCGCGTTCGAGGTCGCTCTCTCTTTCGCTGGAGCAATCTTCTTCAGTCTCTTCCTCATCTTCGACACTCAGCAGATGATGACCACATTGTCTCCGGAAGAATACATCCTCGCTACAATCAATCTGTATATGGATATTATCAACCTGTTCCTATACCACCACGAGGTGCCCGACGGCGATGCCAAGTACGACGTCATCTTCCGCAAGGTGAGAGGAATACTCAACAAGCTCACTCCGGAAAAGTTCCAAAAGCTAAGCGACGACTTGCTGGGGCTCGAGCTGGACTCGGACAAAGTGCTGAAAGGTGTGATCCTGCTGATATTCGAGAAGGCCCTCGATGAGCCCAAGTACTCGTCCATGTACGCGCAGCTGTGCAAGCGGCTCAGCGAGGAGGCGCCCAACTTCGAGCCTCCCGGCCAGCCCTGCACCTTCAAGTTGCTGCTGCTCAACAAGTGCCGCACCGAGTTCGAGAACCGCGCTCAGGCGTTCGCGGCCTTCGAGGACAAGGCGTTAACCGCCGAGGAAGAGGAGAAGCGACATCTCGCCAAGTGCAAGATGCTGGGAAATATCAAATTCATCGGCGAACTGGGCAAGCTGGAGATCCTGGCGGAGTCCATTTTGCACCGCTGCATACAGAACCTGCTGGCGCGGCGCGCGGCCGCCGAGCACCACGAGGACCTCGAGTGCCTGGCGCAGCTGGTGCGCACCTGCGGCCGCGTGCTCGATTCGGAGCGCGGCCGCGGCCTCATGGACCAATACTTCGCGCGCATCGAGACGCTCTCCGCGTCGCGCGACCTGGCGCCGCGCATCCGCTTCATGCTGCGCGACGTGGCCGAGCTGCGCCGCGGCGGCTGGCTGCCGCGCGCCGCCGTCTCCGCCGAGGGCCCCGTGCCCATACACCAGCTGCGCGCC------------------------------------------------------------------------------------------------------------------------------------------------------------------------------------------------------------------------------ATGGCTTGTGGTCTGGTCGCCAGCAACCTGAATCTCAAACCTGGAGAGTGCCTTCGAGTGCGAGGCGAGGTGGCTCCTGACGCTAAGAGCTTCGTGCTGAACCTGGGCAAAGACAGCAACAACCTGTGCCTGCACTTCAACCCTCGCTTCAACGCCCACGGCGACGCCAACACCATCGTGTGCAACAGCAAGGACGGCGGGGCCTGGGGGACCGAGCAGCGGGAGGCTGTCTTTCCCTTCCAGCCTGGAAGTGTTGCAGAGGTGTGCATCACCTTCGACCAGGCCAACCTGACCGTCAAGCTGCCAGATGGATACGAATTCAAGTTCCCCAACCGCCTCAACCTGGAGGCCATCAACTACATGGCAGCTGACGGTGACTTCAAGATCAAATGT------------ATGATGGCTGCATTAAAAAGTTCTGGTTGCCCTGTTGATATAAGAAGGCACATATCTTGTGAGGTTTGTGATTATTCAGTAAGTGGAGGTTATGATCCTGAATTGAATCAGATTGTTGTGTGTCAAAATGTGTCAACAAGGAAGGGTATGGTGCAAGGTGTGTTAGCACATGAGATGATACATATGTTTGATTACTGCCGCAATGACCTCAACTTCAAGAACATGGAACATCTCGCCTGCTCCGAGATCCGTGCTGCTAATCTAACACATTGCTCATTTGTGAGTGCCTGGTCACAAGGTGACGCTCATTGGACGAAAGTAAAGCAAGCACATCAGGACTGTGTTAAAACGAAAGCTTTGTACTCTGTGATGGCAGTACGTCAGATCGGTAAAGCGGAA------------------------------------------------------------------------------------------------ATGGAGAGTAAATTTTGTTTTATTGCTGTAGTGGTTACTGCTCTGTGGTTCGTGGAAGCCACACCATCCGAAGTATGCTTCCCGCCACATTTCGTGTTTGGTGTTGCCACCGCCGCCTACCAGATAGAGGGCGCTTGGAACGTTTCAGGTAAAGGCGAAAGTATATGGGACCGGTACACGCACACCCATCCTGAACGCATCTTCGACCATAAGACGGGCGACGTGGCGGCTGACTCATACCATCAGGTCAAGGAAGATGTCCGTTTGTTGGTAGAGCTCGGGGTGCACCACTACCGCTTCAGTATCTCCTGGCCGAGGATACTGCCTACTGGACTTAGCAATGACATAAACGAGGATGGCATAAGGTACTACAGCGAACTAATAGATCAGCTACTTGCTAACGACATCATACCCATGGTGACCCTATACCATTGGGATCTACCGCAGGAGCTGCAGGACCTCGGCGGCTGGACTAACCCCATCATTGCCGAATACTTCCACGACTACGCTAAGGTTGTGTTCGAGCACTTGAGTGACCGCGTAAAGGTGTGGTTTACGTTCAACGAGCCGCTGTCGTTCTGTCAGGAGGGTTACGGCGGCACGGACGCGCCCGCTGGTAACAGCAGTGGCTTCGAAGACTACCTCTGCGGGCACAACGTGCTGCGCGCGCACGCTAATGTCTACCGCATGTTCGAACGCGACTACAGACAC---ACGGGAGGTGCAGTTGGCATAGTTCTGGACTTCGCTTGGATGGAACCCGCGAGCACGACGGCTGAAGACCAGAAAGCGGCTGAGACGGCGCGACAATTCCAATTCGGCTGGTTTGCGCACCCCATCTTCTCCCCCGAGGGTGACTACCCGCCCGTGATGAAGCAACGTATCAAAGAAATCTCCAAACGCCAGAACTTCCCACGCTCTCGTCTGCCGGAGTTCACAAAGGAAGAGGTGACTTCCCTACGAGGCTCCTCCGATTTCCTCGGCCTGAACCACTACACCACGTGTCTAGTGGCGGCGGGTAGTGGCAAGATTTACCCTCAGCCCTCCTTCTATACTGACATGGGTGTAGTCATTACACAGAACCCGGACTGGCCGCGGACTAATTCCACTTGGCTAAGGGTGGTACCGTGGGGTTTCCGTCGGGCTTTAAACTACATTCGCGTGTCTTACAACAACCCCCCCGTGCTGGTGACTGAGAACGGCGTATCTCTGCCGCGGGGGGCGCGCGACGTGCGGCGCGTTCAGTACGTAGCAAGCTACTTGCGCGCGTTGCACCAGGCGTTGAACGACGGCTGTGATGTGCGCGGCTACACACATTGGAGTCTTATAGATAACTTCGAATGGACTAGAGGATACTCAGAACGTTTTGGTCTATACGACGTGGAGTACGCGGCCGCGGAGCGCACGCGCACGGCTCGCCTCTCAGCGCGATACTACGCTAAGCTAACACGCACGCGTTGCTTACCAGACAAATGG---------------------------------------------------------------------------------------------------TTGAAAATAGCTCAAGATCGAAGCAACGGGAAAGATTATCTTCTCTGCGATTACAACCGCGATGGAGACTCGTACCGTTCACCATGGTCTAACACATATGACCCACCACTTGAAGATGGTTCAATGCCTTCAGAACGATTGAGGAAACTGGAAATTGATGCCAATCATGCATTTGATCAATACCGTGAGATGTATTTTGAAGGAGGAGTAAGCTCTGTTTATTTATGGGACATGGATCATGGTTTTGCAGGTGTGATACTTATAAAGAAAGCTGGCGATGGTTCCCAAAAGATAAAAGGTTGCTGGGACTCAATCCATGTTGTGGAAGTTGTGGAGAAGAGTTCAGGCAGGAATGCCCACTACAAGCTGACCTCAACCGCTATGTTGTGGCTTCAGACGAATAAGGAAGGCAGTGGCACTATGAATTTAGGAGGAAGCTTAACTAGACAGGCTGAACAAGACTCTGCAGTGAGTGATGTCACCCCGCACATTGCCAACATCGGCCGCATGGTTGAAGACATGGAAAATAAGATCCGGAATACACTCAATGATATTTATTTTGGTAAGACGAAAGACATAGTGAATGGTCTGAGGTCGGTGGTGCCAGCGGACGTGGCGCGCAAGACAGCCGCGTTGCAGCACGACCTCGCCCTCGCGCTGCAGCGGCGCAACGTGGTGCGCATGGCATCGAGAAAAAAGGTTTTATTGAAGGTCATCATCCTCGGCGACAGTGGCGTTGGTAAAACTTCCCTCATGAATCAGTTTGTCAACAAGAAATTTTCCAATCAGTACAAGGCAACAATAGGCGCAGATTTTCTCACAAAAGAGGTAATCGTCGATGATAGGATTGTAACAATGCAAATTTGGGATACTGCTGGACAGGAGCGTTTCCAGTCGTTGGGGATGGCCTTCTTTCGGGGAGCGGATTGTTGCGTTTTGGTATTTGACGTAACGGCCCCCAATACCTTCAAGTCCTTGGAAAGTTGGCGTGATGAATTCTTGATACAAGCCTCACCTCGTGATCCGGATAACTTCCCGTTCGTCATTTTAGGCAATAAGGTTGATTTAGAAAATCGCGGAGTTTCAGCTAAACGTGCGCAGCAGTGGTGTCAGAGCAAAAATGATCTACCTTACTTCGAAACCAGTGCCAAAGAAGCTGTGAATGTGGAACTAGCCTTCCAGACTATTGCTCGTAATGCCTTGGCTCAAGAAACAGAAGCTGAACTGTATAATGAGTTCCCCGATCAGATTAAGCTCAATGCTAATGACAATGCTCGCAACCGAGATGGAGACAACTGTGCCTGCATGGGCGCGGACAAGGCTAATGGTGTGGTCAACTACTGCCGGCGCCCGCCGCAGCGTCCCTTGCTGCAGAAGATACGGTACGCGATATGGAATCCAGAGGAGAGGACCTTCCTAGGACGAACGGGACATAGATGGGGTGTAATAGGTCTTATCTACCTGGTGATGTACATCTGCATCATAATCTTCTTTTCCATCTGCATGTGTGGTCTGCTCGCCACCATGGACGACAGGATACCCTACTTCACACTCGCTGACTCCATTATAGGTGACAACCCTGGCATGGGCCACCGTCCGCTGGTGTTCGAGGAGGGTGCGCTGATCTGGTACGACGCGGAGAACGCATCGCAGTACGACAAATACGTCCGAAGCATCGACCAGTTCCTTGCACCTTACGAGAACAAATCGCTGCTGGAGACGAAGGGTGAGAATCAGCGCGATTGCGGGGATGTGAAGCCGCCACGCGCAGAAGTGTGCGCCTTCAATACCAGCCTGCTGGGGCCCTGCGCTCGCAAGCATGCTTACGGTTATCCGGCCAGGACGCCGTGCATCATCATCAAGCTAAATAAGTTGTACGATTGGAACCCCATATTCTACGACGACCCCGCAGCGTTGCCGCCCGGCATGCCTCCAGATATCAAGGACTACATCAACACAACAAAAACACCTCAAGAGCGTCGCAAGGTGTGGGTATCGTGCGCAGGCGAGCGGCCGGCGGACGTGGAGGCGCTCGGCCCGCTGCGCTACTGGCCCTACCCCGGCCTGCCGGAGACTTACTTCCCGTACGATAACACGCCCGGATACCTTAGCCCTCTGGTCGCCGTTCAGCTACTCAAACCTACTCTGCACCAGATCATCAACATCCGCTGCCGCGCGTGGGCGCACAACATCCGCTACACGGAGAGCCTGAAAGAGCGGCTCGGCTCCACGCATCTGGAGATCATGATTGACACAAACTCTCCACAGTATACAAGAGAGAAAAGCGGCGTAAGATGCGGGGATTTGGCGATGTCCTTCAAATCTATATTCCAAGATGTCCGAAGCGCGGTTGACTATGTCCACATACATGGGGACCTCAAGTCCAAGACTATAGAGAATCTGGACCTCTACCTGAAGAAGGATAAACGTCTCCCAACCTTCCTGTCCAGGATAACAGAGAGCGGAGCCAAACTGTTCATACTAACTAACAGCGATTATAACTTCACAGACAGGATAATGAATTACTTGTTCGATTTCCCGCATGGCGCTCAAGCGACTGACCCTCACAGGAACTGGAAGACTTACTTCGACTGGATTGTGGTGGACGCGAAGAAGCCCTTGTTCTTCGGCGAGGGCACCACGCTGCGACAAGTGGACACGCAGACCGGCGCTCTCAAGATGGGCTACCACGTCGGCCCGCTGCACGAGGGCCTCGTCTACTCCGGAGGTTCGTGTGATGTGTTCACTGAGCTGATCGGCGCTAAGGGTAAGGACGTGCTGTACATCGGTGATCATATCTTCGGTGATATCCTCAAGTCGAAGAAGATCGGTGGCTGGCGCACCTTCCTGATAGTCCCGGAGCTGGTGCAGGAATTGCATGTATGGACGGACAAGTGCCAGCTGTTTGCGCAGCTGCAGAACTTGGACGTCCAGCTAGGGGATATGTACAAAGACCTAGACTCGAGCACGAAGGAGAAGCCGGATATATCGAAGCTGCGCAGTTCGATCCGTGACGTCACGCACAAGATGGACCTCGCGTACGGCATGCTCGGCTCGCTGTTCCGCTCCGGCTCTCGGCAGACATTCTTCTCGTCACAGGTGGTGAGGTACGCTGACCTGTACGCGGCGTCGTTCCTCAACCTGATGTACTACCCCTTCTGCTACATGTTCCGCGCGCCCGCCATGCTCATGCCGCACGAGAGCACCGTCGCACACGAGCAGCGCTTCACCTTCGACACGCCCACCATCGACCGT---GATCTCTCGCCGCGCAAGAAGCCTAGGAAGCAAATGTTGAGTAATGAGGTGCGGCAGTGCGAGTTGACGACGGAGGACCCGCCCACGCCACCGCCCCCCGCGAACCCT---CCCAAGCGTCCGCAGCTGGGGTACGTGTGCGGGTGGCGCGGCACGGCGCTGCACTTCGTGCGGCCGGCGGACGTGCGCCGCCGCGAGCCGCGCGCGCGCGACATCCTCGCCATCGCCAGCCAGCGCCACGTGCTCGCCAGCGCAGACGGCTGGAAGGTGCACCACCTCACCGCGCAGATGGACGACCTGGTGTCGCTGGAGGCGGACGTGGGGTCGCAGCTGGCGGGCGTGCTGCGCGCGCTCGAGACCGCCTCGGGCCGCGCGCTCGCCGCGCTGCAGCCGCACGAACACGCGCTTCTAGAACTACTAAAGGGTAACATTCAAAGGAGCAAGATCGTTTGCGAAGGTATACAGGAGGCGCGCGAGGACATCCTGCGGGTGTTCAAGCACAGGAACTTCGTGTCGGACATCTTGACGCGGCAGGCGGACAAGCGCTGCTACAGAAAACACCGTTCGCAGTCCATGGCTCTCAATTCGGACAGTGAACAGAAATCGAACCTGGTCCTCCGCGTAGACCAGGATTCGGACTCGGTTCTACAGTCTTTATTCGACACAGTGCTCAAGCCGGACTCAAAGCGACCGCTACAGGTGCCTCTACGTATGCGACAGCTTCCAAAGTCGTTCTTTAACCCGCCGTCGACCGGTTCCAAGTCGCCATCCGTGTCTCACTCGCGAGAAAACTCGGCCGATTCGGCGTTCGGGTCATCGTCTGCGACAGGCGCCGCACCGGTGTCGCACTCCCGAGCACACTCCTCACCGGCGAGTCTCCAGCAGACCTATGCGGCGGGGCAACAGACCCAGCAGGCGCCCCTGCACCACCAGCACTCCAAACAGAGGTCCTACGATGTCGGCACACACATGCAAGATGATCTCGGCCCACTGCCGTCCGGCTGGGAACAAGCACGTACTCCAGAGGGACAGATATATTATCTCAATCACATAACGAAGACGACGACATGGGAGGACCCACGCAAGACGCTCGCAGCGCAGAGCGCGGAGACCATGCTCGCACAGGCCACAGCGCCACAGACTATAGCACCTGCCACACCTACAGCAGCGAAGAGTACAAGTAGTAGCACGGCGAGCGACCCGCTGGGCCCGCTGCCCGACGGCTGGGAGCAGGCCGCCACACCCGAAGGCGAGGTCTACTTCATCAACCATGCCGCGCGCACCACGTCCTGGTTCGATCCTAGAATACCACAACACTTGCAGCGCACGCCGGTGGCAGGCGCGGGGGCAGCGGGCGGCGGCTGGGCTAACGCGTCCCTGCAGGCTTGCCAGCAGAAGCTCCGCCTGCAGTCGCTGCAGATGGAACGCGAGCGGCTCAAGCAACGCCAGCAGGAGATCATGCTCCAGCAAGAGTTAATGGGCCGGCAATCGAGCTCGATCGTGTCGTCGCTGGCGAGCGGCGGCGCGGGCGCTGCGGGCGCGGCCGCAGACCTCGACCCCTTCCTGTCCGGTCTGACTGAGCACCAGCGCCAGGAGTCGGCCGACAGCGGCCTGGGCATGGCCGTCAACCCCTCCTACTCCATGCCGCACACGCCCGAGGACTTCCTGGCCGGCATGGATGACCGCATGGACTGCACTAGCGAGGCGGGCGCT---ATCGACCCT---GACATCTCGCTCGGCGACAATATCGACCCCACCGACGACCTGGTGCCTTCACTACAGTTGAGCGAATTCACCAACGACATATTACTGGACGACGTACAATCCCTGATCAACTCGACGCCGAGCAAGACGGACAACGTGCTCACCTGGCTCATGGTGCAGGAGGGCGAGGGC------GCGGGCGCGGGGCTAATCGCGCCCCGCCGCCTGCCCAACCCCTGCCTCGAGAGTCCGCAGCGCATGGACCTCCATAGAGAGCTTCTCTTCAACCAGAGGATAGGCAAAAACGTTCTTAATCAAAAGAGCGAACTAGAAAAGGCGTTATCAAAACACAAAGAGAAGCAGCTTATGAATCAAATAAAGGAGCACAGAGAAACGCCAGAATTAGAAAGAGCGATAGCAGAACGTGCTCGTCGTTTAGAACAAGCAGAACAGAGTGCAGAAGAAATCGACCCCGCGACCAACCCCACGCTGCAAGAGATACGAGCGCGCCTGCGATTACTTGAAGCAAGAGGAAAAGTGGCCAAACAAGCTTTACCTTTTATTAGCGATGGCTGTAAAATTCTAACACATTCCAGATCAAGAGTAGTGCTACAAGCCATGTTGGAGGCAGCAAAAGCTAACAAAAGATTTCATGTTTATGTCACAATGTCCGGACCTGATAATAGCGGAGTGTTAATGCACAAACAACTGGTAGCGGGCGGTGTGGACGCGACGCTGATCTTAGACGCAGCCATCGGCTATATCTTAGAGCAGGTTGATATTGTCATGTTGGGTGCAGAGGGTGTCACTGAGAGTGGTGGCATTATTAACAAGATTGGTACTTACAGTTTAGCGATGTCTGCATTAGAGCTGAAGAAACCGGTCCACGTTTTAACAGAGAGTTTTAAATTCTCCAGAATATATCCTTTGAACCAGCTCGACTTGCCAAATGAATTCAAATATCTATCAAGTGTTTTGAAGAACAACAAAGATCTGTCTAAGGAACATCCCTTAGTTGACTACACCCCTCCGGCATATATCACT------------------------CAGGTGGCAGGGACCCACAGTTCTATATACGAAGCCTATTATCATCAAGTTGACCCGAACGGCTCGGGCGCGATCCAAGCATTGGACGCGGCGCGGTTTCTCAAGAAGTCCCGGCTCAGCGATGTCGTGCTCAGCAAGATATGGGACCTTTCAGACCCCAATGGCAAGGGGTACTTGGACAAGGCGGGGCTGTTCGTGGCGCTGAAGTTGGTGGCGCTGGCGCAGGCCGGCAAGGACATCAATATGACCAACATACACAGCGAAGCGCCGCCGCCTAAAGTCGGTGAATTGCCGAAAGTGCCACCGCCGAGCGCCTCGCCCGCGCCAGGCGACTGGAGCATCAAGCCGGCCGAGCGAGAGAAGTACAGCCAGCTGTTCGACTCCCTGCAGCCCAGCAATGGCCTCATACCCGGCAATAAGGTGAAAGGAGTTTTGATGGAGTCAAAATTACCGTTAGAGACCCTCGGGAAGATCTGGGATTTAGCCGATCAGGACAAAGATGGCATGCTGGACAGACACGAGTTTATTGTGGCGATGCACCTGGTGTACAAGGCGCTGGAGAAGCACGCGGTGCCGACGAGCCTGGCTGGCCTCCGCGCTGGAGACCGCATACTTTGCGTGGATGCTGTCCACGTGTACCAACACACACATCAGCAGGTCGTTCACATGATACGAGCAAAACCGACAATAGCGTTGACTGTACAACAGAATAGCTCGCGGAACAAGACGCCCATCACTGCGCCACTACCCGTCAATCCGGAGAACCAGCGGCAGTTGGAAGAGTCGAAGGTGCTGACGATGAGGCTCATGTTGCAGAAAGAGCAGAAATACATCAGGGAGTTGCGCAATGAGGTGCAGAAGGTGCCCGACGTGAGGAAGCAGACGCTGCTGGAGGCGGCCGTGCAGCGCTGCTCCAAGCTGCAGCACGAAATAGACGCGGTGATGGCCGCGCAGTATTTGTTCAATGGAGACTTTGTTGACCGAGGATCGTTCAGTGTTGAATGCATATTTACACTGTTTAGTTTTAAACTTTTATACCCCAACCACTTTTTCATGTCGAGAGGTAACCATGAATCTTTAGATATGAACCGTATGTACGGTTTCCGTGGCGAGGTTACATTCAAGTACACCGCACAGATGGCTGATCTGTTCACGGAGGTGTACAACTGGCTCCCGCTGGCTCACTGCATCAACGGCAGGGTGCTGGTGATGCACGGGGGACTGTTCTCCAGCGATGACGTCACACTCGAAGATATAAGGAACGTGGATAGAAATAAACAGCCACCGGAAGATGGTATAATGTGCGAGCTGCTGTGGTCGGACCCGCAGCCGCAGGCGGGGCGCTCGCCGTCCAAGCGCGGCGTGGGCTGCCAGTTCGGGCCCGACGTGACGCACAGCTTCCTGCAGCGCAACTGCCTCGACTACATCATCCGCAGCCACGAGGTCAAGAGCGAGGGCTACGAGCTCGCGCACGACGCCAAGTGCATCACGGTCTTCTCCGCACCTAATTACTGTGACACGATGGCGAACCTGGGAGCGTTTATAACTATGAATGGGAAGGATTTGAAGCCCAACTTCACCACATACGAGGCTGTGCCTCATCCAAACGTGAGACCTATGACGTATGCACACCCATTCTTCAGTACTCTCGTCCATAAACTTCGCAAAGAAGGCTATAATTTGGATAGGCAAATAAGAGCAATTCAAAGGGAAGAGGAAAAAATTAAAAGATCCTTAAAAGAAGCTGCAGGAAAAAATGATAAGCAAGTGTGTACAATATTAGCAAAGGAAATAATTAGGTCAAGGAAAGCTATTAGTAAAATATATACAAGTAAAGCCCATCTTAACTCTGTACAGATGCAGATGAAAAACCAATTAGCTACATTAAGGATAGCTGGATCATTGCAGAAGTCAACAGAGGTGATGCAAGCAATGCAAGCTCTAATAAGGTTACCAGAAGTGGCGCAGACAATGCAGGAGATGAGCAAGGAGATGATGCGCGCCGGTATCATTGAAGAGATGCTGGATGAAACTATGTCTGCAGTAGAGGATGAGGAGGAAATGGAGGAAGCGGCACAGAGTGAAGTTGACAAGGTATTGTGGGAGCTAACACAAGGCAAGTTGGGCGAAGCACCGGCGCCCCCAAGTGCGGTGGGAGCGCCCTCCACCAGCCGCGAGCCA---GCCGAGCCAGATGAGACGGAGTTGGACGAGATGCAACACTCCTCCATGCACGATGACTACGACGCGCCCGCAGCCTGG---CGCCCGCCCTCTAGTCCCGTGTTTAACAGTCACATACCGCCGGAGTCCTACAGATCAAAGAAGTCCGACTCGCTGGGCAAGCTGTACGAGATGGACGACGCGCCGGAGCGGCGAGGCTGGGTGGAGCGGCTGCTGGCCTTCATGGAGGAGCGGCGCACGCCCATCGCCGCCTGCCCCACTATATCCAAGCAGCCGCTCGACCTCTACCGCCTCTACCTGCTGGTCCGCGACCGCGGGGGATTCGTTGAGGTCACAAAGAACAAAACGTGGAAGGATATAGCGGGTCTGTTGGGAATCGGCGCCTCGTCGTCAGCGGCCTATACGTTGCGGAAACACTACACAAAGAATCTGCTCGCATACGAATGTCACTTCGACCGCGGAGGAATCGATCCCCAGCCTATTATCAACCAAGTGGAG---------------------------------CGCCTGCTGCTGGTGCACGGCCGCCGCGCCGCCATGCGCTCCGCCGCGCTCTCGCTCTTTATAGTGCACCGCGGACTCATCGTCTCCACCATGCAGGCGGTGTTTTCCGTGGTGTTCTACTTCTCTTCCGTGTCTCTCTACCCTGGCTTCCTCATGGTCGGATACGGCACTGTCTTCACAATGCTGCCGGTGTTCTCTCTAGTACTTGATAAAGATATACCAAGTTCGACTGCTCTTAGATATCCCCAGTTGTATCGACAGCTGACTAAAGGAAGACATCTTTCTTATAAAACTTTCTACATTTGGACTGGAATATCTATATATCAAGGTGGTGTGATAATGTACGGCGCGCTGGTGCTGTTCGAGGAGCAGCTGATCCACATCGTGGAGATCAGCTACACGGCGCTGATCCTCACGGAGCTGATCATGGTGGCGCTCACCGTCGCCACCTGGCACCGCCTCATGGCGCTGGCGGAGCTCCTCAGCCTCGCCATGTACACCGCCACGCTGCTCATCTTCACCACATACTTTGACGCGGACTTCATCCGTCACTGGGACTTCTGGTGGAAGGTGACGACCATCACTTTAGTGTCCTGTCTACCCCTCTACGTGGTGAAGCACATGCACCGCAAGTGGCGCGACAGGCAGTACAGGAACATACGGAAATCTAAGATGGTCAACCAGCTGCAGACTCCGCAGGATTCCCAAGAGCTTCGCAATCAGCTGCGTCAAATCCAAAACTACACCCAGAAGCTTGCTAAAGATACATCCACTATTCTGATGGAATTGATGAAGATGCGGGTCAACCAGACTGCGCAGAAACTACAACGGGAGAGGCTGAGCGATGAATATATCAGCACTCTGAATACATTCCTGGCTACTCAGAAGTTAGCGGCTCAGAAGACGAAGGAAGATATACGTAAGGCTAAGGCCCAGTCGATCAATATTCCTCCTCCCCCTCCTGGAGTTAACAGCAACAAGGATCCATGGGATGATATGGGCGATTCAAATATCCGTAAACAGGAGCAGCTGACGATGCAAACCGAACGTGAACTTCAAGAGTTGGCTGAACGCGAAGGACATATTCGTCAACTTGAGAATGATATATTGGATGTGAACCAGATATTCAAAGATTTGGGTACTATGATCCATGAACAAGGAACTGTGGTGGATTCTATTGAGTCTAGCGTCGAGTGTGCTCTCGATAACGTGGAAAATGGCACCCAAGAGTTACGACAGGCTGCTAATTACAAGAACAAGATCCGCAAGAAGAAGGTT---------------------------------------------------------------------------------------------------------------------------------------------------------------------------------------------------------------------------------------------------------TCCACGTATTTGGACATCGGTGAAGACATGAATGTTCCCGATGACTTTACACAAAGCGAACTGCAGACCGGGAAGTGGTGGCGCCACCTGCTGGCCGGAGGCATAGCCGGCGCTGTTAGCAGGACATGCACGGCGCCTTTAGATAGACTCAAAGTATTCCTACAGGTGAATCCGACCAGAGAAAATATGGCCAAATGTTTAGCGAAAATGATAAGCGAAGGTGGTGTTACTGGTTTATGGCGCGGTAATGGTATAAACGTGATCAAGATAGCTCCAGAATCTGCGTTGAAGTTCGCCGCTTACGAGCAAGTGAAACGTTTAATAAAGGGGGAGAAGAAGAACCACCCGCTAGCAATACACGAGCGATTCGTCGCTGGCGCAACAGCCGGTGCAATCAGTCAAACTGTGATCTACCCATTAGAGGTGCTAAAGACAAGATTAGCTTTAAGAAAAACTGGACAGTATAGCGGCATATTAGATGCAGCGAAAAAAATTTATGCCAGAGAGGGTCTCAAGTGTTTCTACAAAGGTTACATTCCAAATATATTGGGTATCGTACCGTATGCTGGCATCGACCTGGCTGTGTACGAGACTCTTAAGAAGAAGTATATAAGCAAGTACCAGGCACATAACGGTCAGCCCGGCATGCTGCTGCTCTTAGCCTGCGGCAGCGCCTCCTGCACCCTCGGACAAGTCTGTTCCTACCCCTTGGCTCTCGTACGGACCAGATTGCAGGCACAAGAGAAAGCAGCAAAGGGAGCCGAGGGCACGATGCGTGGCGTGTTTCGCGACATCGTGCAGCGCGAGGGTTTAGTGGGACTGTACCGCGGGATCACGCCCAACTTCATCAAGGTGATCCCCGCCGTGTCCATATCGTACGTGGTGTACGAGTACGCGAGCCGCTCGCTCGGCGTCAACATGACGATGGCCACAACACTCGAAGATAAATCAATCTGGGAAGACGGAGAGGAAGCGCTAAGCGATGAAGTCCTACGTATGCCGACAGACGAAATTATTGGCCGTTCCAGGCTTTTGGACAATGAAATAAAAATCATGAAGAGTGAAGTGATGAGAATCACACACGAACTACAAGCACAGAATGATAAAATCAAAGAAAACACAGAAAAGATCAAAGTGAACAAAACCCTTCCCTATTTAGTTTCAAACGTTATAGAACTTCTAGATGTAGACCCTCAGGAGGAGGAGGAAGACGGTGCTGTGGTTGATTTAGACTCTCAGAGAAAGGGTAAATGCGCAGTCATCAAAACATCTACCAGACAGACATATTTCTTACCAGTAATTGGGTTAGTTGATGCTGAAAAACTTAAGCCTGGTGATTTGGTTGGCGTAAACAAAGATTCTTACTTGATTTTGGAGACACTGCCGGCTGAGTACGATGCCAGGGTGAAGGCCATGGAGGTAGATGAGAGGCCAACAGAACAGTACTCTGATATTGGAGGTCTTGATAAACAAATCCAGGAACTTATTGAGGCAGTAGTGTTGCCAATGACACACAAGGAGAAATTTGTCAACTTAGGCATCCACCCGCCAAAGGGAGTCCTACTGTATGGCCCGCCAGGGACTGGCAAGACGCTGCTGGCTCGTGCCTGTGCTGCACAAACCAAGTCGACCTTCCTCAAACTTGCTGGCCCACAGCTGGTCCAGATGTTTATTGGTGATGGAGCTAAGCTGGTCAGAGATGCATTTGCTCTCGCTAAAGAAAAAGCACCAGCCATCATCTTCATTGATGAACTGGATGCCATTGGTACAAAGAGATTTGACTCAGAAAAGGCTGGAGATCGTGAGGTTCAACGGACTATGTTGGAGCTTCTTAACCAACTTGATGGCTTTAGCTCCACTGCCGATATTAAGGTCATAGCCGCTACAAACAGAGTGGATATCCTGGATCCCGCCCTGCTCAGATCCGGCCGCCTGGACAGGAAGATAGAATTCCCACATCCTAATGAAGAGGCCAGAGCAAGAATTATGCAGATTCATTCACGCAAAATGAATGTGAGCCCGGATGTGAACTTTGAGGAGCTATCGCGGTCGACGGACGACTTCAACGGTGCGCAATGCAAGGCTGTATGCGTGGAAGCGGGTATGATCGCGCTGCGCCGTTCCGCCGCAGCCGTCACGCATGAGGACTTCATGGACGCCATCCTCGAGGTGCAAGCCAAGAAGAAGGCCAATCTCAGCTACTACGCAATGTTTTCAACGAAAAAAAGTTTGGACAAGATTCTGCAAGTCTACAAAAATGAAATTCGCCGGCAAATTAGCAAGACAACAAGCGTTACTAACTCCGATGCAATGGCACCGAGGCTCGATCAATCCGCGAACAAGTCACCGCAGAACGATGAAATCGGTCTACCTAAGAAGTTGTTGAAGTTGCAGAAATATCACAGATTCCTGTCGACCCTCACGCCGCAGCAAATGCCACTGGCAGCCCGCGGACTGGCGGTCTCCAAAGACCAGTCCCGGGAGTTCATGGCTTGCTTCCCGGACATCGTGAGGGACCTCACAAAGACTGGCAAGCATATTGACGTGCCGGAAGCCAGCAAGTGGTTGGCTAAGCTGTTGCAGTACAATGTGCCAAATGGAAAGAAGAATCGAGGTCTAGCCACCGTACTTGCGTACAAGATGCTTGAGAAACCTGACAATATGACGCCAGAGAATATACATTTGGCGAATATTATGGGATGGTGCACGGAAATGTTCCACACTCATCAGCTTCTACTGAACGATATAATGGAGGGGTCGGAGATGCGCCGCGGCGCCCCCTGCTGGCACCGCCGTCCAGACGTCGGCCTCGCCGGCATCAATGACGCAGTCTTAGTCCAGTCCGCCATGTATTCCACGCTCAAACGTCATTTCTCCGCCAAATCTTACTACAAGAACGTTCTGGAAATGTTTAATGAGATGTTGCTGAAGTGTTCCATCGGTCACCACTTGGAGCAGCAGTTGTCAAAGACTGATAAACCTGATCTATCGTTATTCACAATGGAAAAATACGAAGCGATCACAAAATACAAAACTGCGTACTACACATTCCAAATGCCAGTAGGGCTGGCTCTACTGATGTCGGGAATCGATGACCCGGAAACACACAGACAAGCGAAGAACATCCTTTTGGAAATGGGCGAATTCTTCCAAATTCAGCGGAGGTTCGCACTCACCACGCGCGTGCCCGACACCAGGGGCTGCATGCGGTGCGCGGTGGCCCGCAATCCATACAACGGGTACAAGTACCTGTGCGGCGCGACGCCCGCAGGACTCTTTCTTATGCAGTGGTATGACCCGCTCAGGAAGTTCATGCTGCTTAAGAATATAGAATGTGTACTACCCACACCACTGTCGGCATTCGAGTTGATAATAACCCCAGAGTTAGAGTACCCGTTGTTGTGTGTTGGAGCCACAAGGAAACCGCTCAGACTTAACCTTATCAATATTAATTCTGGTGCGACCTGGTTCCATTCTGAGGAGGTGGAATCTTGCGCGGGCGCTTCCAACACTGTCATCCCGCGGCCGGAGCGTCTGCACACGCTGAAGGCTGTCCATCAACTGAACAAGGACGCTGTGTTGGTCTGTCACGAGAACGTAGTAGACATAATCCCGGCGCTGCCC---------------GCCGCGCTCGCGGAGCGCCGCAGGAACAAGCTAGTCTCCAGGATACAGTTCGACTTCCATATAGAAACTATACTGTGCCTGGCGGACTCTGTGCTGGCGTTCCACCGGCACGGCGTGCAGGGCCGCTCGCTGCGCAACGCTGACGTCACGCAGGAGATCACCGACCTCTCGCGCGCATACCGCCTGCTGGGACACGACAAGGTGGTGGTTTTAGAATCCCATACATTACACAATACATTATCCAGTGAGGATGGCAACGACCTCTATATACTGGCGGGACATGAAGCTTCGTACCAGAGGATCTCCACCGAACAACTAGCAGAGGCGCTGCGCCCGCATCTGCTGTCTCCGAAGCGCATGTGGGCCATGGGGTACCCGCTCGAGATCGACTCGACCTCGTCCAAAGCGGTCGTATACATCAATCCACCGCCTCGACCGAGACCCTTACAACTCACTACTTGGGACGTGAATGCGCCGGAGTTCGTGCCCGGCGGCTCGCAAAGCGACAGCGGACGAGGTTCGTTGGGCTCCACTCCGCGCTCCGACAGTGACGAAGAAGCGGATGCAGTGGAACATTTGTGTGTGCGTTGTGACAAAATGTTTAGAATGACTCGTGAGGGTGAATACTTAGTGGAAGAAACGTGCTCTTATCATTGGGGCCGCGTGTACGGTAGTGATTCCCGATATACGTGCTGCAATATGCCCCTGGGTTCGAAAGGTTGCAGCGCTGCTCGCTTCCACGTGTGGAGTGGTACTCGTCCTGGAATGAACGGGCCGCTCGAGGGCTACGTGCGAGCACGGTCCCCCCGTGGAGGAGTTTACGCACTCGATGCAGAGATGTGCTACACGACGGCTGGATTAGAACTAGCAAGCATAGCGGTGATAGCGGCCGACGGCCGGCTCGTGTACAAATCGCTAGTGAAGCCTAGTTCACCGGTCGTCGACCACAACACCCGCTTCTCAGGCATCAGGCCGCGCGACTTGGCGCGCGCGACTAAGACGCTAAGAGACGTACAGAATGATATTCTCGGATTCGTAGGCAACGACACTATCCTCATCGGACACGCATTGGACAACGATCTGCGCGCTCTGAAACTGCTACATAGTGCAGTGGTGGATACGTGTGCGCTGTATCCGCACTCACGAGGCTTCCCCCTGCGGCGATCGTTGCGCGCCCTCAGCGAGGAGTTGCTGGGGCGCAGCGTGCAGCGGGGCAGCGCCGGCCACTCACCGCTGGAAGACGCGCGCGCCGCTATGGACCTGGTGCTTCTTAAGGTGCATGAGGAGCCGGACAACAACAATATGGTCATTGCGGGAAATGCAAGAGGAATGGTGGAAGTACTGAATGTATCGACAGGGATATATCCCAGAGGTGGTAGCAGTATCTTGGGCGGCAAGGTGCAGGCCATCGCTTGTGAGTCCAGCGGCAGAATGTTCTGGGCTGCCAACGACAAGGGAGTGATAGTGAGTTACCGCACGTCGGGCGCGGGCGCGCTGAGCAAGCTGCGGCGCTGCAGCGTGGGCGGCGCCGTCACCAGCCTCAGCTGGAGCCCCTGGCTGGCGCGCCACCCCGCACTGCTCGTCAGCGCCGCGGACAACTCGCTCTACCTATTCAGGATAACAGACCGCGAAGGCAGCCTGAGCCTGAAGAAGCGCTTCGAGACGGTGCATCGCAGACACGGCGTGAGGTCCACCTTCTGCCCCATCATGTCTTTCCGGCGCGGCGTCTGCGTCGTCAGCGGCGGAGAGGACGCCTGCGTCTACTTCCTCGACATCGAGGGCCACGCCGGGCAGCCCGTCCTCAACAAGCTGCAAGGACACGCGTCCGCGGTGCTGGGCGTCAGCTTCAGCTACGACGAGAGCCTGCTGGCCAGCAGCGACGTCTCCGGACTCGTCATCATCTGGCGCCGCAAGAAGATGATAAGGCGGTTAAGTCCAGTACCCAATTCACCTGCGTCGCACAGGGAGCCTCGTACTTGTGTGTTAAAGGCGAGCCAGAAACGTCGTCCCCTGTCCCGTTTACTGGAGCAGCTGCTGCGGAATTTGGAGAAGCGAGACCCACACCAGTTCTTTGCATGGCCGGTCAATGATAACTTTGCTCCCGGCTACTCTACCATCATAAGGAGGCCAATGGACTTCTCTACTATTAAACAGAAGATTGATGACAATGAGTACAAATCACTTAATTGCTTTATCAGTGACTTCAAGTTAATGTGCAACAATGCGATGAAGTACAACAAGCCAGGCACGGTGTACCACAAGGCTGCACGGCGATTACTGCACGCAGGCCTCAAGCAGCTGACTCCACACAAGCTGCGTCCACTCGGAGATATCCTCACATACATGTACGAGATACCAATCAGAGAACTCGGCTTTGATATCGGCAAGATGGATGTTCACAAGGTGCTGAAGCGCAGCAGCCCCATGAAGAGCGGCGGGTCGGAGGCGGAGGCGGCGTCGGACGGCGGGCTGGAGCGGCCGGACGACGGCGACAGCCTCAAGATACAGATGGAGGCCGCCAGGGAGCAGCACCGCAAGAGGCTCGCCAAGAAAGCGTTCCCTCGCATGGACAGCGAGGGCAAGACGACGCTGTGCCTGGTGACCAACACCGTGGGGGGCGGCGAGGAGCGGCCGCTGACGCTGGCGCAGTACATCGGCAAGCTAACGCAGGGCACCGGCACACTGCACACCCTGCGCGAGGACCGCCGCAACCTCGCCAAGTGCGTGAAGCCGCTCAACTACGGCCCCTTCGGCTCCTACGCGCCCTCCTACGACGGCACCTTCGCCACGCTCACCAAGGACGAGACGCACCTCGTCTACCACACGCTGCCGTACGAGATGGGCCAGGGCAACGAGGAGCTGCTCCGGTTCGCGCCCGACTCGCCCTGGGCCGCCATCTACGACATGGAGGCCATGTTCCCGGACCGCAAGGCGCAGCCCGAGCCCGCGCCGCCCGCTGACGACCACGACCTGTCGAAGGTGAAGGTGGACGTGGAGGAGCTACGCACGCTCTCGGCGCTGGGCATCGACGTGGACTTCCTGCAGGATATGGAGGAGGAGCTGGCGGCGGCGCAGCACGACTACGGCATCTCCGCCGCGCTCACACACACATACCAACTCATACTCAAGCTGGAGAAGGAGCAGCGAGAGAGGCTGTCGCAGCCGCCGCCGTGGCACCTGTCGCTGTGCGCGCGCGCCATGGACTCGCTGTGCAAGGATCATTTCCTCCAGCGACAGTACCGGAAGCTGGACGGCGGCGTGCTGTGGTCCCGCAACGAGCGCAACCTCGACTGCTCCGTTACCTACCAGACTCATAGCGTCTTACAGCGCTTCATGCTGCACTTCGACATGCTGCAGCTCGACTGCAACGACCACCTCTACGTGTACGACGGCGCGCACGACACCGCGCCACCTAAGGCGGATCTGTCGTGTCGCAACACGAAGCAGCAGGTGGGGGCGCTGTTCACTCGCAGCAACTTCGTCACCCTTAAGTACGTTACCGACAACTGGGGAACCGACGCCAACGGCTTCAAGCTAGTCATCACTGCCATCAAGGACCCAGAACACGGGTGCAAGGAGTTCCGGTGTAAGCAGCGGGAGTTCTGCGTGAGCGCAGACCTCGCGTGCGACGGCGTCGACCACTGCGCTGACGGTTCCGACGAGGACACGAACGCTCTCTGCCACGAGATGGATAGCAAAAGTGACCCCCGAGTGAACGACTGGGCGATGATGTCGTCTCCATGGCCAACGTTGGCCGCTTGTTTGTGCTACGCCTTCTGCGCCATAAAATTGGGACCAACATTAATGGCCAATCGCAAGCCATTCGAACTAAGAAATGTGCTCGTTGTTTACAATTTCGCCCAGACAGTATTCAGCGCCTGGATTTTCTACGAGTATCTGATGAGCGGATGGCTGGGCCACTACGACTTCAGATGTCAACTCGTCGACTACTCGCGACACCCCCGTGCGATGAGGATGGCAAACACATGCTGGTGGTACTACTTCAGCAAGTTCACTGAATTCTTCGACACGCTGTTCTTTGTGCTGAGAAAGAAGAACGAGCACGTGTCAACTCTTCACGTCATCCACCACGGCATCATGCCCATGTCCGTCTGGTTCGGGCTCAAGTTTGCACCGGGCGGTCACAGCACATTCTTCGCGCTGTTGAACACGTTCGTGCACATCGTGATGTACTTCTACTATATGGTGTCGGCGATGGGCCCCAGGTACCAGAAATACATTTGGTGGAAGAAGTACCTCACCGCCTTCCAAATGGTTCAGTTCGTGCTGATCTTCAGTCACCAGCTGCAGGTGCTGTTCCGGCCCTCGTGCCAGTACCCGCGCCCCTTCGTCTACTGGATCGCCATGCATGGCTTCCTCTTCCTCTTTCTCTTCTCGGACTTCTACAAGGCGCGTTACAACAAGGTCACTGTATTCTGGGTGAAAGACTGTTTATACCAACAAGAGCTGGTGCCGCTGCAGTACTACCACCGGCCGGTGCCGGTG---ACGTGGCGCGGCGCG---CCGCTGGCCGGCGTGGTGGCCAGCATCAGCACCTACAGTGGGCTGGAGCGCGCCTTCCTCGATGAACTGGCTAAACTGCTGGGCGCTACCACACAGCTGCGTTTCTGCCGGCGGACGATAGCGACCGCGCTGGCTTCTACGCACTTGATCTGTCCCAGTCCATCCGGGGACAAGTACGAGGGCGCGGTGAAGTGGCAGCTGCCCGCTGTCCGCGCGCACTGGCTGCTGGCCTGCGCCCGCGCTGCCAGGCGAGTCAGCGAACGACCTTATCTAGTCGGAGATACTAAAGCTCCGCCCACACCAGAGCAGTCTCCGATCAAAGAGCAAATGGAGGCAGGGACGGGTGCGGATGCAGAGACAGGGGCAGGGACAGACAAGGAGAACGAGATGTTACCGCCTGTCGGCTGCGACGTGCCGCGCAGGAACTCCTTATACAACAGAGAAGATACGCCTAAAGCTAAATTGAATGATGGAGAGGCAATGTCACCAGCGTCGCGGTACATAGCGATGGCAAGGCAAGGTCTGCTCGGC---GATTCCCAGGAGACGCCCAAACGACTACAGGAACTGATAGAAGATGCTAAACCAGGTGAAGATGCAGTACGAACTCCTCCGTTAGACGAAGTACTGTCGTCCCCCAAGCTGGCGGCGCTGAGCCCCACCACGGATTGTGATCAAGCTGTTGGCTATTTAGCAGTATACAGAATTTGTTTTGCAACATGTCTCTTCTTTGTACTAATGGCGCTCATTATGATTGGTGTAAAATCATCCAAAGATCCAAGAGCTGGAATACAGAATGGATTTTGGGGTATTAAATATTTGTTGGTAATTGGTGGTGTTATTGGAGCATTCTTTATTCCGGAAGGGCAGTTTGCCTCTACTTGGATGGTATTTGGCATGATCGGAGGCTTCTTTTTTATCATCATACAGCTCATTCTGATTATTGACTTTGCACACTCTTGGGCTGAAAGATGGGTCTCAAATTATGAGGAGTCACAGTCCCGGACCTGGTACGTAGCTCTGCTGCTGTCCATGCTGACATGCTTCACACTTGCATTGACTGGAATTGTGTTGCTCTATGTATATTACACAAAGCCGAGCGGTTGTGATCTATCAAAGTTCTTCATATCATTCAACTTGATACTCGTGGTGATAGCAAGTGCGATATCAATCCTGCCATCAGTGCAGGAGTATCAGCCGCACTCTGGTCTCCTGCAGTCCTCCGTAGTCTCCCTCTACGTCATGTACCTCACCTGGTCCGCACTCTCCAACTCTCCAGCTGAATGTAATGCCTCTGTTTCTGAGAATAATCAGAATTCGTTTGACAATCAATCGATTATCGGCCTGGTGATCTGGGTGTGCAGCGTGCTGTACTCCAGCATCCGCACCGCCTCCAACTCCTCCAAGATCACCATGTCGGAGCACATCCTGGCCAAGGACGGCAACGCAGGGCATGGAGGGCTCATTGCTAACGAAGAGGGTGACGGCGGGGAGGCGGCGCGCGGCGCGGACGCCAAGGTGGTGGACAACGAGGGTGACGGCGTCGCCTACTCCTGGACCTTCTTCCACATCGTGTTCGCGCTCGCCACACTCTACGTCATGATGACCCTCACCAACTGGTTCAATCCTAGCTCTCAGCTATCCAAGGAGAATGTCGCGTCCATGTGGATCAAGATCACCTCCTCGTGGCTCTGCATCGGGCTGTACGTGTGGACGCTCGTCGCGCCCGCCGTCTTCCCCGACAGGGACTTCAACATGCGTCTAGTGCTATTACCAATAGTGCTACTTGCATGCAGTGTTGTGGTTAGA---GGATTTGAAGATACGACATTGGAAGATGATGATTTTGCGGAATTTGAACAGTTTGATGTTGATGATGATGCAACTGTAGCAGATTTCAGTGAAGAAGAGAAAGAGGTGCCTGTACAAAAGAAA------CCACCGACAAAAGAGAAATTTTCAAGAGATGTTGAAGATGATATGCTTGTGGAGGACGAAGATAATGAATTTGAACATTTCCAAGATCCAGAAGAGTTTGAGGGTTTCCAAGACAGTACTCCTCGCAGTTCTGAACAACCAAAAATCACTATATCTAAAGTTCCTATAACCGTGCGTCCCCGTTGGGATGCCTATTGGTTGGAGGGTATATTGTGTTGCGCCCTCGCTGCGTACGCCATCTCCTACGTCGTCGGCAGAGCTAAGAACACATCTATTGCACTTAACTTCTTGAAGCTCCATAAACCATTGTTAGAAGATAATTTTACTCTAGTCGGTGAGTCTGAGGCGGACGTGTCGTGCGCGGCGGGGGAGCGCGGGTGGCGCCGCGAGGCGGAGCATTGCTTCACGATGTGGTGCAGCGGCCGCGTCTGCTGCGAAGGAATGCTGCTTACCCTCAAACTTATCAAGCGTCAGGATTTACTGCACGTGGCGATGGACCTGGGCCGGCGTACGCCTGACACACTGCTGGTGCGCGTGGAACTCGGCAAGGACGACTGCGATCCTTTCGTGCTGTGTGTCGCGCAGAAGAAGGTCGCCACACGACTGGCTAAGGAGATGCAGGACTTGAGCGTGTTCTGCCCGGAGCGTCGTCCGGGCGAGAAGCACGGTCTGCCGGGCGGCATGTCCGTGCTGTCGGAGTGCGCGGAGGCGACTGCGGGCGTGCTGGACGCGCGCGTGTGCGCCGCGCTCGCGCAGCACCACGCCCACCTACACTACATACACATCTCTGATAGATACTGCGGACCCAAACTTATGGAAGAGACAGCGATGACGAAACCTCCGGAGACGGAGCGCGTGCTGCTGGCGAGCTTCGCGCTG------ACCGGCGACGGCGAGGAGCTGCGTCCTCTGCTGCTTCTCATCTTCTACCTGCTGGATAAACTGAAGCGGCTCAGGCTTAGCAAGGAGGCTCTAGCGAAGTGTGAGAAGCGTCGCCAGAAGGTGGCGGAGGCGTGGCAGCGCGGCGCGCACGCGGCCCGACAGGAGCAGGCCGCGCTGAGGCGAGAGGAGAAACGTAAACAGGAGAAGGAACGCATACTCGCTGAGGATGATCCCGAGAAGCAGCGCCGCTGGGAGCTGAAGGAAGAGAAACGTCAGCGCAAACGCAAAGCACCCAAGATGAAGCAACTCAAAGTGAAAGCCCTT------------------------------------------------------------------------------------------------------------------------------------------------------------------------------------------------------------------------------------------------------------------------------------------------------------------------------------------------------------------------------------------------------------------------------------------------------------------------------------------------ATAAAGGCAGTGAGGCGAGCAAGCAGGGATAAAAGATTGTTGTTCGGTACTGTTGATTCTTGGATTGTTTGGAATTTAACCGGAGGACCTCAAGGTGGTCTGCATATAACAGATGTAACAAATGCTTCTAGGACTTTACTGATGGACCTCGATACATTAAATTGGGACCCTATGCTCTGTAGGTTATTTGGTATACATAGAGATTCTCTGGCACAAATACGAAGTAGTTCTGAATTGTATGGAGTTGTAAAAGATGGCTCCATTTTGGATGGAATTGAGATATCTGGGATGTTAGGTAACCAGCAAGCCGCGCTGGTGGGGCAGAGCTGCCTGCAGGCGGGCCAGGCCAAGAACACGTACCGCAGCGGCTGCTTCCTGCTCTACAACACCGGCGTGCGCCGCGTGCACTCCACGCACGGCCTCGTCACCACCGTGGCCTACAAGCTGGGGCCCAACGCGCCAGCCGTGTATGCTTTGGAAGGTTCAATAGCGGTGGCGGGGGGCGCTATGAAGTTTCTCCGAGACAATCTGAAGCTGATAACGGACGTGGCGAAGGACACGGAGCAGATCGCGGGCCAAGTGTTCTCTACGGGAGATGTTTACTTTGTACCAGCATTTAGTGGATTGTATGCACCTTATTGGAGGAAAGACGCAAGAGGAATAATCTGCGGTTTAACAGCCTTTACGACAAAGAACCACATCATCAGAGCGGCGCTGGAAGCGGTCTGCTTCCAAACTAGGGATATTCTAGAAGCAATGAACAAGGACTGCGGCGCGGCGCTGAGCAAGCTGCACGTGGACGGGACCATGTCTGCCAACAGTCTGCTGATGCAGCTGCAGGCCGACCTCATCGGCATACCTGTCTTGCGCGCGCACTCGTGGGACATGTCTGCGCTGGGCGCGGCGGTGTGCGCGGGGCGCGCGCGCGCCCTCTGGCCGCTGGACCAGTGGCGGCACCAC------------GACACCTTCCTGCCCACCACCACCGACGACGATCGTGATGCAAGATATACAAAATGGAAGATGGCGGTGCAGCGCTCCCTCGGCTGGGCTACAACGAAGAAATCCATCGTAATGACAGGTCAG------------------------------------------------------------------------------------------------------------------------------------------------------------------------------------------------------------------GGAAAGGCTAAAGGGAAACAGCCTCGTCAATCAATCATCAATCCTGATTGGGATTTCGGCAAAATGGGCATCGGCGGTCTGGACAAAGAATTTAATGCTATCTTCAGACGTGCGTTTGCGTCTCGCGTATTCCCACCGGAAGTTGTCGAACAATTGGGTTGCAAGCACGTAAAGGGTATTTTATTATTCGGGCCACCTGGTACTGGTAAAACTCTAATGGCCAGACAGATCGGCAAGATGCTAAACGCCCGCGAACCCAAAATTGTAAACGGTCCACAAATATTGGACAAATATGTTGGCGAGAGTGAGGCCAACATTCGACGATTGTTCGCCGACGCCGAAGAAGAAGAGAAAAGGTGTGGGCCGAACAGCGGTCTGCATATAATAATCTTCGACGAGATCGACGCGATCTGCAAGGCGCGCGGCTCCGTGGGCGGCAACACGGGCGTGCACGACACCGTCGTCAACCAGCTGCTCTCCAAGATTGATGGTGTGGACCAGCTGAACAACATCCTGGTGATCGGCATGACGAACAGACGCGACATGATCGACGAGGCGCTGATGCGGCCGGGCCGCCTCGAGGTGCAGATGGAGATCGGCCTGCCCGACGAGACGGGCCGCGTGCAGATCCTCAGCATTCACACCAAGCGCATGAGGGAGTACAAGAAGATCGCGGAGGATGTCGACTGCAAGGAGTTGGCAGCGCTGACAAAGAACTTCTCCGGCGCGGAGCTGGAGGGTCTGGTGCGCGCGGCGCAGTCCACGGCCATGAACCGGCTGATCAAGGCCTCCAGCAAGGTGGAGGTGGACCCTGAGGCTATGGAGAAACTCATGGTGGAACGCACTGACTTCCTGCATGCTCTCGAAAATGATATTAAACCAGCATTCGGCACGGCAGCGGAGGCGCTGGAGCACTTCCTCTCCCGTGGCATCACCAACTGGGGCTCGCCCGTCTCCTCGCTGCTGGAGGACGGCCTGCTCTACATACAACAAGCCCGTGCTACTGAGGCCAGCGGTCTAGTGTCAGTGCTGCTGGAAGGTCCGCCGAACAGCGGCAAGACAGCGCTGGCGGCGGAGCTGGCCAAGCGCTCCGACTTCCCCTTCGTGAAGGTCTGCTCGCCCGAGGACATGGTGGGCTTCACCGAGACCGCCAAGTGTCTGCAGATACGCAAGTACTTCGATGATGCGTACCGCTCCAGCCTCTCGTGTATCCTGGTGGACAACATCGAGCGGCTGCTGGACTACGGCCCCATCGGCCCAAGATACTCCAACCTGACGCTGCAGGCACTCCTCGTACTGCTGAAGAAGCAGCCGCCCAAAGGACGCAAGCTCCTCATACTCTGCACCAGCAGCCGAAGACAAGTCCTGGAGGACATGGAAGTGCTGTCGGCGTTCACTGGCGTGCTGCACGTGCCCAACCTGTCGCAGCCCGAGCACGTGATGGCGGTGCTGGAGGAGAGCGACGCCTTCTCCAAGCGGGACCTTGCCAGGATACAATCAGATCTCAGGGGAGCCAAAATATTCATCGGGATCAAGAAGTTGCTGGCTCTAGTCGATATGGTGAAGCAGACGGACGAGGACTCGAGAGTGTTCAAGTTCCTCACCAAGATGCAGGAGGAGGGCGGCCTGGACCTCGGCACCACCATAATGGTTCGGAAAATCAGTGTTTTCGTGTGTTGTCTCTGCGTTTTTGGTATATCTTTTAGTGATAGTGCCATATCTGCGGAAAATGAGACAAGATGCCGGAACCCACCGACAGCACCTCAGAAGATAGAAAGAGTAATAACGCTGTGTCAAGACGAAATTAAACTCTCCATACTGAGAGAGGCCCTAGACGTGATAAAAGAGGAGCACACGATGCCAGCGCAGCGACGACGCAACAAGAGAGAAGTGCCTTTTACGCATGACGAGAAGAGAATTGCTGGGTGTCTACTCCAGTGCGTTTACCGGAAAGTGAAAGCGGTTGACGGCTACGGATTCCCTACGCTGGAGGGTCTGGTGAGCCTGTATTCTGATGGTGTCAATGAACGCGGCTACTTCATGGCGGTGCTGGAAGCGTCCCGCGAGTGTCTTATGCGCAACCACGATAAATTCTCCAGGGCCGTACCTATGGATAATGGTCGCAACTGTGATGTTTCCTTTGATATTTTCGAATGCATATCGGATCGCATCGGCGAGTACTGTGGCACTTCTGGGCTT------------------------------------------------------------------------------------------------------------------------------------------------------------------------------------------------------------------------------------------------------------------------------------------------ATGCCAGGCAATGTGGTGGCGAATATTCGAAACACCTTCCTTATATCAGAGCCTCTAGCCAGGAAATATGGTGCGGTTGTATTCATAGCGTGTATGCGTTTCGAGACCGGCAAGCGTAAGCTGCAGTACCTCTCATTTAACGACTTCTTCCACTGTGCACAGGCTATAATGGGTAGCTGGACGTACAGCTGCACAGGGCCGGAGTACTACGACACGGAGATGGACCGCGAGTTCCTGCTGGAGCTGCGAGAGCTTCGGCTGCTGCTGGATAAGGAGAAGGAACATAAGCATCTTGTCTGCATGAGGCTCAGACCTAAGCTACTTGATAAGTCGTACCAAGAATTGGAACTTAACTTCAGATTGTACACGCGTGCTTTGGTAGGCGTGGCGTGCAATTTGCACCGCGGACGTGAACTTCGCTCTCTGTTTATTGACCTTTTAGAGCGG---------------------------------------------------------------------------------------------------------------------------------------------------------------------------TTGAACTCATCTAGTATGAGCTCGGCTGTGCCAAGTATCAAGTGTGAGGAGTCACCATCGCCGAGTGCGCCCCTCGGGGCTGAGGGGGAGACAGGAGCATTCAAGATGAGCATCAACGTGAACCTCAGCACTGCCATGATGAACTTACTGGCGGCCGACAACGTGGGCCCCGCGCTGCGCACGCCAGAGATCGTCAATGACGTCATCACCATGACCAACCCACTAGACCAGTACAACTATAATGAAAAAAGTTCTACCTTCAAGGGCGGAAGCGGAAACGACTCTAACTCATCGATGTCCAACGGCTCGTCCGCCACTTCTCCGGCCTCTGGTACTCCACCCAGCATACAAAAGACTTGCTCGGATCTGATCAAGGCCGGCTTAAAGCTGTCGATAGAGTCGAAACGCAAGATGTCCGGCAGCGATACTGACGGCGGCCTCAAGCGCTTCAAGAAAGAGGACAGCGATGACGACTACGATAGCAGTCATACGCATACCGTCAAAAACGAAGGGCTAACCCCGGAAGACGAGGAGCGCAGGCGACGCAGAAGAGAACGGAATAAAATAGCGGCGACCAAGTGTAGGATGAAGAAACGAGAGCGTACCGTCAACCTGGTCACTGAGAGCGAGGTTCTGGAGAATCAAAACCAAGACCTCAAAGCGCAGCTAAAGGATTTGGAAGTTCAAAAACGGCAACTCATCGACATGTTATCGCTGCACGCAGGCTCCTGCGTCAAAAACAAC------TCCACAACAAGAACTTCTCCTTCGACGTACAACATGCTGCGTACTTACGAACCTCAGACATTCCCCGCAAACTTCGACGCACAATCACCTTACATCAGACCGGAGTCCGCTAACATCCTCGCATCAAGTTACACATGTGTTACACCACTTAATGGAGACTCTTCCATAGACACGATCTCTTCACTCGACAACACATATATCACCCAACAAGTAATAGACGTTGACTACAACCGACCAGATAGTGTACTCAGTCTTCCACCCAATTCTGATCAGCACTTTATTAACACAGACGGCTATATGCCTAAAGCAGCCAATTTACTCGTTCCCATCGAACACGAGGCCGAGTATTACGAAACAGAAGTGAATTACAACTTGTCATCCGGCCAGCCATGCCACACGTATCCTGGCACCATCTCAGATGCTCAAACGAAAATCGCCAACGGCCTAAACGACGGCTGTCTCGTTATGATCAGCGGGGGCTGGGTGTGCGCCCTGCACGTGCGGACGGCGGGCCTCGCCGGCGCAGCTTTGGGTTCGGATGAAGAGGAGATCGTCTACTTGGCATATGTTGTTATAGATGTTCTCACTAACCAGGTTATAGGACAACGTGAATATGCAGTGCGACCAACAAGACGGCCGTCGGAAGAACTGCAGACAGGACAGCCTTTAGAAATAGTTGTGCAACAGTTCGATGAATTCATTCGATCATTACAAGTTGACCCACACTCGCCATTATTCAGGCTTGTTACGGACGGACAACCTCCTCTCAGACAATGCCTTCATCCTGAAGCATGCAGTAAAGAGATCAATTTGCCGACATACTACGCGCGCTTCCATGATTTACGCAAGGAGTATGTGCGGGCGTACACGCTGCGGGCTGTGGCG---CCGCGCACACAAGCACCCCCGCCCCCGCCGCCCGACCATCCCGCCACCCTGCAAGATATGCTCGAATATTTAGGTATAACTCCCTACACTGGTGAAAATTTCTACGCTGGAGAAGCAACGGACATGGCCAGCGTGATACAAAGGATAATCTCTGATGGCTTTCGGTTGGAACTCCCTGAAACAATCGACTTAATTTTAGAAACTGGAATTTGCTCAAAAGACGATGAAATAGACGGCAACTGTATAGTACGCGCTCGTGGACTACCTTGGCAATCATCAGACCAAGACATCGCTAAATTCTTCAGAGGGCTAAATGTCGCCAAGGGTGGCGTAGCGCTTTGCCTATCACCGCAGGGCAGACGTAACGGCGAAGCGCTGGTGCGCTTTGTGTCACAAGAGCACAGGGACATGGCTCTCAAACGTCATAAACACCACATCGGTCCGCGGTACATCGAGGTGTACCGTGCCAGTGGAGAGGACTTCCTGTCAGTGGCGGGGGGCGCCACGTGTGAGGCAGCCGCTTTCCTATCTCGTGGCGCTCAAGTTATCGTGCGCATGCGTGGCCTGCCCTACGACGCTACACCGCAACAAGTTCTGGATTTCTTCTCATCTGGTGACGATCCAGTTCAAGTGCTGGATGGTTTAGAAGGCGTGTTGTTTGTCCGGCGGCCGGATGGTAGAGCGACAGGCGATGCGTTCGTCTTGTTCCCTAAAGAGGAGGACGCGCCTAAAGCTCTCTCCAGACATCGAAAGCTCATCGGCGCGAGATATATAGAACTGTTCAGATCTACCACTGCTGAAGTACAACAGGTACTAAACCGTTCGCTGGAGACACGCACGAGCACCGCCAGCACGCCGTCTACCGCCAGCGCGCCCGCTGAAGGTCTCCTGCCCGTGACACTGGTGCCGCAGCATGTCATCACCTCGGGCACCGCTAAAGACTGCGTCAGGCTCAGGGGACTGCCGTATGAGGCACAGGTGGAGCATATATTGACATTTTTGGATGAGTTCGCGAAAAACATCGTAGTACAGGGCGTCCACATGGTTTATAATGCACAGGGTCACCCTAGCGGCGAGGCGTTTATACAGATGGACAGCGAAACGAGCGCTTATCTCTGCGCTCAGCACAAGCACCACCGATACATGACCTTCGGCAAGAAGCAGCGCTACATAGAGGTGTTCCAGTGCTCCGGCGACGACATGAACCTCGTGCTGACGGGCGGCGTGACGCCCTCCACCTCGCCCAAGGTCCTGTCGCCCGGT---------------------------------------AAGGGGAGTCTCAAGGTGACCATTACCCCAGCACAGCATAAGACCCTCACGCATTTGCCGAAACGACCACCAGTCGATTTGGCTTTCACAGACCTTACGTACAGGGTGCACGAAGGAAGAAAAAGCAATGAGAAAATAATCCTGAAGTCGGTGTCGGGCCGGCTGCGGTCCGGCGAGCTGACGGCCATCATGGGCCCGTCCGGCGCCGGCAAGTCGACGCTCCTCAATATACTCACTGGATACAAGACATCAGGAATGGAGGGCAGTATCACTGTGAACGGTATGGAGCGCAATCTATCCAGCTTTCGTAAGCTGTCGTGCTATATCATGCAGGACAACCAGCTACACGGTAACCTGACAGTAGAGGAGGCTATGTCGGTGGCCACCGCACTCAAGCTGCCTAGTGCTACTACCAGGACTGATAAGGATGAAGTGATCCGAGAAATCCTGGAGACGCTCGGTCTCTCGGAGCATCACAAGACTATGACGTCAAATCTCTCAGGAGGTCAGAAGAAGCGTTTGTCAATAGCCTTGGAGTTGGTTAACAACCCTCCTATTATGTTCTTCGACGAGCCCACCTCGGGACTGGACAGCTCCTCCTGCTTCCAATGTATCTCGTTGCTGAAGACATTAGCGAGAGGGGGACGGACGATCATCTGCACTATTCATCAGCCCTCGGCTCGTCTTTTTGAAATGTTTGATCATTTGTACACGCTAGCTGATGGACAATGTGTCTACCAGGGCAGCACGGGGAGACTGGTGGAGTGGCTGGGCAGTCTCGGTCTGCAGTGTCCATCGTACCACAACCCGGCGTCGTTTATCATCGAGGTGTCTTGCGGCGAGTACGGCGACCACACCGGCAAGCTGGTGCGAGCTATAAACAACGGCAATCACGATATTAGAAACGGCGTACCCTTCCCCGATGCTAAGTTACCCGACTTCAATAACAAGAAAGATATGGAGTCTTCTTTGAGGTCCGCGGGACAATGGAATAAGAACGACCTCTCCCAAGTCCAGGAGAAGTTCAGCGAT---GAACATAAGGAGGTGAACGGAACCAATAATCTGCAGAACGGATTATTGCAATATGCTGCTAATGAAATTGCTAAAGGGAAAGCAGAGCCTATCGTGGTGCAGCTGGAGACGGAGAAGGTGGACAACGCGGAGGAGGCGCTGCTGGGCGCGGCGGCGAGCCCGCGGCGCTACGCCACCTCCGAGCTCACGCAGTTCTGGGTCGTCTTGAAGAGGACGCTGCTCTTCAGCAGGAGGGATTGGACGCTGATGTACCTTCGGCTGTTCGCGCACATCCTGGTGGGGTTCCTGATCGGCGCGCTCTACTACGACATCGGCGACGACGGCTCCAAGGTGCTCTCCAACCTCGGCTTCCTCTTCTTCAACATGCTCTTCCTCATGTACACCTCCATGACCATCACCATCCTCAGCTTTCCTCTGGAGATGCCGGTGCTGGTGAAGGAGCACTTCAACCGCTGGTACTCGCTGCGCTCCTACTACCTCGCCATCACCGTCTCTGATATACCCTTCCAGGCGATATTCTGCGTGATCTACGTGGTGATAGTATACCTGCTGACGTCACAGCCGCTGGAGTGGTCGCGGTTCGCGCTCTTCCTCGCCTCCTGTCTGCTCATCTCCTTTGTAGCGCAGAGCGTCGGCCTCGTCGTCGGCGCCGCCATGAACGTGCAGAACGGTGTGTTCCTCGCGCCTGTGATGTCGGTGCCGTTCCTGTTGTTCAGTGGCTTCTTCGTGTCCTTCAACGCCATTCCAGTATACCTGCGCTGGATCACTTACCTCTCCTACATACGGTACGGCTTCGAGGGCACCGCGCTCGCCACATACTCCTTCAACCGCACCAAGCTGCAGTGCCATCAGACGTACTGCCACTTCAAGGATCCGAACACGACGCTGGAGGAGCTGGACATGCTGGACGCGGACATCGCGCTGGACATCGCGGCCTTGTGCCTCATCTTTGTGGTGCTGCGCGTCTCCGCCTTCCTCTTCCTGCGCTGGAAGCTGCGCTCCACCAGAATGCACCGGCGACAAACTGACGACTATGACGTGCTTTCTGACGCGGCAGTTGACGATGAGGCGCAGAATGACGGGGATGGAGGTAATGACGCGGATGAAGAACCGGAAGTATCGGCGGTGATTCTGACGCAGCCGACCCATTACAACATAACACTAGGGAACAGCGTCAGACTGGAATGCAAAGTGTCACCCGCTGATGGCACAGTCGTTCAATGGACCAAAAACGGCACTATGTACTTCTTTGGTACATTGAAGACTCAAGACCAGCACGTGACTTCATACACACAGGACCAGAGAATATCTATTCCAGCAAACTCCACCGACCTGCTCATTAAAGATGTTACTATAGCTGACAGCGACTCGTACAAGTGTGAAGTATTGCAAACAAACAGAGTCGCAGTCGAACATACTTTGAACATCCAAGAAATGCCGAAGATAATCAAGTTCTCCGCGTCTAACAACGGAGAGGTAGTCGAGGGTTCAAACTTGATGCTGACCTGCGTCGTCGGCGGCTCCCCGCCCCCACAGATCATCTGGTCCAGAGACACTGGCAATGGCAACGAGCGCCTGCAAGAAAAGGACGGCGAATTCTCAATCAACAGTTTGTATATTAAAAACGTGAAGGCGAGCGACGCGGGCAAATATTACTGCTATGCTTTCAATGGAGTCGGCAACAAGCAGGCGGAACTCACCGTTGTTGTTAAAAGCAAACCTCGTGTCCACGTGCCCAAAGCTATCATCAACTCTGCTGTGAACGTCGAGGCAGTGCTGCAATGCTCCGTGCACGAAGCAGCCCCTGCACATATCCGTTGGTACAAAGATGGTTCTCTAATCGAGGACACGTCGAGCCACTTCTCAGTGAGCACGCGCGGAGCTCGCTCCAACCTCACAGTCACGCCCGCCACTGACGACGACTTCGGAACTTTCACTTGCGAGGCCGACAACGACTTGGGCAAGCACAACAAGTCCATCGAGCTGGTGCAGGAGCCGGTGGTGGAGGGCCTGGACGTGGACGGGCCGAAGCTCTCGTGGACCATTCACTCGCACCAGCCGCTCGAACAGATTGAACTGCAGCTGCGCCAGATGACTGACGAGGGGGAGTGGAAGACGATCGACGTGCCGCTGCCCGACATCCGGACTCACGAGTACGAGATGGTGTACCCGCTGTCGGCGCAGGAGCTGGCGCCGGGGAAGTACGAGGCCACTGTCAAAGTGAAGAACGAGAAGAGCTGGAGCCAGCACACGCCGCCGGCTTTCGTTGATATCGAAGCTCAACCAGAGTTGATCCAGCATGCGTCAGTGTACCGAGGCAACTCCGGTAATTCCATCAGACCAACAATCTTCAGCGCAATCTCCACAACTCTAATGTACCTTCTTGTTCGAATGCTTTACTGCGAGGTTATAATGGACGCGCCCGGCGGAGCGCGGGAGCCCCGCTTCGGGTCGCCGTACGGTATGGGACTCCTTGGGGATGTCGGTGATATGTACGGCGCAGGCCGGCCGCCCAGCTCGCTTGGCGGCGGCGGGCTGAGGCCGGGGATGCAGCCCTGCCCGGTGCCTAGGGCCGGCGTTAAGCGACCCTCGGACCAGTGCTACGACGAGAGGCCTTCGCAGAGTCTCGGTCTGGAACACTGCCCCATGCCTGACATAGCAGACGATGGTTATGCATCTCTTCAACCCAAGAAGTCTCCCCCATCCAATGGCAAGAAGACAAAAGGACGTGTTAAGATCAAGATGGAGTACATAGACAATAAACTCCGGCGATATACAACATTCTCCAAGCGGAAGACTGGCATCATGAAGAAGGCTTATGAGCTGTCCACGTTGACGGGGACGCAGGTGATGCTGCTAGTTGCATCGGAAACAGGGCATGTGTACACATTCGCGACACGCAAACTACAGCCCATGATCACGTCAGACTCAGGAAAACGACTGATACAGACGTGCCTCAACTCCCCCGACCCACCCACTACCAGCGAGCAACGTATGGCCGCTACCGGCTTCGAGGAGACGGAGCTCACCTACAACGTGGTTGACGAGGACATGAAGACGCCGCAGGAGATCGACTCGCGCCGCGCCTCGCTCGCCGCCTCGCACATACTGCGACACCGCAAACACACTGAGCGGGACTGTAGCGAGGAGAGCGCGGTGTGGGGCGCGGGCGCGGCGGGCGGGCTGGCGCGGTTCCGCGCGCCGCACAAGCTGCAGATCGTCAAGCCGCTGGAGGGCTCGCTCACCTTGCACACCTGGGCGCAGCTCGCCAAGCCCAACATGTCAGGTTTATTAGAGGAGCAGGAGGGTGTCGCGGTCCGCGGCAATCGGTCG---ACGGGAATCGGCTCGCGGCTGTACCGACTGTCCGACGTGGAGGAGGACGACGACATGTTGCGCCTGCCGCACTCCAGCCACATCTACACCTTCACCAACAGCACCGTGCTGCACCCGAACGACGGCAGCATGGCGGGCAGCAGCGCGAGCAGCGTGTGCGGCAGCGGCGTCAGCAGCCTCGCCAGCAGCGTGCTCGGCACCGCCTGGAGCTCGCGGCTCACCTCGCGCCGCTCCTCCGCCGCCGGCTCGCCCGACCGCTCGCGGCGCGACTCGCTCTGTGCCGCGCCCGCGCGACACCACTTCTCGCCCACCGCCACGCCCGCCAACAGCCCGCTGCTC------------------------------------------------------------------------------------------------------------------------------------------------------------------------------------------------------------------------------------------------------------------------------------------------------------------------------------------------------------------------------------------------------------------------------------------------------------------------------------------------------------------------AAGGGCAGCCCGCCGGAGTCTGCGCGCCCGCACCAGTGGCATGCAGACGAGGCGGCCGTGCGCGCCGGCACTTGCACCTTCCCCGTCAAGTACCTCGGCTGCGTCGAGGTGTTCGAGTCGCGTGGTATGCAGGTCTGCGAGGAGGCCATTAAAGTGCTCAGGAACTCTCGGCGGCGACCCATCCGCGCCGTTCTGCACGTGAGCGGCGATGGACTGCGCGTCGTCGAGGAGGAGACAAAGGGCCTCATCGTTGATCAAACCATCGAGAAGGTCTCCTTCTGTGCGCCCGACAGGAACCATGAAAGGGGATTCAGTTACATCTGCCGCGACGGCACGACGCGCCGCTGGATGTGCCACGGGTTCCTGGCGGCGCGCGACAGCGGCGAGCGGCTGTCGCACGCGGTGGGCTGCGCGTTCGCCGCCTGCCTGGAGCGCAAGCAGCGCCGCGACAAGGAGTGCGCCGTCTCCATGAGCATCGACGCCGCCAGCCACGCCTTCACCAGGCAGGGCTCCTTCCGCAAGTCCGGTATAACGCGCCGCGCGTCTGAAGCGGACACGCCGTCAGTG------CCGCCAGGGGTGGGCGTGGGAGTGGGCGCGGAGCGGCCGCACGCC------------------------------------------------------------TCGACGAAAGCTGAA---ACGGCTCAGAAGTTAATATTGGAGAAACGGAGGACTGTAGGAGCAGCGACGTGGAACTTTGATTCCAAATTATTCCAGAATGATCTCAAGAATGGGTTGATAGGAACGCCTGATGTCTGGAGACCTATTAATGCTATTGCAAGTGGCCTTGTAGCGTCTGACTCTAGGAGGGAGAATAAGAAGGGCCAGCTAGAAGTGACATTATTGTACGCGGCAAGCGAGGACGGCCTCAACGACACCGTGCAGCTTACCGTGAACCGTCTGCGTTGCAGCGTCCAAACAATGCAGGAGCACGAGCAGTATAAAGCACCGCTGTATTTGAAAGCGACGATATTGGAAGCGAACAAGGCGGAATGCTATTGGAAGAGCGATAGATTTATGCCCACTATATCCGCCAGATGGGATCCCAAATCTGCAACAGTCAAACTGATCGTTTTCAAAGCGAATTTGAACAAAGTCAGCATCTACATAAGTCTTGGATGCAAGACGAAAATGGCGAAAAAGGAAATATTGGGTAAAGCTACGATCGACGAAAAGTCTAGATATGCTGACAGCTGGAAGGAATGTTTGCGACAACCTGGTCTCCCTAAAGCGTTTTGGATTAATTTTGAAATGGATCACTTAAAATTGACAGAGGACAAGTTGTCGGTGGAGGCTATTAGTGAGCTGGTAGGGGACAGCAGCTGCGGAGCCATTTCTGTTTTCATTGGCACAACTAGAGACAACTTTGAAGGAAAAAAGGTGGTGAAGTTGGAGTATGAAGCGTATGAGGCGATGGCCCTGAAGGCATTTAAAGACATTTGCAATGAGCTGAGAGGCAGATGGCCGGCTGTGCATGGCATTGCTATTTACCACAGGCTGGGCGCGGTGGCGTGCGGCGAGGCGTCGCTGGTGGTGGCGGTGAGCAGCGCGCACCGCGGGCCGGCGCTGGCGGCCGCGGCGCACTGCCTGGAGCGGCTGAAGGCGAGCGCGCCCGTGTGGAAGCGCGAGCACTACGCCGGCGACCTCGCGCCGCACTGGAAGGAGAACCCCGAATGTTCACCAACACCGCCACCTCACAGATCACCATCTCCATCACGTTCGCCGGACAACACGACCGACACAAACTTGATTCAGATAAATGTCTCCAACGAGGAGCTGCAGCAGCGCATACAGAACTTTATAGAGCGGAAGCGCGCGCAGGTGGACCTCAGCAACATCGTGGACTTCATCCCCGGCTGCGGCGAGAGCGCGCAGGACGCCGACACGTGCGCTCGGGTGCGAACGCAGTTCGTTAAGCGCTCCGACTCCAAGGGTCACTTGAAAATTCGCAGAGTGCACAACGAGTGGGGCCCGCAGGGTCGCGGCCTCACGGGTCTGAAGAACTTGGGCAACACGTGCTACATGAACTCCATTATCCAGTGTCTGAACAACACCGCGATACTCGTCACTTACTTCTGTAACGGACAGTACCTTGAACATGTCAATAGGTCGCACAGCACACGCGGTGCGATCGCAGAGGAACTGGCGGCTGTGGTACGAGCGCTGTGGTCCGGACAGTACCGTTTCATCGCTACAAAGGACCTTAGGAACGAGGTGGGTAAACACCAGCGCGCGTTCCGCGGCGGCGAGCAACAGGACTCCCACGAGTTCCTCACCATCCTCATGGATTGGCTGCACCTTGATCTGCAGTTCGCCATCAAACCGCCGCAAAAGGAGGGGCTGCCGGCGGCGGAGCGCGCGTGGCACGAGTACACGCGCTGCAAGGAGAGCCTCGTGCTGCGGCTGTTCTACGGACAGATCCGCTCCACGGTGCGCTGCGTGCGCTGCGCGGAGCGCTCCGCCACGTACGACTCCTTCTCCAACCTCTCGCTGGAGCTGCCCGCCGCCGCCGCGCGCTGCACGCTGCAGGACTGCTTAAACCTTTACCTCAAAGACGAGACGATACCCGGCTGGAACTGCCCCAAATGCAAGGAGAAACGAGACGCGGTGAAGAAGCTGGACATCTCCCGGCTGCCCCCGGTCCTGGTGATCCACTTCAAGCGGTTCTACGTGGACCCCAAGGAGTACATGAGCAACACGTACCGCAAGAAGCAGACCTACATCGACTTCCCGCTGGAGGAGCTGGACATGAGCCAGTTCTCGCTGCACTGCCCCGGCAACCCCATGTACAACCTCTACGCCGTCTCCAACCACTACGGCTCCATGGAGGGCGGCCACTACACCGCCTACTGCAAGAGCAGCGTCTACGGGAAATGGTATAAATACGACGACCACGTGGTGACAGAGATCCCCGCCAGCGAGGTGAAGTCCAGCGCCGCCTACATACTGTTCTACACGTCCTGTGGCGTGGTATCATTGTCTAGCAGCGCCGAGGACATTTGTTTAGTGCCAGAGGTCGGCTTCGAGGGCAACGTGGATTCCCCAGGGTTGAACCGGGAGTCGCAGCCGCTCTTGAGCGGCCGTGGCGACTTCGAAGTATCATTTAACCATTTTCCAGATGACCCGCAGTTCAGTGAGCTGGTATGGCAGGCGGAGGTGGCCATTGACAATGGCATTTACCCAGAGAGGATATACCAGGGCTCTAGTGGATCTTATTTCGTCAAGAATCCTGGTGGTAAAATAATAGGAGTATTCAAGCCAAAAGATGAAGAGCCATACGGTAGACTGAACCCTAAATGGACGAAATGGATGCACAAGCTATGCTGCCCGTGCTGCTTCGGCCGCTCCTGTCTCATCCCCAACCAGGGATACCTGTCTGAAGCGGGGGCCAGTCTGGTCGACTCCAAGATAGGACTCAAAGTTGTGCCTAAGACTAGGGTAGTGAAACTTGTATCAGAGACGTTTAACTACCTGCGGATAGACCGCGAGCGGTCGCGGCTGAAGCGCGCCATCACTGAACAGTTCCCCAACCTGCGCTTCAACAGGATGGGATTGCCGCCGAAGATGGGGTCGTTCCAGTTGTTCGTGGAAGGTTACAAGGACGCGGACTACTGGCTTCGTCGCTTCGAGCAAGAGCCGCCGCCCCCACACCTCATGAAGAAGTTTCAACTACAGTTCGAACGTTTGGTGGTGTTGGACTATATAATCCGCAACACGGACCGCGGTAACGACAACTGGCTTATCAAATACGACGCCCCCAGCGCGGACCCCCTCAACATGACAGACCCCTCGGAATGGTCCGGCAAGGTGGAGGTGCGCATCGCGGCCATCGACAACGGGCTGGCGTTCCCCTTCAAGCACCCCGACTCGTGGCGCGCCTACCCCTACCACTGGGCCTGGCTGCCGCACGCCAAGCGCCCCTTCAGCCAGGACACCAAAGAACTGGTACTTCCGTTGCTCTCCGATATGAATTTTGTACAAGAACTGTGCGATGAACTGCATTTGTTGTTCAAACAAGACAAGGGTTTCGACAAGGGTCTGTTCGAGCGGCAGATGTCGGTGATGCGCGGCCAGGTGCTCAACCTCACGCAGGCGCTCAAGGACAACAAGAGCCCCGTGCAGCTTGTGCAGATGCCCGCCGTCATCGTGGAGAGGTCCAAAAGCGGGACGACGTCGTCTCGTTTCTTCGACTCGTTCCAGCAGCGCTTCCAGCACAAGTCGCCCTTCTTCTCC---GATGTGTGGACCGAGGTGAAGCGCCGCACAAAGGCAGGCTCCCGTGAACGATCAGGG------------ACAAATGCTCTCCCTGCTGAGGAGGAACCTCGTGAGGAGTTACACTTCCAGCTGGATGAGGAACTGGATCTGCCTCCTCCGAGACATAACACTTTTACTGATGCTTGGTCTGATGAGGAATCAGATTTAGAGTTCACGGACCGCGATGTCGGTCGGCTGCTGATAGTGACGCAGGCGGGCGCGCGCGCTCCCAAACATGACGGACACGACCGCCAGGGGGACTGGACGTCGCGCACCAAGATCACACAGGATCTCGAACAGGTGATCACAGACGGCCTGACTCGCTATGAAGAAGATCTCTGGAATGATTCCGAATATACTTCTTCGTGCGGCAGCGGCAGCCAGTACCGCACGGTGTCGCTCATCAGTCGCTCGCAGTTTGAGGAGACGGTGCCCAGCAAGCGACACACCAACCCCAAGGAGCCCCCGCCGCCGCCGCCGCAGCCGCTGCAGCCCCCGCAAGACCAAGAGCAGCCGGATAAGAAGCGTCCTCGTCGTACCGCGAGGTTCTACGCCGCCAGTAAGGACCCGCACGCGACTGACGTCATAAGCGGCCGCAAACACAAGACCCGGCACAGCCTGAACCCTCCCGTGGAGCATCATGTCGGCTGGATCATGGATGTCCGCGAGCACCGCGTACGCACACACAGCACCGGGTCGTCGTTGGGTACTTCCCCTACATTGGGTTCGTCATGTGGTTCAGTACCACAAGCGCTGCCGGCCTTCCATCACCCCAGCCATGGTCTGCTGCGAGAGAACCACTTCACACAGCAGGCTTACCATAAGTACCACTCCAGGTGCTTGAAAGAACGCAAGAAGTTGGGCATCGGCCAGTCGCAGGAGATGAACACTTTGTTCAGATTCTGGTCCTTCTTCTTACGAGATCATTTCAACAGGACTATGTACAATGAATTCAGGACGTTAGCGAACGAGGACGCGGCGGCAGGTTTCCGCTACGGGCTGGAGTGCCTCTTCCGCTTCTACTCGTACGGGCTGGAGCGCAAGTTCCGCCCCGAGCTCTACCAGCACTTCCAGCACGAGACTATCGCTGATTATGAAAATGGTCAGCTGTACGGTCTGGAGAAGTTCTGGGCGTTCCTGAAGTACTACAAGCACGCGGGCGCGCTCTGCGTCGACCCCAAACTGGACGGATTCCTCGCTAAATTCAAATCTATTGAAGATTTCCGTGTTTTGGAGCCGCAGTTGAACGAGTTACTGGCGACCCGAGGTCCGCACGCGCCGGGCCGCGGCCCGCACGCGCGCCCCTACGACCGCACGCGCTCCGTCTCCGAGAGCATGGCTGACCTCGCGGAAGCCGTCGACGATCTCATATGCAGTTTCGATTACATGGACACAGCTATGGACAATCTAGTCATGTTAATATTTATCTGGATAGTGTTCTCCATCATATTATTGGGTGTCGCCAAATGGGCGTATGGGAAATTCGGTGCAAAGCCGGCGGAGGTTGAGAAAGTGACAAAACCCATCGACGATGTCAAGAAATCAACAGCCACCGAAATCATAACAAGCTCAGATAGTGTTTTAGCTACGAGTGCTAAAGTTAAGAGTGGTTCCTTCAAACCAGCTAAGACTAGCTTTGTGCCGGCGACGCCGCCTATCAAGAAGCGTTTGGGACGTATGTCACCTGGCCCTGAACAGTTGAACATAAAGAAACACCAAAGCATCATAGTGCCGACTTGCACAGGACCAGACCCGGTCAGCGTCACCTGGGTCAACGAATTGTTGACGTGGTTATATAACGATCTTGTTATTGTGAATGAACTTGTGCAAGAATGGATTATTTCTATGAACGAGTTCTCCAAGAAATCCGTCGAAGAGCACGGGATCGGCGTAGAATTAGTAAGAGCGTTGGAGAGCCATCCTCCGAACATCACCAACGTGTTCTGTGAATGCGACTCCAAAGATGATGTGACTATTACATGCGACTGTGAAGCAACGCCTGCCTTCCAGTTAAAAGCATTCAGCCAACGCGGTGAAAAGGTCGAAGTGTCCCATTACCGTGTGAACGTTAACAGGTTCCGTGCCCGTTTGAACGTGGTATGCGTGACGGACAAACTAACAGGCGAGCTGAAATGCGATGGCTGGCCTGAAGTCAAGGTGGCACTTGCGCCAGTCGGACCACTCAGACCTAATGCCACTGAGAGCAACTTGCAGCAGACAATCAGCGATATAGTAGTGGCGGCGCTGCGTAATACTCATTTGCCGTTCAACCTCGCACCGCACCCGACGTGTCCGCGGCTGCGCAGACATGTG---GACACCGCGCCGCGTCTACCGCTGCACTATGACTCTATGTTACAACAGGACAGACATATGTACACGTCTACGCCCAACACGACCGCGGGAACAATACAGCTGTTGGGAGACAAGAGGTTATTGGTCAAAGTTGTTGCGGCGAAAGATTTAGGAGGTAAATCAGGCTGCGTGGCGCCGTACTGCGTCGTAGAAATGGACGAACCTCCTCAGAGGAATCAGACTGCCTTCAAGAAGGACACCACCTCGCCCATGTGGGAGGAACACTTCCTATTCGATCTGTCTCCTCAAACTGCGGAACTGCTATTCGAGGTGTACGACCGTATGGGCCCGCCCTCGCCCGGCGCCGCCGCCGCCCAGCACAGGTTCCTGGGGCTGGGGCTGGTGGGCATCGACGAGCTGCTGGCGGCTCCCTCCCAGCGCCAGCAGATCGCACTGCAGACTCGCCCCATGGAGGAACATGACGTCAGCGGCACCCTCACTGTCGAGTTCCTGTTCATAGAGGGCGCGGATATACCGGAGCTGGGCTCGAAGCCGCTCAAGATCAAGGAGAGTCTGCGCACGTTGTCGCCGCAAGGACAACTCACCACCACCACCAAGACCACCTTCCAGCAAAATGGTCAAAATAATTCACAATTAACAGAATCAGCGCTAAGAGAATTAGAATTAAGTCCCACTAGCGCCGCCAACAAGTCCACTCTCATCATACACTCCGTGCAGCGGGAGCCGACAAAGTCGATAAAGGTGGAATTAACAGAATCTGGAAAATTCATCGAAGTGGAAAGAGATGCCGCGGAATTAGACGCA---AAAGTGGAGAAAATCGAAAAGGGGGTTGCCAGTGATGTACAAAAA---ATAACACCAAGTCCTAATCAGTCGCCGGGGAAAAGTGTCAGAATAAAAGAAAATGGCGCGAAAACAAATGGGGATACT---GAGCCAGCAAAGCAAGGTGATTACGTCAATAATCAAGAAAAC---CCGCCGGAGCCCGCGCCCAGGAAGCGGAGAAGAGATTTCTTTGGTACTATAAAGAGAAGACTGGGTCGTTCCCGCACTCGCGGACAGTCTCTGGACCTTCAGGACTCCGACGTGGACCAGCGACTGCGCAGCGTCAGCGCGGAGAGGAATTCACATGACAAAGTGTTAGCTCTGCCCAACAGAAATGTATACTCAGCGGGCGCGTCGCCCGCGCAGTCCGGCGACGAGTCTAGAACTTCCCGG------------AGCGAAGTATCGGGCTTTAGCACAGCGTCAGCGAGGACGTTCATCCACGAAGCATCCACTTTGGTGTTGGAAACTATCGAAGCGGGAATCAAGAAGCACTATTTAGTGCCTTTGACGATCGCACAGAGATCAAGATGGCGGCGGAAGGGAGTGAAACTGCACATTTTCAACGAGCACACTTTCATTGCTAAACATCTTAGCGGCGGCACTGTGTGCGAGGTGTGCGGTAAGACGGTGGCGCGGCGGCTCGGCAAGCAGGGCTACGAGTGCCGCGACTGCGCCCTGCGCTGCCACAAGCACTGCCACGTCAAAGTCGCCTCCACCTGCCCCAGCTCCACCGTACACAATATGGAGCTGGCTTACATCTCGTCTCCATATACGGACAAGAATCTAAGAATGTTT---------------------------------------------------------------------------------------------------------------------------------------------------------------------------------------------------------------------------------------------------------------------------------------------------------------------------------------------------------------------------------------------------------------------------------------------------------------------------------------------------------------CGTTATGAGATGTCTCAAGACCTCCTGGATAAGCAAGTAGAGATCCTGGAGAGGAGGTACGGCGGTCTTCGTGCTAGACGCGCAGCGGTAACCATACAGCGCGCGTTCCGTCGAAGACAACTGCTAAAGAAATTTAGTGCTATCACTGCAATGGCCAAAGCTGCCGACTCTAATGCAAGACGGCTACAAGACGGCAGTGATCACGGACAACTTGTTAATGGGAACGATATCTACGCAAATACGTTGTTACAAAAGAGTCCAGCAGGCACGGAGAAAATGATGGCCATGACGCGGCCAATGCGCTCCATGTCGCTGCGGGAGCGACACGACGTCGATATGAACAACCACATGGCGTGTGAAGCGCAGAACGAGGTGGAGGCGATGGTTGCGCGCGTGCAGCACTCCGCACACCAGATACATATGATTGCCAACGAGCTGCCGCCGCATCACCGGAATGACACTGATAGCGGGGTGTGCAGCTGTTCTGTGAGCGGGTCAGTCACCAACATATCTACATCCTCGTCGCACAATGAATCTCTGCATAACCATCAGCTGCTCAATAACTCTGGTCCTATATACGGCAACCTGCTGTCGTCAGGCGGCAAGCCGCTGTCGTCCCCCAGCGCGCGCCAGCAGCAGCAGCTGGCGGCGCTGCAGGCCGCC---GCGCGACGACTGCCGCCAGAGGTTCCCAAGAGGACCAGCAGTATTACACTTAATGCGGAGAGCCCGGTGTCGCTGCGACGCGCGGAGTGCGGCGCGGTGGCGCGCGGCGGCTCCATGTCCTCGGTGCAGTCTTCCTCCTCCTCCTCCTCGCAGGAGCACCGCCACCACTACCACCAGCCCTACCAGCCTAGAGCACCGGAA------GTCCACGTGGCGGAGGGCCAGTTC------CACCAGCGTACAGCGTCAGGCTCGCTGTACGAA---GGCGAGCGCTACGCGGTGTGGAAGCGGCAGGACGCGCCGCCCTACTACGAGGCG------CCGCCCGCCGCCTGCTGCCGCCCCGCGCACGAACACCATCAGCATCAGCACCAGCCAGTCAAGGTCACCGCGGTATCGGAGACGGTCCGCAAACGTCAGTACCGCGTGGGTCTGAACCTGTTCAACAAGAAGCCGGAGCGAGGGATAGCGTACCTGATCTCGCGCGGCTTCCTGGAGAACTCCCCACGCGGGGTGGCGCGCTTCCTCATCACCAGGAAGGGTCTCAGCAAGCAGATGATCGGAGAGTACCTTGGAAACCTGCAGAACCCCTTCAATATGGCCGTGCTAGAATGCTTCGTGAACGAGCTGGACCTGTCCGGTATGGCGGTGGACGTGGCGCTGCGCCGCTACCAGGCGCACTTCCGGCTGCCGGGCGAGGCGCAGAAGATAGAGCGGCTGGTGGAGGCCTTCGCGCGCCGCTACTGCGTCTGCAACACAGACTTTGTGCAGCGTCTGCGCACGCAGGACACGATATTCGTGCTGGCGTTCGCCATAATAATGCTGAACACGGACCTGCACACGCCGAACCTGAAGCCGGAGGCGCGCATGTCGCTGGAGGACTTCGTGCGCAACCTGCGCGGCATCGACGACTGCGGCGACATCGACCGCGACATGCTCGCCGGCATCTACGACCGCGTCAAGGCCAGCGAGTTCCGCCCCGGCAGCGACCACGTCACACAGGTGATGAAGGTGCAAGCAACGATAGTGGGCAAGAAGCCGCACCTGGCGCTGCCGCACCGCCGCCTCGTCTGCTACTGCCGCCTCTACGAGATACCTGACATACACAAGAAGGAGCGCCCCGGAGTGCACCAGCGGGAGGTGTTCCTGTTCAACGACTTGCTGGTCATCACGAAGATCTTCAGCAAGAAGAAGTCCTCGGTGACGTACAGCTTCCGCCAGTCCTTCCCCCTCTGCGGCATGCTCGTTAATCTCTTCTCAGTGCCACACTATCCTTTCGGTATCCGTCTATCGCGGCGCGTGGACGGGCGGCGGCTGGCGACGTTCAACGCGCGCAACGAGCACGACCGCTGCAAGTTCGCGGAGGACCTGCGCGAGAGCGTCGCAGAGATGGACGAGATGGAGGCCATGCGCATTGAGGGCGAACTCAACCGCGGCAAGGGGCGG---CCCAACGCTAACAACAGGAACGTGATGGAGAATCGTGACAGCGGTGTGGCGGACGTAGAGATTGACCACCAGCAGTGTATGGACCACGTGCATGTGCATGGCGTGTCGGTGCCGCCGCCGCCTGCGGGCCCCGCACCCGCCGCGCCCTCGCGCCTGCCGCAGAACCCGCCGCCCACCAACATCATCAAGAGGAACGTACTCAGCAACTCTCTAGTCGATATCAATGATCCAGTGGCGCTAGCTGCGGAGCGATTGCAGCGGCGTGGGTCGGTGGGCTCGCTGGACAGTGGCATGTCAGTGTCTTTCCAGCAAGGCAGCCGCACCGCGCTGCATGCCACCTCGCCACGACATCCCAACGAACAGCGCTCGCCAGGTCGTCTCTTCGGCGGCATATTCCCAGCGAGACAACGCAAGCTGAGCGCCAGCGGAGTGCCCGAC---AAGGGCCAGGTCGGCAAGAGCACCGAGGTCATGGCCATATTTTTGTGTGTATTTTTATGCGCGTGGACCGTAGCCCAAGGGTTTAATGTGGACATCCCTTCGAATGTGGTGTACAGGGGTAACTACAAGTCCATGTTCGGATTCACTGTCCAGGCCCATGTGGATGGCAACAGAAAAACGATATTGGTGGGTGCGCCGGAGGACGATCCGTTCAGACTGGCGGGGGTTTCTCGGCCGGGTGCGGTGTACCGTTGCGACCCTGCGCGTCGCACAGCGCAACCTTCCCTGGCGCCCTGCAGCATTATGGACTTCGATAAGAATAAAGGAAACAACGTGGACACGCAGCATCGACAGATCGATCAGAAATCTAACCAGTGGTTCGGAGCGACATTGTCCAGTACTGGACGGAATGGACCCATTGTGGCTTGCGCGCCACGCTATGTGTCTTTCGTGTCAGCTAAGCTGAACCAGCGAAATCCTGTCGGCTCCTGCTTCGTGGCTAAAACTCCTGACGCTGTTGACGTCACGGAATACTCACCATGCAGAAAT---------------------TCGAGCCACGGGCAGCGTAAGACAGGCGTGTGCCAAGCCGGTTTCTCCGCTGCTTTGTCGAAGGATGGCGAAAGACTGTTTATGGGAGCACCTGGTACATTTTATTGGCAAGGAAGAACGATTTCAATAGACACTAGCGCAAGGTTCGACTACTTTATGCCGAAGGAAGGTCAACTCAAAGTGCAGATGATCAATGGCAAGAGGAGTCTCATCGCTACAGAAGAGGCCAGCTCTAGTTACGACGACTCGTACATGGGCTACTCTGTGACTGTGGGAGATTTCGCGGCACAGGGCGAGCAAGCAGTAGCCGTAGGTGTACCTAGGGGGGCAGATTTAAAGGGATTGGTTGTACTTTATACGTGGGATTTAGTGAACATCAAGAATATCACGGGTTCACAAATCGGCGCTTACTTCGGCTACTGCCTGGCCACGGGCGACATCGATGGTGACGGCACTGATGACGTCATCGTCGGCGCTCCCATGTTCACTAAGCCTAAGTCCAGTGGCTACGAGCACGGGAGAATCTACGTCATCTATCAAGGAAAGGATCGGTTATTTGTAAAGAATCACGCGCGTACTGGAGAAGTATCGAGGGGCAGGTTTGGATTGGCCATCACATCGCTTGGAGATATTAACTACGATGGATTCGGAGACATAGCTGTGGGCGCGCCGTACGGCGGCGAGAACGGCAAGGGCGTGGTGTACATCTACCACGGCGGGGAGGACGGTATCGCGGAGAAGTACTCGCAGGCGATCACCGCCGAGGAGATCAGCCCCTCACTAACCACCTTCGGCTTCTCGCTCTCCGGCGGAGTGGACCTCGATGACAATCACTACACAGATCTCGCCGTTGGTGCTTACAAATCTGACAGCGTTGTGTTCCTGAAGTCCCGACCCGTGGTGAAGGTGATGGCAGCTGTGAAGTTCACGGGCACCACGAAGCTGATCTCCATGACCGAGAAGAACTGCCGGCTGTCGAACGGCACGCAGGTCTCCTGCGCGCATCTCATGTACTGCCTCTCTTACAACGGGATCAATGTCGACCAGCAAATAAATTTCGAGGTGACGCTGGAGCTGGACTCGCGGCAGAAGAGCAGCAAGCGCATGTTCGTGTTCGACACGCGCCAGACCACCTTCACCACGCACATCCTGCTCACCAAGGGACAGGAGGAGTGTCGCGAGATGGAGGTCTACCTGGACGAGGAGATCCGCGACAAGCTGAGCCCCATCGAGGTGAAGATGAGCTACGAGCTGGTGACGCAGCCGTCGGGCGAGGTGGTGCCGCCCGTGCTGGACCGCACCAAGAGCAGCGCGCACACAGACTCCCTCAACATACAGAAGAACTGCGGCCCCGACAACGTCTGCGTGCCCGACCTCAGCATGGCCGCTTCCACTGAACAAACAAACTTCGTGCTGGGCACGGGAGAGAATTTAAACATCGACGTGAAGATCTACAACTATGCGGAGGACGCGTACGAGGCGGCGTTCTACCTGCAGCTGCCCGCCGGCGTCAACTACACGCGCATGCAGCGCCTCGACAACGACACCGTCCCCGCCACC---GTCTACTGCACCGTG---CACACCCGCGCCCACCACAACCTGCTCAAGTGCGAGCTCGGCAACCCCATGGCCAGCGACCAAAAGCTGAACTTCCGCGTGGTGCTGGAGGTGGACTCGCAGGTGAAGGAGTTGATCTTTGACATGGAGGTGAACTCCACCAACCCCGAGCCGCCGCAGAGCCGCAACGACAACAAGATGCGCCTCGCCATTGCCGTCGTCGTTAAAGCTGATCTATCCATCATAGGCACTTCGGACCCCCCCGAGCTGCACTACAACGCGTCGCTGTACGACGCCCTGAGTCCTAAGAACGACTCCGCGCTGGGCCCGCAGATCGTCTACAAGTACAACATCAAGAACGAGGGGCCCTTCGCCGTCGACGAAGCGGACATCTACATTATGTGGCCTTACCAGACACTCACAGGCGAGAACCTGATGTACATGGTGGTGCAGCCGCAGAGCCTGGGCGAGCTGGTGTGCGACGTGGCGCGCCACGTCAACCCTGACAACCTGCAGGTCGCCAACCCCTACGCCTACATGCTCACCAAGGAGAAGGAGGCTATGTTGAGCAGCGGTATGTACGCCGCCGCCTTATACGCAGAGGGTGGCATGAGAAGCATCTACAAAGGAAGTGTTGCTACAATTTTAAGAGATGTGCCAGCTAGTGGTATGTACTTCATGACATACGAGTGGATAAAAGAGGTCCTTGTACCAGAGGATGCAAGTAATAAACTGAAGATGGTGGCTACCATAGTAGCTGGAGGTTGTGCGGGGATAGCTAACTGGCTGGTGGGCATGCCGGCCGATGTACTCAAAAGTAGACTTCAAACAGCCCCAGAGGGTACATATCCAAATGGAATGAGAGATGTCTTCAAACAGTTGATGGAGAGGGAGGGTCCACTGGCTTTATACAAGGGTGTAACTCCAGTCATGATAAGAGCTTTCCCAGCAAATGCTGCATGCTTTGTTGGATTTGAGTTGGCTGTCAAATTCTTGGACTGGGTTGCACCAAACATGGCACTCTCCAGGATAACGTTTACCAAATTAGCAGAAGTTCAGAAAATATACCCGGCAGCGACTATCCTGTTAAGGAACCTAAGCGCCGAACAAACCAATCTGAAAAATGTGCTGCAGGAGAAAATTCCCAAAGAACAAGATAAAATCCGCGAATTCCGCAAACAGCATGGATCTTCCAAAGTCGGAGAAGTTACCGTTGACATGATGTACGGTGGCATGCGCGGTATCAAGGGTCTAGTTTGGGAAACATCTGTCCTCGATCCCGATGAGGGTATTAGATTTAGAGGACTGTCTATCCCGGAATGCCAACAGAAGTTGCCCAAGGCTAAAGGGGGAGAAGAACCCCTGCCCGAGGGTCTGTTCTGGCTCCTAGTCACCGGAGATATCCCGACCGAGGCTCAAGTTAATGCCATCTCCAAGGAATGGGCACGCAGAGCCGAGCTCCCAGCCCATGTTGTTACAATGTTGAACAATATGCCCAGCAAGTTGCACCCCATGTCGCAGTTCTCGGCTGCGGTGACCGCACTGAACAGCGAGTCCACCTTCGCTAAAGCTTACTCCGAGGGTGTACACAAATCCAAGTATTGGGAGTACGTATATGAAGACTCGATGAATCTGATTGCAAAGTTGCCTGTGATTGCCGCAACTATATACCGCAATACCTACCGCGATGGAAAAGGTATCGGCGCTATTGATGATAACAAGGATTGGTCAGCAAACTACTGCACGATGCTCGGCTTCGATGATCCACAGTTCAGCGAACTGATGAGACTTTACCTCACTATTCACAGTGATCATGAAGGTGGCAACGTATCGGCGCACACAACGCACTTGGTGGGATCTGCGCTTAGCGACCCTTATCTTTCCTTTGCTGCGGGACTTAACGGTCTTGCTGGACCTCTGCACGGATTGGCTAACCAAGAAGTACTTGTTTGGTTGGAGAAACTCCGTAAGCAAGTTGGTGACAACTTTACTGAGGAACAACTTAAGGAGTTTATCTGGAAGACGCTTAAGTCGGGACAGGTGGTGCCTGGCTACGGGCACGCGGTGCTCAGGAAGACGGATCCTAGATATACTTGCCAGCGTGAGTTTGCGTTGAAGCATTTGCCCAACGACCCGCTGTTCAAGTTAGTGGCAGCTGTTTACAAAGTGGTGCCTCCCATCCTCACCGAGCTCGGCAAAGTCAAGAACCCATGGCCCAATGTAGACTCTCACTCCGGTGTCCTCTTACAGTATTATGGTCTGAAGGAGATGAATTATTACACCGTGATGTTCGGTGTGTCCCGCGCCCTTGGAGTGTTAGCTCAGCTCATCTGGTCTAGGGCTCTCGGATTGCCCATCGAACGACCAAAATCCTTCAGCACTGAGCTGCTTATGAAACAATTCGGA------------------------CAGCCTGATAAAGTAGAGGTCTTCATAGATGACAAGCCTGTGTATGTACCACCTGGCACTACAGTATTGCAGGCTGCGGCCCAAGTTGGTGTTGAAATACCGAGATTCTGCTACCATGAGAGGCTAGCTGTTGCTGGTAACTGCAGGATGTGCCTTGTGGAGGTTGAAAAGTCACCAAAGCCTGTAGCAGCATGTGCTATGCCAGTTATGAAGGGAATGAGAGTGAAGACTAACTCGGATCTGACAAGAAAAGCCAGAGAAGGTGTGATGGAGTTCTTGCTGGTGAACCATCCTTTGGATTGTCCGATTTGTGATCAAGGTGGAGAGTGTGACTTGCAAGATCAATCTATGGCATTCGGTTCTGATAAGAGCCGATTTACTGATATACATTTCTCTGGAAAACGGGCTGTTGAGGATAAAGATGTTGGTCCTCTGATCAAGACTATTATGACGCGGTGCATCCACTGCACGCGGTGCATTCGTTTCGCATCTGAAGTGGCCGGTGTTGATGACCTCGGCACCACTGGTAGAGGTACTGATATGCAGGTTGGAACATATGTGGAGAAAATGTTTCTATCTGAGTTATCGGGCAATATAATTGACTTATGCCCTGTCGGCGCTCTCACTTCGAAGCCTTACAGTTTCGTCGCTCGACCCTGGGAAACTAGGAGGATTGATTCCGTCGATGTTTTAGACCCATTGGGCAGTAACATCGTAGTTACAACGAGGACAAACGAAGTTTTACGTATTCTCCCTAGGACTAACGAGGAGATAAACGAAGAGTGGTTATCAGACAAATCACGTTTCGCGTGTGACGGTTTGAAGCGGCAGCGGCTGGTGACGCCGCTGATGACGGACAGCCGCGGCAACCTCACTCCTGTCGAGTGGGAGGACGCCATCGTGGCCGCCGCGCGCGCGCTCAGAGACTGCCCGCCGGATAAGCTTGTAGCAGTGGGAGGCGACATGGCGGACGCGGAGTCGCTGGTGGCGCTGAAGGACCTGGTGAACCGGCTGGGCTCGGAGCTGGTCTGCACCGAGCAGTACTTCCCGCTGGAGGGCTCCGGCATCGACCTGCGTTCCACCTACCTCCTGAACACCGGCATTGCTAATGTGGAGGAAGCCGATTTCGTGCTTTTAATCGGCACCAACGTGCGGCTGGAGGCGCCGCTCCTCAACACTCGCATACGCAAGGCCTTCATGCACAAGGAGACAGACGTCGCGCTGCTCGGCCCGCAAGTTGACCTCACCTACGATTACATGCACGTGGGTGACTCAGCGTCCATATTAAAAGAGCTGGCGTCAGGCAGCAGCTCGCACGCAGTGCAGCGCAAGCTGGAGGAAGCGAAGAGGCCGGTGGTCATCCTCGGCGCTGACCAGCTGAAGACGGCGGAGGGCGCGGCGCTGTTGGCGCACACGCAGGAGCTGGCACTGCGCCTGCAGGACAAACTGCAGGATAAGGAATGGAAGGTGTTGAACGTGCTGCAACGCACGGCGTCGCAGGTGGCAGCTCTCGACATCGGCTACAAGCCGGGCGTGGGCGCGCACCTCTCT---AACGCCAAGGTCGTGTACTTGCTGGGGGCTGACAGCGGCGTTGTCTCCCGCGACAGCTTGCCTAAAGACGCTGTCGTTATCTATCAAGGTCACCACGGCGACGTGGGCGCGAGTATCGCGGACGTGGTGCTGCCGGGCGCGGCGTACACGGAGAAGCGCGCCACGTACGTGAACGCGGAGGGGCGCGCGCAGCAGACCCTGCCCGCCGTCACCGCGCCCGGCAAGGCGCGCGAGGACTGGAAGATCATCAGGGCTCTATCGGAGGTGGTCGGTGAGCGTCTCCCTTACGATAACCTTGACGAGGTGCGCGACCGCCTGTCGCAGGTGAGCCCCGCGCTGGTGGCGTACGGAGACCTCCAGAACAATAATTACTTCGCACAGGCAAGAGCACTCGCACAGAGCGTACAAAAGCCGGTGTCGGGTAAGCTGGAGGTGCAGCTGAAGTCTCTGGAGGACTACTTCATGACGGACGCCATCAGCCGCGCCTCGCCCACCATGGCCAAGTGCGTGCAGGCCGTGCTCAAACAGAAACAAGCCACGTATATGTCGGGTCCGGCGCGTGCGCGCACCAAAGTGCTTCACCTCCTTGTCACCGTTGTCCTGCTGCTGCACTGGATCCCACAGGAGGCCTCAGCCGTGGTGTGCAATCAGACACGATGCGACTGTTCCGGTCTCAAGGGAGACCGCGGAGACCCCGGCCCCCCCGGCATTATTGGTCTGCAAGGTGACTACGGTGATGATGGACCCGAGGGCCGGCTCGGCATATCCGGCGAAATAGGCGACTGGGGCGAGAAAGGAGACGTCGGTGACAAAGGAGAACGGGGTGCGGACGGCCTCTATGGAGTAAGAGGATACACAGGACCTCAGGGCCCTCATGGATTGGAAGGTATTCGTGGCGTGGCTGGATTCGATGGATGTAGTGGTATCGACGGAGTGGTTGGACCACCTGGAAGGCAAGGTCCTCCCGGTGACAGAGGGCTGCCCGGACCGTATGGAGAAAAGGGATCACAAGGTTTAGCTGGCGAAGGAGGAGTCAACTCAAGAGGTGCAAAAGGAATAATGGGTGATTCTGGCAGACCTGGCTTACCGGGGCCTTCTGGTCCTATGGGTTGGAGAGGAGACAGTGGACTCCGCGGTGAAGAAGGTGACGAGGGTATAATGGGTATCAAAGGAGAACCAGGTTACAGAGGAGATTCAGGTGATATTACCGTAGGACCACCGGGAATAAAAGGAGATCAAGGGGAAATTGGTGAACCTGGACGACCAGCAACCATAGTCAATATAGATACTTTTAAACACAATTTAAGCATTATAGCCAGGGGCGACAAAGGTGATAAAGGACTTAAGGGAATGCAAGGTGTAAAAGGACTAAAAGGAGAATTAGGGTCGAGGGGTCAAATGGGTCCATATGGTATAAATGGTCCACAAGGTTACAAAGGAGACCAAGGTGAAGATGGTTCCAGAGGAAAACCTGGTCGTAGAGGAAAAGATGGACCTCCAGGTCCTAAGGGTGACAAAGGTGCTCCTGGTTTCGCAGGATTAGACGGAGAAGATGGTTTACCTGGTGGGCCCGGAGAAGATGGCAGGCCCGGAACTCCTGGAGAGCAAGGACCTATGGGTGAACCCGGTATTTTTGATGAAAGTTTAAACGAACCTCTACTACCAGGTGCTCAGGGACCGCAGGGTCCTGTAGGTTATGTGGGACAACAGGGAGCTCCAGGAATTGATGGATTAAAAGGATTGCCTGGAGTTATGGGACCACCTGGTTATCCAGGTGTTAAAGGCTTTCCCGGAAGGGTGGGTAATCCAGGAATCTCACCCAAGGGAGAACCAGGGAGTGACGGACGCAGAGGCCTACCTGGACTCAGAGGACCACCGGGTTTTCAAGGATCGATTGGTACATTAGGTCCTAAGGGATTTAAAGGAGCCACAGTCAAAGGTCCTGATGGCGAAGATGCCTTGCCAGGCACAGACGGTATCCCTGGACCGAGAGGAGATAGAGGTGAACCTGGGTTTATGGGTCAACCGGGTTATCCTGGCCGTGGGGTGCACGGAATGGGACCACAAGGAGACACCGGACCACCAGGGCCACCAGGTACAGTTGGTGACTCTGGCACTCCAGGACGACCAGGGTTTCCGGGCTTGAAAGGGCAGAGAGGTGACGATTGTCCATTCTGTAAATCAGGTTTACCTGGACCTAAAGGGCAAGTGGGCGATAGCGGTTTTCCTGGACGAAGAGGATATCCAGGAATTCAAGGATTGCCAGGGCCACGCGGCCAAACTGGTTTGCCCGGTACTTCTGGCATACCGGGTGCCAAGGGTGTAAAAGGAAATAAGGGACAATCTGGTATGGCGGGACCTCAAGGACTAAAGGGTCAAAAGGGGTGGCTTATTCGTCCACCACTGGATTTGACCTTAGCAGAACGGGGCCTTCCTGGAGACGTAGGCTTCATAGGTTTCCCCGGGCTGACCGGAGATGGAGGTTGGCCTGGGCTCAGGGGGGATGTGGGCCCAACCGGTGTGAAGGGAAGAATTGGCGAATTCGGCAACCCCGGTTTGCCCGGACGAAACGGATCAAGAGGACGAGATGGTGCTCCCGGCTGGCCCGGTGCACCCGCTGACATACCAATGGCTTTTCTGCGTGGAGACAAAGGAGAAGCTGGAATTAAAGGTCAACATGGTGAGGTTGGAGAACCTGGTCAGCCAGGAGAGGTTGGAGAATCCCTAGAAAACGGCATTAACGCTAAAGGGGAACGAGGACCTCCAGGATTTCCTGGGATAAAAGGTTATCGCGGCAGAAAAGGTGACCGTGGCGATATGGGATACGACGGCTTTAGGGGTATTCCCGGTGACGTGGGGCTTCCCGGCAGATCTATACAAGGCCCTGTTGGAATACAGGGATTTGTTGGCGAAAAAGGAGAAATAGGTCCTAGTGGGGAACCCGGAACACGTGGTCAACGTGGAGTCACAGGATTTGTTGGTAATAAAGGGCATAAAGGATCAAGGGGCGAAATTGGCCTTGCTACAATTTTTGGTGAGAGAGGTATAGATGGCTACCGCGGAGAGCGAGGTGATATCGGTGAACCAGGATACCCCGGCACGCCAGGTCGCGGCGGTATCATGGGAATTAAGGGCATCACTGGATTTCCTGGCGACGTGGGTCTGGATGGACCACAAGGACCACCAGGACGAAAAGGACTACCTGGTATACAAATACAGGGTGCTTCTGGAATTCCTGGACGCCCAGGATTCCCTGGGCCCAGGGGACAAATTGGTGAACCTGGTTTGCAAGGAGTAAATGGTATACAAGGTGATGTCGGACCTAAAGGCGTAAAAGGAGAAGCTGGTCGCGTTGGCATTCGTGGATGGACTGGCCAAATAGGACCAGTTGGCTTTCCTGGCTTCCCAGGAGTTATGGGAACCCCTGGATCCCAAGGTGAAGTTGGAGACAGAGGTGAGGTTGGAGAACAAGGATCTTCAGGGCAACCTGGAACAACGGGTCCCCCGGGACTTGAGGGACCTAAAGGATATAAAGGTGACTACGGTTTAAGCGGACTACCTGGATTAGATGGTTTTAATGGAGTCAAAGGAGCCCGAGGAGATCAAGGATTACCCGGCATACCGGGTTCGCGCGGTGAAAATGCATTATTAGGAATGAAGGGTGACGTTGGAGATTCAGGGGAGTATGGAGAATTTGGAATACCTGGTATTGTTGGACTCAAAGGGTTAAAAGGAGATGATGGAACCCCTGGGTTATCTATTGGGGGATATGAAGGTTTGAAAGGAGAGCAAGGGGAGCCTGGACTACAAGGCATCATTGGTCTTAATGGAACCAAAGGCGAATTGGGCCCCAACGGTGTCGATGGCCCTCCGGGTGAAACAGGTGACAAAGGTTACCAGGGCCAACCAGGAGGCCCAGGAAGAGATGGATTAATTGGTTTCAAGGGACCAATGGGTAGGCCGGGTCTTGTTGGCTATACCGGAGCAAAAGGTGACCTAGGGATGGAAGGGGAGCCGGGCATTATGGGTAGACCGGGCATTCCAGGAAATGAAGGCTGGCAAGGTCTAATAGGCGTCAAGGGTGAAATGGGTTTCAAGGGAGAACGTGGAGAAAGGGGAATTAGTACCCGTTTACCGGCTACAAAAGGTGATATTGGAGATATTGGAATTGATGGAATACCTGGACCAAAAGGATCGGCAGGGGACAACGGTAATTTTGGAATCATAGGCATTAAGGGAGAACGTGGTGAAATTGGTATGAAGGGATTAACTGGTGAAGATGGGCTACCAGGTGTAAAGGGTCAGATAGGAGATCAAGGCCCACCAGGATTGCCTGGATTAGACGGAATTGACGCTGAAAGGGGTCAAAAAGGTAAAGCTGGATTTGATGGGCTTCCTGGATGGCCTGGGCCAATGGGTCAAAAAGGTGCTCCTGGTGAATATGGTATTACCGGTCCTGATGGTGAAAGTGGACCACCGGGATTAAGTTTCCAGGGCCCGAAAGGTTTTAAAGGTATGGATGGGTTTGTTGGCAAACAAGGAGAACCCGGAAAGCCTGGACCTAGAGGAATGGAAGGAATACCTGGATTGCAAGGAAAACCAGGAGATGTAGGTGAAGTAGGATCCTCGTTTAGTGCTAAGGGAGTTACAGGCGATCAAGGATGGCCTGGGTTAAAGGGCTATCAAGGCATTAAGGGTGATAGGGGTGATAATGGATTGGACGGCTATATAGGGATGCAAGGCTCTACGGGTATTAAAGGAGAAAGAGGAGAGCAAGGGGTGCAGGGCATCACAGGTCTTAAAGGACCTAGAGGAATGAAAGGTGATAAAGGAAAAACTATTCATCAATCAGAAATATTACCCGGTCCTATAGGCGATGTTGGTCCTCGTGGATTTCCTGGACGTCGCGGAGCGGACGGTCCGCCGGGTCCAAATGGACGTAATGGCTTGTTCGGCATTAAAGGCGAAAGAGGAGACGTCGGTTTCATGGGCGCAGTAGGACTTCCAGGACCTCAAGGCCCTCAAGGAATAAAAGGATTTATAGGTTATCAAGGTTATGAAGGTAGACAAGGAGCGCCAGGGGTTCCGGGTACACCTGCGCCACCACCGCCGATACCGAAGTCGCGAGGTTTTTATTTCACGGTACATTCACAAACCAGAATGATTCCACAATGTCCAGCGGGAACATCACCTCTCTGGGAAGGATTCTCCCTTATACATATAGTTGCGAATGCAAAAGCTCACGGTCAAGATTTAGGAGCACCTGGGAGTTGTCTACGTAAGTTCTCAACCATGCCATACATGTTTTGCAATCTTAACAATGTTTGTGACTTTGCTCAACGCGAGGATTACAGTTTTTGGCTGTCCACGCCAGAGCCAATGCCGATAGCTATGAAGCCTATTCAAGCTAGAGATGTCGGTTCATACATATCGAGGTGTCAAGTGTGTGAGACATCAACACGAACAATCGCCATACATAGCCAAAGTAGTGAAGTGCCAACGTGTCCACAGGGTTGGGACGAATTATGGATTGGTTACAGCTTTTTAATGCACACGGCAGGCGCAGACGCAGCTGGACAAAGTTTAATATCTCCTGGGTCCTGTCTCCGCGAGTTCCGTACGCGGCCATTTATTGAATGTAACGGTCTCGGTCGCTGCAATTACTTCGCAACCGCCGTCTCCTACTGGTTATCGACCATCGACGATAACAGAATGTTCTCACGGCCTGAACAACAAACGCTTAAGGAAGATAAAATCACTAAAGTTAGCAGATGTTCGGTGTGCATGAGGCGGCTCATGTCGGGAGAAGATTGTGAAATATTAGATCGTGGTGACACTGAAGGACAAAAATCTGATAAAATGTTCACTCTCAAAAAGTGGAATGCTGTTGCTATGTGGAGCTGGGATGTAGAGTGTGATACTTGTGCTATTTGCCGCGTTCAGGTGATGGATGCCTGTCTAAGATGCCAAGGTGAGAGCAAAAAGGATTCCTACGGGAAGCAAGACTGCGTTGTGGTGTGGGGCGAATGCAACCATAGTTTCCACTTCTGCTGCATGTCGCTGTGGGTGAAGCAGAATAACCGGTGCCCGCTCTGCCAACAGGAGTGGTCTATTCAACGAATGGGCAAGTTTCACGGTCCTCTTATTTACGAGGCGAAATGTCTTAAAAGTTCCGTAACGAAAGACAAACACGTTCGATATTTAATTCATTATGCTGGCTGGAATAAAAATTGGGATGAATGGGTACCAGAAAGTCGAGTTCTGAAATACAATGAAGCAAATGTTCAGAGACAGAAGGAAGTGCAGAGAGCTCACTCGGTACAGCCTGTTAAAACCAAAAAATCTACAGCTAAAGGTCGTAAATCAGAGACAGCGGCTGGA---ACTCCAGCGAGAGAAGAATCCAGAGCTTCGACGCCTGCTGGGAAAGATGCGGAGAGTACTCCAGTACCAGCCAAGGCTACGAAAACCCAGAGCAAAGATACAACTGTTGACTCCGGCTCTGATCAACCTAAGAAAAAACGTGGACGTCTAGATCTATCTATCGAGTCTGAAGAACAATATTTAGCAAAAGTTGAAGTTAAGATTAAAATACCTGAAGAATTGAAAGTATGGCTCGTTGACGACTGG------------------------------------------------------------------------------------------------------------------------------------ATGCCGGAACTCACTGAATTGGACAAAGCCACAGCATCCATGACTGAGAAACGCAAGGAAGAGACTGCTTCCTCAGACAGTGACTCTGATGACACTATTCCTGAGCTAGAAGATGCAGGTGCACCTGGTGCTGGAGGTATTACAAACCCTATCGCTGGTATTGATATTGTATCTAAGGCAAAACAATCACGAGGAGAAAAGAAAGCTCGTAAAATTATGAGCAAGTTGGGTTTAAAACCTGTGCAAGGAGTAAACAGGGTGACCATCAGGAAGTCAAAGAACATCCTGTTTGTGATCAACTCACCAGATGTGTACAAGAACCCACACTCTGACACATACATTGTATTTGGCGAGGCCAAGATTGAGGATCTGTCACAGCAAGCAACAATGGCAGCTGCAGAGCGCTTCAAGGCTCCGGAGACAGCTGCTTCAGGCAATGACTCCACCACTACTGGCACTACCGTAGCACCGATAGCCGAAGAGGAAGACGAAGAAGGTGTGGACGAATCTGGTGTTGATGAAAAGGATGTGGAGATAGTAATGACGCAGGCGAACGTCTCGAGGGCACGGGCTATCCGTGCATTGCGTAATAACCAATCCGATATTGTCAATGCTATAATGGAACTTACAATGATGCTTGTTGGTGAGCAGTCGCCGGCGCCGCGAGTGGTCGCCGGCTTGCGAAAACTGCGCCCTGAGCTCACACCCGGACCATTTCCGACGCCCGCTGACCCTGACTTCAGGATATCAGGCGTTCTCCGGCAATATTACAATGAGGATGAGGGTTCGTGGGCGTGGGTGCGTGCGGCGGTGCGCGGAGGCTGCCTCCTTGCGTGGCGAGAGGGAACATTGCCCCGTCGGCCTGCGGCTCGACTGCCCCTCCGACATCTACACCTGCGTGCTGGGGTT---CTGCCCAACGCCTTCCAACTATCTAGACTGCGCGATGACGCTCCCGTCGCTACGTTTCAGGCTTGTAACGAGACGGAATATGCGCGCTGGGTCCGAGCGCTGTGCGTCGAGATCCTCGGCCAGACTCCGCTGCCGCAGGTGCGCTTCCTGGACGTGCTCCCGGCTGCCGATACCGGCCGCGAACCAAAGAAACTCCTGCCCCAGCAGGATACACCCTCCTGTCCGCCCCGGCCGCCACCGCGAGCCCGGCGGAGGTTGCTGACGTCGGAGACACAGCTGCCGAGACGCGACCATTCTCCGGCGGCCACGGACGAGGGCATCGTCGTCGAGGACGACGACTACGACTCATCGTCCGACCGCAGCCTCGATCTCTCCCTTTCCCTTGACGCGCTAAAGTCAATCGACGTAATAGACGCTCCGGTCAGGAAGGCGAAAATTATCAAATGCGACAATTGCAGTAAACTGAACGCGAGC---CAACAGCACCACACGCTGCCGCGGGCGAGAAGC---GGCGATTCGGAGAAGAGACGACATCGATACCTCAAGCGCTGGGAGGGAACGGCAGGGGGCGCGGAGAGAGGCCGGTTCGCATTAGAGGCGGCAAGGCGCAAAACGGCGTCGTTGGAGAGTCGGGCCAGGTCATGTTCTCCCAACACCCACGAGGTGGTCTCGCAGTACGTGCCCGTGCGCGAAAGGCGCGCGCTCTTCGAGTCGCTGTCTCAAAGCGGCGGCAGCCTGGCTCGCAGCAGCGAACAGCTGTCGCGGCCGGTGGTGCCTACTGCGACGCCGCGACGTGCGGCCTCCCTGCACGACCTGCAAGCACCGCCGACGCGCTCCGTCAGCGATCTGCGGCAATTCTTCGAGGCTGTGGCGCGCGGCTCCGCCTCTTGCGCAGTG------CACCACAACCCCCCAAATCCTATTCATCGCGGCTTCACCTCGCTAACTTGTGCGGGTCAGCTGCTGCCGGAGGCGATGGTGTGTTACCTGGAGAATCATGGCGCGGACAAGTTCGCACAAACCTTCCTCGGGGAGTGGGACACTCCGGAGGCCATATGGAACTCGGAGATGAGACGTATGCTGATAATGAAAGTGTCCGCGCACATCGGGGAGTTCACGCCGCGGCTGCGCGCGCACGTGGCGGCGCGCTACCCCTACCTCGCCATCCCCGCCGTCTGCTACCCGCAGCTGCAGCACGAGCTGTTCTGCAGCATGTTCTACCTGCGCCACCTCTGCGACACGCAGCGCTTTCCCGACTGGCCCATACCTGACCCGGTGCGGTTACTAAAAGACGTGCTGGAGGCGTGGCGCAGGGAGGTGGAGAAGAAGGCGCCGTCGATGACAGTGAGCGAGGCGTACGCGGCGCTGGGGCTGGCGTCGGGCGCACACGACGAGGCCGCCGTCCGCAAGGCGTACTATCGCCTCGCGCACCAGTACCATCCTGATAAGAACCCTGAAGGAAGGGATCGATTTGAAGCAGTCAACCAGGCTTACGAGTTCCTATGCAGTAGAAATGTATGGACAGGTGATGGTCCTAACACGAACAACATTGTACTCATACTGCGGACACAGACTATACTGTTCCAGAGATATTCAGAAGTGTTGGCCCCGTACAAGTACGCGGGGTACCCGCAGCTGTTGCGCACGGCGCGGCTGGAGGTGGAGGCGGAGCAGCTGTTCGCGGAGCGCGACGCTGCGCTGCTGCCGGCCGCCTGCCAGCTCGCGCACGCCACCGTGCAATGCTCCGCACTCAACGCGATGGCAGAACCTTTGACGGAAATACCGCTAAACATCGAGGAAACTGTTAAAGATGCTGTGAAAAATGTTACGGATAAACCACCAACGAGTATCGAAGGCATTGCGATCGCCTACTTGAGTTTGGTCATTATGGCTGTCTTACCCATATTTTTCGGCTCCTTTCGGTCTGTTAAATACCTCAAGGAGCAAAAGGAATCAGGGGAGAGGCACGAGACAATGTCCAACAAAGATGCTTTGATGTTCCCACTGATAGCCTCCTGTGCTCTATTCACACTTTACATCTTCTTCCAATTCTTCTCCAAGGAGTACATTAACCTCCTTCTAACAGGATACTTCTTTTTCCTTGGTGTGTTGGCATTGAGTCATCTTCTTAGCCCTATTATAGCATTGGTGGTCCCCGCGTCCATCCCCAACATGCCGTACCACATACACTTTACGCGCGGCGATGGCGACGCGCGCTCCGACATCATCAACTACAAGTTCACCTCCTATGACGTCATCTGTCTGCTCATTTCACTATGCCTCGGCGCTTGGTATCTACTCAAGAAGCACTGGATCGCCAACAATCTGTTCGGTATCGCTTTCGCCATCAACGGCGTGGAGCTGCTGCACCTCAACAATGTGGTGACAGGCTGCATCCTGCTCAGCGGTCTCTTCCTATATGACATCTTCTGGGTGTTCGGCACCAACGTCATGGTCACCGTCGCCAAGTCATTTGAGGCGCCTATCAAACTGGTGTTCCCGCAAGACCTGCTGGTGAACGGCCTGAGCGCGAGCAACTTCGCGATGCTGGGGCTGGGCGACATCGTGGTGCCCGGCATCTTCATAGCGCTGCTGCTGCGCTTCGACAAGTCGCTGCGGCGCGGCTCCGAGCTCTACTTCCGCGCCACCTTCCTGGCCTACGTGGCCGGGCTGCTGGCCACCATCCTCGTCATGCACGTGTGGCGCCACGCGCAGCCCGCGCTGCTCTACCTCGTGCCCGCCTGCCTCGCCACGCCGCTCACGCTGGCGCTGCTCAAGGGCGACATCAACGCGCTCTTCAACTACGAGGACCAGGCGGCGGTGTCGGAG---------GCGGAGGACAAGGCCAAGAAGACTGAGAAAACGATCAATTGGGACGAAATAATCACAGGTGTGAATGCAACTTACGTATATGTGTACACGTTTACTGCCCAAGAAAGGGAATGTCGTTGCCATCCCAGCTGCGAGGCCGGCTGTTGGGGCGACGGCCCTGAAAACTGTCAAAAGTTCTCAAAAACAAACTGCAGTCCGCAATGCGCGCAGGGTCGCTGCTTCGGACCTAATCCACGAGACTGTTGTAATACGTTTTGTGCCGGAGGTTGCACGGGTCCTTTGCCCAGTCAATGCCTGGCATGCAGAAACTTTTATGATGAAGGCACCTGTTCCCAAGAATGTCCACCGATGCAAATATACAATCCCACTACTTATTCATGGGAACCGAACCCTAATGGAAAGTACGCTTACGGAGCGACATGCGTGCGCAATTGTCCGGAACATCTATTAAAAGACAATGGCGCGTGTGTGAGAAGTTGCCCTCCTAACAAGACCGCCGTAAATGGAGAGTGTATACCGTGTAATGTCACTTGTCCTAAGACATGTCGGGCTGAGAAACCTATTCATTCTGGAAACATCGACAGTTTCAAAGATTGTACCATCATTGATCGGACGGCGTTCTCTCCATCACAACTTCTGAAATTGGAGCACGCGTTCGAAAAGAACCATTACGTGGTTGGAGCGGAGAGAAAACAGTTGGCACAAGCACTCAGCTTGACAGAGACGCAGGTGAAAGTTTGGTTCCAAAACAGAAGAACGAAACATAAAAGAATGCAGCAAGAAGAAGAA---------------------ATTTGTGGGGCTCGACTTTTGAAAAATTATGGCTTAGTTGGACCCCAGGTATGTCAGCTGTCCACAAGTGCTCAAGGATGGACGAAGAGTAGGAAATTGCTCCTGTCGACGTTAGGTGTAATAGGAGGTGGTGCTGGGGCCTTGCTGTTTGCCCTTGAGCAGTCTGTGGATGCATCAGGCTCTGAGGCCCATCCATACCACCAGCCCTGGAGCCACAATGGATGGTTCCAATCACTTGACCATGCCAGTGTGCGCCGTGGTTATGAAGTATACAAGCAAGTGTGCAAGGCTTGCCATTCACTACAGTACATTGCGTTCCGTAACTTGGTGAATGTGACACATACTGAGGCAGAAGCTAAGGCTGAGGCCGCTGAGGTAATGATCAAGGATGGTCCTGATGAGGAAGGAAATTACTTTGAGAGGCCCGGCAAGCTCTCCGACTACTTCCCCTCGCCATACCCCAATGAAAATGCTGCTAGGGCTGCCAATAACGGCGCGTACCCGCCGGACCTGTCGCTGATAGTGCTGGGCCGCAAGGGCGGCGAGGACTACATCTTCTCTCTGCTGACGGGCTACACGGACCCGCCCGCCGGCGTGCTGCTGCGCGAGGGCCAGAACTACAACCCCTACTTCCCCGGAGGGGCCATCGCTATGGCACAAGTACTTTTTGATGAAGCTGCGGAGTACAGCGACGGTACGCCGGCGACCGCGTCGCAGCTGGCCAAGGACGTGTCCACGTTCCTCCGCTGGTGCTCGGAGCCGGAGCTGGACGACCGCCGGCTGATGACCATCAAAGCCATCGGCATCTTCTCCACCCTCGCCGCCATCGTCTACTACTACAAGCGGCACAAATGGAGCACCCTCAAGTCCAGGAAACTAGCTTACAAACCAGTATCTAAGAAAATGGCGGTGAGCCGCGTGCCCAGCCCGCTGCACGACGGCAACACGCCTGTCGCCGAGAATTGGTGCTTTACACAGGTGAAAGTGGTGAAGTTTAGTTATATGTGGACAATAAACAATTTTAGTTTTTGTAGAGAAGAGATGGGTGAAGTGTTAAAATCATCGACTTTCTCGGCCGGTGCTAGTGACAAATTAAAATGGTGTCTTCGTGTAAATCCAAAAGGACTCGACGAAGAGAGCAAAGACTACTTATCATTATATTTATTATTAGTGTCGTGTAACAAATCTGAAGTGCGGGCAAAGTTCAAGTTCTCGATTCTAAACGCGAAGCGAGAGGAGACCAAGGCGATGGAGTCGCAACGCGCATACAGATTCGTCCAAGGCAAAGATTGGGGCTTCAAAAAGTTTATTAGAAGAGATTTCCTACTGGATGAAGCAAACGGCCTGCTGCCGGAGGATAAGCTGACGATATTCTGCGAGGTGTCGGTGGTGGCCGATAGCATCAACATCAGCGGGCAGAGCAACGTGGTTCAGTTCAAGGTGCCCGAGTGCCGGCTCTCTGACGACCTCGGCGCGCTCTTTGACAACGAGCGATTCTCTGACGTCACGTTAGCCGTCGGTGGCAGGGAGTTCCAAGCGCACAAAGCCATATTAGCAGCCCGAAGTCCTGTGTTCGCGGCGATGTTTGAACACGAGATGGAAGAGAGAAAAAGAAATAGAGTGGACATCACGGACGTGGACCACGAAGTGCTGCGCGAGATGCTGCGCTTTATATACACAGATCGAGCGCCCAATTTAGACAAAATGGCCGATGATCTATTAGCCGCAGCCGACAAATACGCGCTGGACAGATTAAAAGTGATGTGCGAAGAGGCGCTGTGCCTCAGCCTGTCGGTGGAGACGGCGGCCGACACGCTCATCCTGGCAGACCTGCACTCCGCGGACCAGCTCAAAGCGCAAACCATCGACTTCATTAACACGAGTCACGCGACGGACGTGATGGACACTGCGGGATGGAAGAACATGATATCGTCTCACCCGCACCTGATAGCGGAGGCGTTCCGCGCGCTCGCCACGCAGCAGCAGCAGATCCCGCCCATCGGCCCGCCGCGCAAGCGCGTCAAGCAGGCG------------------------------------------------GTGACTGTTCGTGATGCCCTGAATCAAGCCTTGGACGAGGAAATGACACGGGATGAAACAGTGTTCCTTTTAGGTGAAGAAGTCGCACAATATGACGGTGCCTACAAAGTTAGCAGAGGGCTATGGAAGAAATATGGAGACAAGCGTGTAATTGACACACCAATCACAGAGGCAGGCTTTGCGGGTATTGCGGTTGGTGCTGCATTCGCTGGACTCAGGCCTGTCTGTGAATTCATGACTTTCAACTTTTCCATGCAAGCAATCGATCATGTGATAAACTCAGCAGCGAAGACATTCTACATGTCTGCGGGCGCGGTGCCGGTGCCGGTGGTGTTCCGCGGGCCCAACGGCGCGGCGGCGGGCGTGGCGGCGCAGCACTCGCAGTGCTTCGGCGCCTGGTACAGCCACTGCCCCGGCCTCAAGGTCCTCATGCCCTACTCCTCGGAGGATGCTAAAGGTCTGCTGAAGGCTGCGATCAGAGACCCGGACCCGGTGGTGTTCCTAGAGGACGAGATCCTGTACGGCGTGCCCTTCCCCATGAGTGACGAGGCGCTGGCGGACGACTTCGTGCTGCCCATCGGCAAGGCCAAGCTGGAGCGCGCGGGGCGGCACCTCACGCTGGTGTGCGCCGGCCGCGCCACCGACACCGCGCTGCAGGCTGCCACCCAGCTCGCCGGAGAAGGTATCGAGTGCGAGGTGCTGAACCTGCGCTCGCTGCGGCCGCTGGACTTCGACAGCATCGCGCAGTCGCTCGCCAAGACGCACCACCTCGTCACCGTGGAGCAGGGCTGGCCGCAGTCCGGTATCGGCGCGGAGATCTGCGCGCGCGTGATGGAGTCGCCGGCGTTCTTCGAGCTGGACGCGCCGGCGTGGCGCGTGTCGGGCGCCGACGTGCCCATGCCGTACGCGCGCTCGCTGGAG---------------------------------GAAGGGACTGAAGAGAATAACGGGCAAACAGAATCTGCAGAACACGGTGAAGAGGGCCCCATGACTGAAGAAACA---------CAAGAAAATGATCAGAGCCAGGAGAACGCGGAGGACGAGAGCAAGAACGAAGAACCGAAGGAAGAAAAGGTGGAATCTGGTAAACTGCTGGTCGAGAACCTGCCATCAAGCTTTCTTTTTGACTATCAAGAAAAACTTAAAGAGTTCTTCTCAAAACATGGAGAAGTTATCAGTGTAAAACGTGGTCCAATCATTGTTACTGAACTGACCACAACTCCGACATTATCGGCTATAGTCGAATTCAAAAACAAAGAATCTATGGAAAAGGCGCTGCGCGAGGACGGCGCGGTGGTGGAGGGCAGCGCCATCTCCGTGGCGGCGGAGTCCCGCGGGGAGACGGCGGTGCTGGTGGGCGTGCCGTATGAGGCGAGCACCGACTACGTGAGGCTGCTGTTCGCGCAGTGCGGAGACGTCTCACATATACACGAGTTCAGCAAGACAAAGTACAAGATATTGCGCGTGACGTTCTTCGAGAAGGAGGCGGCGGAGAAGGCGCTGAAGCTGGACCGCGAGCTGCGCATCAATGGTTTCCTCGTCACCATCACCAAGTTCCGTGATGAGGAGGAACAGAAGGCACATGCAGCCAACTCAAACAAGAACAAGCGGCAGCACGCTGATAATTTATTACACGATTTAGTGAACATTATCAAAATGCCACATATTATTTTGTTCATATTTTTCCTGTTCGCTTTGGGAAATTTTTGGGGTTTCATTGAATCTTATTTATTTTTATATCTGAAAGAATTGGGCGCACCGAATTTTTTACTTGGAATAACCGTGACCGTGGGCACGTTGAGCAGCATCCCGTTCCTGTACGGCGCGGACGCCATCACCGCCCGCATTGGGCATGTCAACGTCATCATCGTCGCGTTCTTTTCCCACGCCGCCAGGCTGGTCGGCTATTCATTTATTGAGAATTCTTGGTGGTGTTTCCCGTTCGAGGCAATGGAGTCTCTATCAGTGCATTTAATGTGGGTCGCGGCTGCTACATACTGCGCTATGCTCGCACCCAAGAATCTCTTAGCTACGCTCATTGGTGTGCTGGGAATGGCACATTTCAGTTTAGGTAGAGGCAGCGGCAGTTTCGGAGGTGGTCTCCTAATAGCGTCGCTCGGAACAAGAGAGGCATTCCGTTACATGGGCTTGATAGCGTTTCTAGGCGGCGTTTTATACGGCGCCCTGCATTATTTCTGGCTCAGGAAAATTAATATGTCCGGTATGAGAGAAGTTTGTGAGCAAGATACAGACAGCGGCGAAGGAGACAAACTGAATGGTGAACCATTGAGGAAAGATGCCGAAACGATGGTGTCCCTTGAGAGATTGCATATGATCACTCGCTTTAATCCTTTGGGCTCTCTTCGCTCATTACCTAGAAGCTCTCGCGCTAGATTGTCACAAGGTGATATAAACGAGCTCTACCGCAGCCGCAGCGGCAGCAGCAGCCAGCGACGCTGCAGCAACATCGAGATCCTACCTAAGACTCCGCAAGGCTCTGCTTCGAAGGTCGACCTGCTGCGCTCGGCGCTGGAGATCACTCACCAACATGGAAAGAGCCACATTTCCAACCCGGTGTTGTCGAATCAGATCAGAGTCACGCATAACCCATACAAGTTGGCCAACAGTGCACCGAAGCTCACACAACGCAATGACATATCACAGCCGACCCTCGCTGAATACGACCCGCGGCGTCGAGACTCTATACCCGAGGAGGCGGAGGAAGACCAC---------GCGGCGAAGCCTCCAGCGAAGACTAAAGGC---CACCCACCACCGCCGCCGACGTATGACGAGGCAACCAAAGAACACAGGAAAAGTTGGCATTCCGACGACAGTAATCCC---ATGTTGACAGTAATACTAGTGTTTTCTATTCTACTTTTCCAAGCATTCCAATCGGGTGACTGCTCCAGCTTACTATGCGGTCGCACGAAGGAAGTAGAGGTCGGGGGGAACGCGGGGGCGGGCGCGGCGCTCGCTCTCTCTCTGTCCCGCCCGCCCTCTGCC------GGCAACACGACCTGTCAACTGCGTCTAACAGCGCCTGAAGCGGCAGCTTTTACAGTACGACTGATCGATGTTAAGGAATCGCTAGTTGAATGGGAGCGTGGTCTGACGGATTTGCGCGAA------------GGTGCGGCGCCGGCGCGTAAGTGGAGCGCCCGCAGTCCGGCACACGCGCAAGACACGGCTACTGATGGCGCTGCGCCACTTGCCCACGCCACCGATGCCTGCAAGATGCTCATTTACATCGTGGACGCTAAGAATCCAATATGGCGGCTGTCGCTTTGCGGCGGGAACGCGGCGCAGGTGGCGGCCAAAGCGGGCACCAAGCTGCTGCCGCCCAAAATCAAGATCGTGTGGAACCCTCCCACCACGCCCTACCAGCATACCGAAAAGTTACGCCTTGTCGTCACCGCTGTTAACAGTGGAGCAATGTGCAACGATGAATCCCAGTTCGTGTGCGGCAGTACCAGTCTCTGCATCTCGTCATACTTAGTATGCGACGGGGTACGGCATTGTCCGGGCGGGGAGGACGAAGACAGCTCCGCCTGCGCTCACAGACGGGACCCACCTTTCTTAGAACTGCTGCGTAGATTTGCGGCAAGAAATCAGGAGTTATTGGGCCTGGATCAGCCTGATGGGATGACTAAGCCTTCAGTGATAAGCGATATAAAACTTGCAGTGAAGATCGGCGAGAGCGAACAGAAGAGCAACGCGTTCTTGGAGTTCGCGGCGGCGTTGAAGCCGTACGGGCCCTGGAGCTACCTGGTGGTCGGCATGCTCATCTGCGCCACCATCCTCATGTTCTGCCTCGCTTGGGAGTGCTGCTGTAAGCGCTCCAAGCCATCAGACACGCCGATCAACATTCCGCCGTCGTGTATCGACATGCCCCCAACTGTCACGGTGACGTCATCCTCACAGCAGCTGTTCCTGTCGGCCGCGCCCCCTACTCCCCCCGAGTACGAACCACCCCCCTCCTACTCCTCCCTTTTCCCGCGCGCCTTCAAGTCCTCCCCCACACCGGTCCCCCACTGCTCCCACCAGGAGCCTATGGAGAACACCTACGTGCCTGAGCTGCCCGACGGCACCGAAGAGGGCGTGTTCCTGGCGCTGGACCTGGGCGGCACCAACTTCCGCGTGCTGCTGCTGCAGCTCGCCGCCGGCCAGCTGGTCAGGGAACAGGTTAAGCAGTACCACATCAGTGACGCGCTGCGCACTGGCCCAGGCGAGGACCTGTTCGGCTTCCTGGCGGACTGCGTGCAGGACTTCCTGCGCGGCGAGGGCATGGAGCAGCAGGAACTCTCGCTCGGGTTCACGTTCTCGTTCCCGATGCGGCAGCACTCGATCTCGTCGGGCGAGCTGCTGACGTGGACCAAGTCGTTCTGCTGCGGCGGCATGGCCGGCGTGGACGTGGCGGCGCTGCTGCAGCGCTGCCTGCGTGCGCGCGGCCTGCGCGTGCGCGTGCAGGTTCTGCTCAACGACACGACCGGCACGCTGGTCGCCGGCGCACACCGCGACCCCGACGTCGGCATAGGCGTGATCTTGGGCACGGGGTCCAACGGGTGCTACGTGGAGCGCGCAGAGCGCGTGCAGCACTGGGAGGCGAGTGCGGAGGGCGCGGGCGACGTGGTGGTGGACGTGGAGTGGGGCGCGTTCGGCGACAACGGCTGCCTGCACTTCCTGCGCACGGACTACGACGCCGAGGTGGACGCGCGCTCGCTGCTCACCGCCTCCTTCACGTTTGAGAAGTACATCGGTGGCAAGTACCTGGGCGAGCTGCTGTGCGTGGTGCTGGGCGCGCTGGCGCAGGAGGGGCTGTTCCCCGCCGCGCCCGCCTCGCTGCACTCCGCGCACCTCAGCATGTTCGAGGAGGAGAACTGCGCGGGCGCGTGGCGCGGCACGGCGGCGGCGCTG------------GCCTGGAGACTTTCGGATTACTCTTGCGCTTCTATATATAGAGGTCACAATTATCCCATATGGTGCATGGATGTGTCGAAAAATGGTTTATTCATTGTTACCGGCTCGAACGATAAAACGGCGAAATTATGGTCCCTCGATAGGACGTTTCCTGTTCGTGTATTCGTTGGACATATGTCAGATGTCACGTGCGTGAAGTTCCACCCGAACGAGGCGTACATGGCGAGCGGTGGCGCGGACCGCAGCGTGCGGCTGTGGGCGGTGTGCGACGCGCGCCTCGTGCGCGTGCTGTGCGGACACCGCGCCGCCGTGCGCGCGCTCGCCTTCGCGCCCGCCGGCACGCACCTCGCCAGCGCAGGTGATGATAAAAAGATTAAAATTTGGGATCTAGCTGCTTGCACATGTGTACAAGAACATCGGGGGCACCATGGTAAAATAACATCATTGGACTGGTCAGCAGTGGGCAAAGCGAGTCTCACCAATAGGATTGTGTTAGACCCCAACAATACTTCTGTTGATAATTCTCTCTTATGCTCAGCTGGAATGGATGGAGTTGTGAAGATTGCATGGGATAGCCATTCTATGAATTCTGCTTTAAAGCCGGTGCTGCCCCAGCCGGGGGTCCCGCAGCCGGGCGGTCAGGCGAGCCCTGCGAAGGCCAACGTGGCCAGCGCCAACCACGCCGTCGCTCTCCCACAAGGTGCTCAAAACTCTCTTCACCACGGATCAAATAATCTTGTCGGACAAAATCTCACGCATCACGTGAATGCTCCACCGGTTCCGCCTCACGCTGTACCTTCCATGGCGCCGGTGACGGCGAACATGGCACAGATGGCTCAAAATATGAGTCACCATGGAAACCTATCACACGTCACGCAAAACTCTGTCCCGCCACCGAGTCCCAGCAAACCTGTGTCTACCAGTGCCCCACTAAGCTTAGTGCAGGAGAAGGCAAATACCTCTCAGCCTCTTGCTTTAACAAGAACACCAGAAAAAAAGGAACCAGATTCCAGCAGCCATGCAAATGGCACAATAGATTCTTTAAAAGCAGGAACAAATGCACCAACAACACTAAAGGCACAAAATCCTGAATCTAACAAAGATAAAGTGGCCTTCCCGCACCCGCGGCTGCTGCAGTACGATTGCGGCAAGCTGCAGACGCTGGACGGCCTGCTGCGGCGGCTGAAGGCGGGCGGGCACCGCGTGCTCATCTTCACGCAGATGACGCGCGTGCTGGACGTGCTGGAGGCGTTCCTGTCGATGCACGGGCACGCGTACCTGCGGCTGGACGGCGCGACGCGCGTCGACCTGCGCCAGCCGCTCGTGGACCGCTTCAACTCGGACGCGCGCGTGTTCGCGTTCATCCTGTCGACGCGCAGCGGCGGAGTGGGGCTGAACCTGACGGGCGCCGACTGCGTCGTGTTCTACGACTCGGACTGGAACCCCACGATGGACGCGCAGGCGCAGGACCGCTGCCACCGCATCGGGCAGACGCGCGACGTGCACGTCTTCCGGCTCGTCACCGCCGCCACCGTCGAGGAGAACATCCTGCGCAAGGCGGAGCAGAAGCGCGCGCTCGGCCACCTCGCCATCGAGGACGGCCACTTCACCACCTCCTACCTGCGGCTGTCTAACATTAAGGAACTATTCATGTCACGCTACGGTGACTGCAAGGTGTACGTTGGTGATTTAGGTAATAATGCAAGTAAACCAGAACTAGAAGATGCCTTTTCATACTACGGTCCCTTAAGGAATGTGTGGGTAGCGAGGAATCCACCCGGCTTCGCATTTGTAGAATTTGAAGATCCCCGTGACGCTGAGGATGCGATTCGTGGGTTAGATGGACGAACGATTTGTGGCCGGCGTGCTAGAGTGGAAATGTCCAATGGAAGTAGAGGGTACGGACGTGGGCCGCCGCCTAGGTCTCGTCTTCCACCGCGTCCTTATGACGATCGCTGCTACGATTGTGGGGACCGTGGTCATTATGCACGGGATTGTACACGTCGCCGGCGCCGCAGGTTATCATTGGCCTGTGCGCCGAGAACGAACTCTTCAGAGTCTGCACTTCTTATTGTCTGCGCTACG------------------------------------------------------------------------------------------------------------------------------------------------------------------------------------------------------------------------------------------------------------------------------------------------------------------------------------------------------------------------------------------------------------------------------------------------------------------------------------------------------------------------------------------------------------------------------------------------------------------------------------------------------------------------------------------------------------------------------------------------------------------------------------------------------------------------------------CAGCAAGACCCGAATCCAGATTTCCCTACAGTGATGTTTCCTAATCCAGAAGAGAAGGAGTGTCTAGAATTAAGCAAGAAATTGGCAGAAGATAACAATATCAAACTGATCCTGGTTAATGACCCTGATGCTGATAGGTTAGCTGTCGCTGAATATGATGAAAGTAAGAAATGCTGGAAGGTGTTCAGTGGCAACGAGATGGGGGCGCTGCTGGGCTGCTGGCTGCTGGAGCAGCACGAGAAGACCAGCTCCGATGGGGACGTGTACCTGCTGGCCAGCTTCGTCAGCTCCAAGATGCTGAAAGCTATTGTCAAAGGAAGAGGATACTTCGTGGAGACCCTCACTGGCTTCAAATGGATGGGCAACACCACGCTAGTGCTGTCGCAGCAGGACAAGCAGACCTTGTTCGCGTTTGAAGAGGCCATCGGCTACATGTGCGGCTCGCGCGTGCCCGACAAGGACGGCGTCTCCGCCGCCGTGCAGGTGGCATCTCTAGCCTCACAACTATACTCTACGGGGTCGTCTCTGACGCAACAATTGCAAGCATTGTACGTACAATACGGATACCACGTGTCCTACAACGGCTACTACATCTGCCACGACCCCGCAGTCATTCAGAAGATATTCAGACGTATTAGAAACTATCATGGATCTGGTGTGTATCCGAAGAAAGTGGGATCATGTGAAATTGTTCACCTAAATGATTTCACGGAAGGCGTGAAAATACCCGAAAAGGCAAACGGAGAGGCACATTTAAAGGTGATAGGCACGGGGCTGGATCAGGAGTACCGCAGCGGGGAGATGGTGTCGTTCCGCTGCAGCGGCGGACTGGGCGTCACCGTGCGCACCAGCGGCACTGAGCCCAAGCTCAAGTACTACACCGAGCTCGTCTGCACCGCGCATACTGAAAGGGAACAAGAAGAAATGAGACAGAAACTAGAAATAATGGTAAAAGAGTTTATAGAAGAACTTTTACAGCCAAAAGAAAATGGTCTTATT---GCCGGCTCCGTGCTGCTGCCCGTCTACCCCTCGGGCGTGCTCTACGACCTGCTGGAGTGCCTCTCCACGCACCTGGAGGGCGCGGGGCTGGCGCACGTGCCGCTGTACGTGGTGTCGCCCGTGGCCGACTCCTCGCTCGCCTACAGCAACATCCTGGCCGAGTGGGTGTCGGCCGGCAAGCAGGCGCGCGTCTACGTGCCCGAGGAGCCCTTCCCGCACGCCGCCCTCGCGCGCGCCGGCCGCCTGCGCCACGCGCGCGCGCTGCACGACGACGCCTTCAGCGCAGACTTCCGCCAGCCGTGCGTCGTGTTCTGCGGCCACCCCAGCCTGCGCTTCGGCGCCGCCGTGCACCTCGTGGAGCTGTGGGCCGGCAACCCCGCGCACGCCATCATCTTCACAGAACCTGACTTCCCGTACATGGACGCGCTGGCGCCGTTCCAGCCGCTCAGCATGAAGGCCTTTCACTGCCCCATCGACACCTCGCTCAACTACGCTCAGGCCAACAAGAATCCCAAGACGCCCAGCCCCAGCCTCAACGGCGGCGTGTCCTCGGAGCTGGACAAGGTGTGCGCGGAGTCCGTGCAGGACCTGATGGCCACCATCGCAAAGCTGGACTCCAACGGCGTGCAGGTGGTGGCGGAGTCGCCCTCGCCCGCGCAGCACGTACACTCCTCTACGGACGGTGAGCTGGCGTGCGGGGGAGGTGCGGCGGGCGGCGGCGACCCCAACGAGGACTGGTGCGCCGTCTGCATGGACGGCGGCGAGCTGATGTGCTGCGACAAGTGCCCCAAGGTCTTCCACCAGTACTGCCACATACCCACCATCGAGAAGTTGCCCGACGAGTCGGAGACGTGGCAGTGCCTGTTGTGCGTGAACTTCGCTGAGCTGCCGCCGGAGAGCGAGGCGGAGGCTGCGGCGGGCGAGCTGGTCGGCCGCCAGCGACAGCTCGTCGAGCGCCTCACGCTCGAGCTCTACTGCCAGTACGAGCTCAGTCTGCCCTTCCGCGAGCCCGTGCCCGCCCACAACCTGCTCTACCACGCCAAGGTGGCGCGGCCGATGTGCCTCGACATGATCCGCATGAAGCTGCAGCCGCGCAGCGAGCCGCGCTACACGCACGCCGCGCAGTTCGTCGCCGACTGCCGGCTGCTCTTCCGCAACACCTACCACTGCTACTCGCCGGACTCGCAGATGTACAAGGAAGCCAAGCGGCTGGAGGAGTTCTTCGACGCGCAGCTGCTGAAGTGGCTGCCGGAGTACGCCTACTGGAGCGGCGAGGGCGAGCCGCCCGCCAAGCGCGCGCGC------------------------------------------------------------------------------------------------------------------------------------------------------------------------------------------------------------------------------------------------------------------------------------------------------------------------------CTTTACTCAGCTATATTGGGCCATGTAGATACTGGCGATGAAGTTATTGTGATAGAACCATTCTTTGATTGCTATGATTTTATGATAAAATGTGCTGGAGGGATTCCCAAATTCATTGCCCTGAAACCAAAAACGAACAAGGAAAATATGACGTCAGCAGATTGGGTACTTGATGAGAAAGAACTCAGTTCCCTGTTCACAAATAAGACTAAGATGTTAATACTGAACACTCCGCACAATCCCTTAGGTAAAGTGTTTACAAAGGAGGAACTCGAACTCATTGCAAATCTATGCAAGAAACACAATGTTCTATGTGTATCCGATGAAGTCTATGAATGGATGGTATATGAACCTAATAAGCATATTAGAATTGCAACACTGCCGGATATGTGGGAAAGGACGATTACTATTGGGTCTGCGGGCAAGACATTTTCAGTGACAGGCTGGAAGATCGGCTGGGCGTACTGCCCTGCTAACCTCATGAGGAACCTGCAAGTTGTGCACCAGAACTGTGTGTATACCTGCCCTACGCCTACACAGGAAGCGGTAGCACGTTCGTTTGAAATAGAATTATCACGTATCAATTCTCCGGAATGCTATTTCTACTCTCTGGCTCGCGAACTGCTGCCCAAGAGGGACTTCCTCGTCAGGACCCTCAAGGAGAACGGCTTCAACCCCACCATACCCGATGGAGGATACTTCATTGTTGCTGATTGGACCAACCTAGGTAAAAAAATCGATTTATCTAGTGAACAGGATAAATACAAAGATTATAGGTTCACAAAGAAGTTTGCGAAGGAGGCGGGCGTGCTGGCCATCCCGCCCAGCGCGTTCTACTCGGAGCAGCACAAAACGCTGGGAGAGGACTTCGCCAGGTTCTGCTTTATTAAGAAAGATGAAAATCTGGCTCTGACGGAAAAACTGCTTAAGACTTGGAACACATCGAAGGTGACACCGGAATGGATCGGCGATTTAGAGACGGAGTATCCGAGGAAGTTTGGTTTGTGGCAGATTTGCAGAGCTGATGAAGCGGTTGATGATTGCAAAGGAAGATTGGATGATTTCTTTTCAATAAATGGATTGGTTTTTAAGATTGCGACTGTGTTAGTGGGGGCGGCGGTCGCATTAGCATTGTTTACTATATGCGCGATGTTGTTATTCTTCTTCTGTCAATCGACAACCGTCTTCCACATCTGCGGATGGCTGCAGCTGTTTTCTGCGGCTTGCTTGGTTGGCGGCGTGGCGGTATACCCGGCGGGCTGGGGGGAGCTGGCTGTGCAGGAGACGTGCGGGCCAACAGCAGACCAGTACAACATCGGACGATGCCACGTGCGCTGGGCGTACATGCTTGCGGTGATCGGCGCATTGGACGGCATTGTGCTGGCCGCACTCGCCTTCATCCTTGCTACTAGACATCTTAAACTGCAGCCTGACACCGCCTATCCACCGCCATCACTCTACAAAGGGGAAGTGAACAACGCGTACGTGACGGACGCGCAGTCAGTGGCGGGCTCGCGCAAGTCGCTGGCGCTGCAGCCAGTACTGCTGGTGCGCCCGCCGCCCGACATTGATGCCTACAGCCACTACTCGCATCACTCACACCACTCGCATCACTCCGCAAGAACACCACGACCTAAGCATGGATTATACGCAAACGCTATGCACAACTATCAAGGAGATTTGCACATTCCGCACAGATGCAGCAGCCTACCACCAAAGTTCAAGAAGCTGCTGCTCCCAGGCCGCATCCAGCACATTCTGTGCACTGGAAACTTGTGTACTAAGGAGTCATATGATTATTTGAAGACATTGGCCAGTGATGTGCATGTTGTTAGGGGAGATTTTGATGAGAATTCAACCTACCCAGAACAGAAAGTGATAACTGTTGGCCAGTTCAGAATCGGTCTGATCCATGGCCACCAGGTGGTGCCGTGGGGAGATGAAGAGTCACTGGCTCTGGTGCAGAGACAGCTGGATGTGGACATCCTGATATCAGGTCATACACATCGGTTTGAAGCTTATGAGCATGAGAATAAGTTTTATATCAACCCTGGATCTGCTACTGGAGCTTACAGTCCACTCTTCAGGAACCCGACACCATCTTTTGTACTAATGGACATTCAAAGTGCGACAGTCGTAACTTATGTGTACAAACTGTTAGGAGACGAGGTCAAAGTTGAGAGGATCGAGTACAAGAAAGCACCACCTAAAGATTATGTGGCAATCTGCAATGCGCCCAAGGAATGTGTCAAACTTAATAATGTCTCGTCAGTTCAGTTAACTGACAGCAAGCCAGTGAACAATGCACCACAGGCTATCATCATTGAGCCATCTCGTGAACTTGCTGAACAAACATGTAACCAAATTACCAAATTTAAAAAGTACTTAGAAAATCCAAAAGTAAGAGAGTTGCTTGTAGTTGGTGGTATCAATGTTAAAGATCAGATTAACCAGCTGAATGCGGGCATTGACATTGTTGTTGGTACACCTGGAAGACTCGAGGATCTCATTCAAGGAGGATACTTAGCGCTGACGCACTGCCGTTTCTTCGTGTTGGATGAAGCGGACGGTCTCCTGAAGGCGGGCTACGGCGAGCTGATCGAGCGCCTCCACAGACAGATCCCCAAGATCACCAGCGACGGCAGACGACTTCAGATGGTCGTCTGTTCTGCCACTTTACATGCATTGGAAGTTAAGAAGATGGCTGAGAAACTGATGCACTTTCCTACATGGGTGGACCTGAAGGGCGAGGACTCGGTGCCGGAGACGGTGCACCATGTCGTCGTGAATGTAGACCCGCAGAAGGACCGCTCCTGGGAGACATTGCGCAAGACAATACAGACGGACGGCGTCCATGCAAAGAACAACATTAAGCAGGACGCCAACACGCCTGAAAGGTGGTCTGAGGCCGTCAAGATATTGAAGGGAGAGTACTGCGTTCAAGCTATCAGGGAACATAAAATGGACAGGGCTATAATCTTCTGCCGCACTAAGCTGGACTGTGATAACTTAGAGAAGTATCTACGTTCTTTCGGCAACGAGTTTAGTTGCGTGTGTCTGCACGGCGACCGCAAGCCGCCGGAGCGCAAGGCCAACTTGGAGAAGTTCAAGCAGGCGCAGGTCAAGTTCCTCATCTGTACTGATGTCGCTGCCAGGGGTATTGATATATCCGGACTGCCGTTCATGATCAATGTGACTCTGCCAGACGAGAAGTCTAATTACGTGCACCGTATCGGCCGTGTTGGTCGTGCGGAACGCATGGGGCTGGCTATCAGTCTGGTTGCTACTGTACCGGAGAAGGTATGGTACCACGGCGAGTGGTGTTCGTCTCGCGGCCGCAACTGCTGGAACACCAACCTCGTAGACGACAGGCCCAGAGGCTGCTGCATGTGGTACAATGAGCCGCAGTACTTGGCAGATATTGAAGATCATTTGAACATAACTATCCAGCAAATTGAGGCAGACATGAAAGTGCCATGTAATGAGTTTGATGGGAAAGTTGTGTACGGTCAGAAGAGGAAGCAAATTGGTACTGGCTACCAGGACCACGTGTCCCAGATGGCGCCAGTGGTGCGCTCCTTACAGGAACTCGAGTCTCAGGCGCAGTTGTACTATCTTAAATCACATCATAATGCTGTAGTCAACATGGGTGTCATCATTGCGGAGCCGACGACAATAAGCACCACAAACACTTGGGCAGACCCTGCAGATGAGGAAACCGAAAGCTATAGCACACGTCGGGCGCCCGTGGTGCTACCCTCAGCATCGCGTGCAGCCCGCGGCGGCATGGCTGTGGACGAAGAGAGCATACCACGACGACCACCCTACATTGCACATGTCTCCAACCTACCTTATGATGTAGAGGAGAGTGCTATAGCTGATTTGTTTGAGGGCCTCAAGATCACTAATTTGAGATTACCCAGAGAGGGTGGTCGACTAAAAGGATATGGATATGTGGATTTTGAAGACAGAGAGAGTCTTGTTAGCGCAATGAACATTGAAGATCTGACAGTTGGCGGTAGAAGAATAAGAATAGAAGTTTCCAACAATGATAATGATCGTCGCATGGGAAGAAGTGGCAGATCTGATCGCGATAGGGACTACGACCCGGAGCGCACGATGGGCGACTGGCGGTCGGGGCCGCGCGCGCAGCCCGAGGCGCAGGCGCGCGCTCGCCCCATGGACCGCGACAGGGAACGAGACCGCGAACGGGACTCCAGTGTAGATAACAAGCCGGGTGGGTGGCGCGACGGGGAGCGACAGGCGCCCGCTGAACCAGCTAGGACT---ATGCCTTATTGGTACTACGATAAGAAGGATCTGCAGAATACGCCGTCATTTCGCGATGGAATTAGCACTGAAACAGAAAATCGGTATCGAAAAGAAGGTGCAAGGTTTATTATTGACACGGGATCGAAGATGGATTTAGGTTATAACACAGTTGCTACGGGTGTTGTTTACTTCCACCGATTCTACATGTTCCACTCCTTCAAGACATTCCCAAGGTATATCACGGCGTGCTGCTGCCTGTTTCTTGCGGGCAAAGTGGAAGAAACACCTAAAAAGTGCAAGGACATTATAAAGGTTGCAAAGCCCTTGATATCTGAACAAAAATTTAGTAGTTTCGGTGATGACCCTAAGGAGGAGGTGATGACGTTAGAAAGGATTTTGCTTCAGACGATAAAGTTCGATTTGCAAGTCGAACACCCCTATGGATACCTTTTAAAGTATGCAAAATGTTTGAAAGGAGATAAATCAAAGTTACAGAAAATGGTGCAGATGGCGTGGACGTTTGTTAATGATAGTTTATGTACAACACTATGCCTGCAATGGGAGCCGGAAGTGATAGCAGTGGCCCTCATGTTCCTGGCAGGCAAGTTGAGCAAGTTTGAAATAGTGGACTGGAATGGCCGCACTCCAAAACATAATGCCTGGTGGGACATGTTTGTTGAAGACATCACTACGGACCTACTGGAGGATATTTGTCATCAGGTATTAGACTTATACTCACCTCAAACGCAACAATCTGGTGGGGATTCACCAAATGAG---AACACTGCCAAGCAGCCAAAAAACGAGAAGAAGCCGCCCTCCGTTACACCGCCCGCTTCCGCGTCGCCTGTCGCCGCTGTCGCGAGTAAACCTGTCACCACGCCACTCAAAAACGGAGGCGAGACGAAGCCTGAGCCGCCTAAAATGGAGCCGTTGAGGTTCAGTTACCCCAGCTATCCTGGAATA---------------------GTTAGTTTAAGAAGCAGTTTAAGGATACTGTGGACGATAGTGGCGGCGTTCGTCTTCCTCTCCAGGAGTAGTGCAGCCCCGACCTTCGGAGACACTGACAAAGCCATGATGTATTTAGCGCAGTACGGTTACTTAAGTCCATCAGTCCGGAACCCATCCAGCGGTCACATTATGGACGAGAGCTCGTGGCGACGCGCCATCGCGGAGTTCCAAAGCTTCGCCGGACTCAATGCAACAGGTGAACTGGACGATGAGACAGCAAAAGTAATGTCATTGCCCAGATGCGGTGTCAGAGACAAAGTTGGATTTGGCGAGAGTCGAGCGAAGAGATACGCATTGCAAGGTTCGAGGTGGCGTGTAAAGAACTTAACCTACAAAATCTCGAAGTACCCATCCCGATTGAACCAGGGTGAAGTTGACGCCGAGCTGGCCAAAGCATTCTCCGTGTGGTCCGACTATACCGACCTAACATTCACACAGAAACGTTCCGGTCAGGTGCACATTGAAATTAGATTCGAAAAGGGAGAGCACGGAGACGGTGACCCATTCGATGGACCTGGTGGTACTTTGGCCCATGCTTATTTCCCCGTTTACGGAGGCGATGCTCACTTCGACGATGCAGAGGTGTGGTCAATTAACTCGAGACGGGGAACCAATCTCTTCCAAGTGGCAGCGCACGAGTTCGGTCACTCTTTGGGCTTGTCTCACAGCGACGTCCGCTCCGCGTTAATGGCTCCCTTCTACCGAGGATACGATCCCGCCTTCCAACTAGACCAGGATGACATCCAAGGAATACAGGCACTGTACGGGCACAAGACGCAATTGGACATCGGCAGCTACCCCGCGCGGCCGACCGCCCCGCGTGCAACCACACCCCCCTCTGCCGCTGAAGACGCCGCGCTCTGCGGCGACCCATCCTTCGACACCATATTCAACTCTGCCGATGGTGCCACGTTTGTTTTCAAGGGCGAACACTACTGGAGATTAACTGAAAGCGGCGTGTCGGCGGGCTACCCGCGCCTCATCTCGCGCGCCTGGCCCGGCCTGCCCGCCAACATCGACGCCGCCTTCACCTACAAGAACGGCAAAACTTACTTCTTCAAGGGCTCCAAGTACTGGCGTTATAACGGACAGAACATCGACGGAGACTACCCGAAGGAAATTAGTGAAGGTTTCACTGGTATACCAGATAACATCGACGCAGCATTAGTATGGTCAGGCAATGGCAAGATTTACTTCTACAAGGGCGCGAAGTTCTGGCGGTTCGACCCGGCGCAGCGCCCGCCTGTGAAATCAACCTATCCCAAGCCTCTGTCTAATTGGGAAGGCATCCCGGACAGTATAGATGCAGCCTTACAGTACACGAATGGTTACACGTACTTCTTTAAGGGCGGTTCGTACTGGCGGTTCAACGATAGGACTTTCAGTGTGGACACAGACAAGCCGGCGTTCCCTCGCTCCACCGGCTACTGGTGGCTGGGGTGCAGCAGCGCGCCGCGCGGGACAGTCGGA------------------------------------------------------------------------GGTGTAAAATCATCCGCTCCCAGATCATTCTTCTGGTTCAGGGAATCGCCCACCGAGCGCTCGCCTGCCAAGGCCGGCCTGCACGTCAACTTCAGCGACAAGGGCGAGGTGAAGGAGCGCCGGGAAAAGTTCCTCACGGCGAAGTATGGCAGCCACCAGATGGCGCTGATCCGCAAGCGGCTCGCCGTCGAGATGTGGCTGTACGACGAGCTGCAGAAGCTGTACGAGTCTGAGGGGGGTGGCGCGGCGGGGGGCGGCGCTGCGCAGGACGTGGAGGTCGACATCGACGAGCTGCTCGACATGGAAGGCGACGAACAGCGCCGGCGACACCTCACGACGCTGCTCGCTGACGCTCGGAAGCCGCAAAAGGATGTCCATAAATTTATCAACGAATTGTTAGAAAAAGCGAAGACTTTGATGACGGAAAGCACAGAAACCGCGGCAGCCCCAGTGGCGGAGAAGACTCCCACTGAAAATGGCACCACCGAAACCCCGCCGGAGGAGACTCCCGAAAAGGCAACCGAGGAGAAAGAAAAAGAGACCCCTCCGCCCAAAGAAATGCGCGCCGTCGTCCTTACCGGCTTCGGCGGACTCAAAACTGTCAAGATTCTTAAAAAACCGGAGCCGACAGTCGGGGAGGGCGAGGTGCTGATTCGTGTAAAAGCTTGTGGCTTGAACTTCCAAGACCTGATTGTGCGTCAGGGCGCCATCGACTCCCCGCCGAAGACTCCATTCATCCTCGGCTTCGAGTGCGCCGGCGAGATCGAGCAGGTCGGCGAGGGTGTTACTAACTTCAAGGTCGGAGATCAAGTAGTGGCTCTGCCGGAATACAGAGCATGGGCGGAGCTGGTCTCCGTGCCGGCTCAATACGTGTACGCTCTACCTGAGGGTATGACCGCGCTGGACGCGGTGGCGGTCACCACCAACTACGTGGTGGCTTACTTGCTGCTCTTCGAGATGGCCAACCTAACCCCAGGCAAGAGCCTGCTCGTGCACTCCGCCGGCGGTGGTGTGGGCCAAGCGGTAGCACAACTGGCGAAGACAGTGGACAACGTGACGGTGTTCGGCGTCTGCTCGAAGACCAAGCACGAGGCGCTCAAGGCCAACAACAACAACATCGACCACCTCCTCGAGAGAGGCAGCGATTACACCAACGAAGTCAGAAAGATTTCCCCTGACGGTGTGGACATCGTGCTGGACTGCCTGTGCGGCGAGGAATGTAACCGCGGCTACCAGTTATTGAAGCCTATGGGACGGTACATTCTCTATGGTTCATCTAACATCGTGACCGGAGAGACTAAGAGCTTCTTCAGCGCCGCTCGTGCTTGGTGGCAAGTGGACAAGGTGTCTCCGATCAAGCTGTTCGACGAGAACAAGAGCCTGGCGGGGCTGAACCTGCGGCACCTGCTGTTCCAGCACGGGCGCGCGGACTACGTGCGCCGCGCGGTAGACAACGTGTTCTCGCTCTGGGGACAGGGCAAGGTGAAGCCGCTCGTCGACTCCACCTGGGCACTCGAAGACGTTGGCGAGGCTATGCAGAAGATGCATGACCGTAAGAACATCGGCAAGCTCGTTCTCGATCCTTCTCTCGTGAATCCTGATTTACAGAAGGAAAGGGACAATTGTACGTTTAACATTACAGAGCTTACAAACCTCATAGATGGAGGGCCACAAAAAACCGAAGAAAGGAAGAAACGAGAGGAGATGGTGTTCAAAGAAGGAATCCATATTGATGAAGTGCCTTCAGATTATCTAAGTCACAAGGAAAAATATGAATTGGCTATTAAAAAAGCATGTATGCTGTTTAAAATGATGCGTAGACTGCAAGAAGAAGATAATGCTGGTATGGAGAATTATATGGCACTTTTGGGCGGGAACCTCGGGTCGGCCATCTTGGGTGACGGCTCTCCTCTAACCCTGCACTATGTGATGTTCATACCCACCCTCATGGGACAGGCGACAGTCGAACAACAAGCATACTGGATCGGAAGAGCGTTCAATCTCAGCATAATCGGCACTTATGCACAGACGGAGTTAGGTCACGGAACGTTCATCCGCGGTCTGGAGACGACAGCGACGTACGACGCGGCCGCCAAGCAGTTCGTGCTGCACAGCCCCACACTCACCGCATACAAGTGGTGGCCTGGAGGACTGGCGCACACCGCCAACTACTGCGTGGTGATGGCGCAGCTGTTCACGCAGGGGAAGTGCCACGGCATACACCCCTTCATAGTGCAGCTGAGGGACGAGGAGACGCACATGCCGCTGGCCGGCATCAAGGTCGGCGAGATCGGCGCCAAGCTCGGCATGAATGGCACCAACAATGGCTTCCTCGGCTTCGACAACGTCAGGATACCAAGGGAACATATGCTGATGAAGAATTCTAAAGTATTAGAGGACGGTACGTACGTGAAGTCGCCGAGCTCGAAGCTAACGTACGGCACCATGATGTTTGTGCGCGTGATGTTGGTACACGACATGTGCAACTACATGGCCAAGGCCGTCACCATCGCCACCAGATACTCCGCCGTGCGCCGCCAGTCGCAGCTCCGGCCCGACGAGCCGGAGCCTCAGATCCTGGAGTACGTGACGCAGCAGCACAAGCTGCTGATCGGCGTGGCCAGCGTGCACGCCTTCCGTCTCTGCGCCGCCGGCCTCTGGGACATGTACAACAACGTCACCGCGGAGCTCGAGACCGGCGACATGGAGAGGCTGCCTGAATTGCACGCGCTGTCGTGTTGCCTGAAGGCGATCACGACGAGCGACGCGGCGGCGTGCGTGGAGCGCTGCCGCCTCGCCTGCGGCGGACACGGCTACATGCTCTCCTCCAACCTGCCGCTCACCTACGGCCTCGTCACTGCCGCCTGCACCTACGAGGGGGAGAATACGGTCATGTTACTGCAGACCGCTAGGTACCTAGTGAAGGCGTGGCGCACGGCGGCGCACGCGCTGCCGCCCACCGTGGCGTACGTGGGCGCCGTGCGCGCCGGCCGC------CGCTCGCCGCCCTGGGACAACTCGCTGCTCGGCATCATCAGCGGCTTCCAGACCCTCGCCGCAGGGAAAATAGGTCTATGCGTGGCGCAAATCGAGAAACGACAAGCAAGCGGAATGTCGTACGAGGACGCTTGGAATATGACCTCTGTTCAGCTCACAGCCGCCTCAGAGGCACATTGCCGCGCATTTATTCTGTCGAGTTATTACTCGGAGAGCGAGAAATTGTCGCGCTCGGCCTCCGCCCCTCTCCGTCGCGTATTAACACAGCTTGTTGAACTGTACGTCGTGTACTGGGCGCTGCAGTGCGTCGGCGATCTGCTCAGATTCACATCGATATCGGAACGCAATATCGAAGAGTTACAAAACTGGTATGAAGATTTGTTGGTGAAACTCCGACCTGACGCTGTGGGCTTAGTGGACGCTTTTGATATCAGAGATGAGATTCTCCGTTCGGCTCTCGGTGCATACGATGGCCGCGCGTACGAGAGACTGATGGAGGAAGCTATGAAAAGTCCACTTAATAAAGAACCGGTTAACCAAAGCTTTCATAAATATCTCAAACCATTTATGCAAGGGAAAGTATCAGAGTTGAATCCGTGGCCAGAATTCATTCAGAAGAGGATCAATCTTTGGGATAAATACAAAACTGAGTACCAGGAGCAGTTAGCTTCAAAACCAGAATTGAGTGTTGTTGTGACATTACCTGATGGGAAGACGGTGGAAGCCAAAGCTTGGAGGACCACACCATATGACGTGGCTAAGGGTATTAGCCAAGGCTTAGCAGACTCGACGATCATAGCTCGGGTGAACAATGAACTATGGGACCTTGATAGGCCGCTTGAAGGCGATTGCAAGCTGGAACTTCTCCGCTGGGACAACACGGATGCTCAGGCTGTCTTCTGGCACTCGTCAGCTCATATGCTAGGTGAAGCTATGGAAAGGGTATATGGTGGATGTCTCTGTTATGGTCCACCGATTGAAGAAGGATTCTATTATGACATGTATTATCCTGAAAAAGGGATTTCTTCGACAGATTTCCACGTTCTAGAAGGATTAGTAAAGAAGATAGTAAAAGAGAAGCAACCGTTTGAAAGGTTGGAATTAACGAAGGAACAGTTACTGGAGATGTTTGATTACAATCCGTTTAAAGTGAGAATATTGAATGAGAAAGTGAACACTCCGACGACTACGGTGTACAGATGTGGACCCTTGATTGATTTGTGCCGAGGACCACATGTGAGGCATACTGGAAAGGTTAAAGCGCTGAAGGTTACGAAGAGCTCTGCCACATACTGGGAGGGTAAAGCGGAGGCGGAGAGTCTCCAGAGGATATATGGGGTGTCCTTCCCAGAGCCCAAACAGCTCAAAGAGTGGGAGACCATACAGGAGGAAGCGGCTAAGAGAGATCATAGGAAGATTGGCAGGGAACAAGAGTTATTTTTCTTCCACGAGCTGTCCCCTGGCTCGTGTTTCTTCCAGCCGCGCGGCGCTCACATATACAACACTTTGGTTAACTTCATACGGGACCAGTATAGAGTGCGAGGTTTCCAAGAAGTGGTAACACCGAACATGTACAACGCGAAGCTGTGGCAGACTTCGGGCCACTGGGCGCATTATGCCGAGAATATGTTCTCTTTTGACGTCGAGAAAGAAACATTCGCCCTCAAGCCTATGAACTGTCCGGGTCATTGTATAATATTCGACAACCGTCCTCGCTCGTGGCGCGAGCTGCCGCTGCGGCTGGCGGACTTCGGCGTGCTGCACCGCAACGAGCTGAGCGGCGCGCTGTCCGGCCTCACGCGCGTGCGCCGCTTCCAGCAGGACGACGCGCACATCTTCTGCGCGCCGCAACACATCGAGCAGGAGATGGTGGCGTGTCTGGAGTTCCTGGATTGCGTGTACACGACCTTCGGGTTCACATTCCAGTTGAAGCTTTCCACTCGCCCGGACAAGTATTTAGGAGATCTTGCAACTTGGGATCAAGCAGAGAAGGCGTTAGAAGATTCCCTAAACAAGTTCGGTCGTCCTTGGCAATTGAACCCCGGTGACGGCGCATTCTACGGCCCCAAGATTGATATAACTATACAAGACGCGTTGCGCCGCTCGCATCAGTGCGCCACTATACAACTCGACTTCCAGCTGCCGGAGCGGTTCAACCTTACCTACGTCAGTGAGAGTGGCGAGAAAAAGCGTCCCGTGATAATCCACCGCGCGATCCTGGGCTCCGTGGAGCGCATGGTGGCGATCCTCAGCGAGTCGTACGCGGGCAAGTGGCCGCTGTGGCTCAGCCCGCGCCAGGCCTGCGTCGTGCCCGTTGGGCCCTCGCTGGACCAGTACGCTACTACGGTAAATGAGAAGTTATTCTCTCGCGGCTTCATGTCGGAGGTGGACACGGACGCGGGCGACACGCTCAACAAGAAGGTGCGCAACGCGCAGCTCGCGCAGTTCAACTACATACTGGTTGTGGGTGAACGTGAAAAGAACTCCGGTACGGTGAATGTGCGCACCAGAGACAACAAGGTTCACGGCGAGATGACCATAGACGCGCTCATAGACCACCTCGACAAACAGATCAGAGACAAGACATTGTCTGACGACAGCCAGCTGCTT------------------------------------------------------GGCATTGTGGGGTACATCATAATGATGTCAACATTCGCTAGTTTGAACACATTCTTTGGACACAAGCCGCAGCAGTGGATGGATGTGGCTCTGCTGCTGTTATTCTATGGTCTGTACTTTGGTGTACTGGGCCGGGATGTTGCTGAATACTGTACTGATAAGATGGCTGCCTCAATCGGATACTACACAACGGAGGGCATTCCAACACGACAGTTGGACAACAATGTATGTGCGGTGTGTGGCAACAAGCTGCTAGTTGACATTAATGAGGAAGGCATACTCGAGAACACATACAAGCTGCCGTGTGGACACGTGTTCCATGAGTTCTGCATCCGCGGCTGGTGCATCGTGGGCAAGAAGCAGACCTGCCCCTACTGCAAGGAGAAGGTGGACCTTCGACGCATGTTCACCAACCCCTGGGATCGCCCCCACATCCTGTACGGACAGCTACTGGACTGGATCAGGTGGCTGGTGGCGTGGCAGCCACTCATCCTCTTCTTGGCTCAGGGCATCAACTGGCTCTTTGGACTTCTGCAGCGCAAGCTGCTCGACAGCTCGCCCGACACGCTGCAGCAGCAGGAGTCGCTCTCCATCTCCGGCCAGTCGGCGCGCCACCTCGTCATGCAGAGGCTGATGCGGCGGCGCGTGTCGCGCACCGTGCTGCTGCGCAACATGGTCTCCGCGGACGAGGTGGACGAGGCGTTGCATCATGAGATACAGGAGGAGTGCTCGAAGTGGGGCCGCGTGGAGCGCCTCGTCATCTACAACGAGCGGCAGAGCGACGACGACGACCCGGCGCACGCGCACGTCAAGATCTTCGTGCAGTTCGCCGAGCCCGAAGAGGCGGCGGCGGCGGCGGGCGCGCTGGACGGCCGCTACTTCGGCGGGCGCACCGTGCGCGCTGCGCTCTACGACCAAGACCTGTTCGACCACGGCGAC---------TTCTTTCAGCTCAGCAAACATTGGAATAGATTGGAACAGTTTAGGAAGCAATTCGAAACGGATCATGAAATTGACAGCAGTATCAAGATGGAGATTGAAAATGACATGTGTGAAGAAATAGAAGGTGACGCCAAGGATGAGTTTGATTTAGATATATCGCTGCCGTCGAGCGAGACGGAGGCGATGTTGCAGTCGTGCGGGCACTACCGGCACGCGGGACACGCTGCAGCAGACAAGCGGCCCGAGCTGCTGCGCCGCCTCGCCTCCGTCTGCAACGAGCTCGCCGTGCGCTTCATGAATGATGCACAACAAATTTATATGAAATACGTAGAGGAACCTGACCAAAAGGATCCTAAAGCTAAATTATTACTAAAACAGTTTAATAATCTGTCCAAAAGGTCATCAGAATGTTTAGACGAAGCGACAGCGATATTTGAACAAGTTAATGATATACCTAATTTAGCATTATTATATTGTAATAAAGGAAGATATATGCGTTTCAAAGCGCATTGCGATCAAGGTGGATTTGGTGCGGAAAAGAGAAGTCTATACAACCAGGCGGAGGAGCTATACCTATCAGCTCTGAAGCTACTTGGTCCTCGCGAGTCGTGCGGCGCCGCCTCCATCTGGGAGCTGGTCTGCTGGGAGCTGTCCTGTCATCTGTACACGCGCGCCGTGCTCATGCAGGACTGTCCTGGCTTGTATACTAATGAGGTGACGGAGGTGGCGGAGGCGTTCAAGCACGCGCTCAAGTACTGTCCTCTCAGTCCGGGCCCGCGCCAGTACTTGTACCAGTTTAGGGCAGCCATGATATACCACAGACTGGGATCACTATACCACTCGCAGTTCAGAATAACTGCTGAGGAAGGCGCCCGACGCCGGGCATTGTTAAACGCAACCCGTATACAATATGAATCCGCGGCGAATCTATTCGCTGTCCTGGAAGACGCTGGAATGGTGCTCACTGTCCGACTGGAACACGTCGCAGCGATGGAGACGCAAGCTGCTGTATCACCTAACCTAAAACTAAAATCATTACAAACCGCAGTCCAACTTTTACGTCAATGTCATTCTGTAATGACATTACTAAAAAACAAAGATCCAGAAGAG---AAGGAGCCACCGAAACCCGAAGACGTTGACGAGAAGACTATAAAGAACGAACACAGTCTTCTTTCTCTATACGAAAATAGGTTGCATTTTATACTAAAAAGTATAATACAATATTGTAGGTCGAAATCAAATAAAGATTATGACAAAATGACAGATATG---------------------------------------------------------------------------------------------------------------------GATATTGTTATGGGTTTGATGAATATGGGTATAAGTATCCAAGGTATAGAACAATATGCAGCAAGACCTAATAGACATGTAATTCAGCCTCCACAGCAAGCGACTGCCCCTCGGACACCAGCTATGCTGTCAGCAGGGGCCAAAGCAAAACCTGCACCACATATACCATTTCATTTACCACCACTTCCTGACCCTCATGCTTATATTAGAACTCCAACACACAAACAACCAGTAACAGAGTATGAGGCGATAAGAGAAAAAGCTGCCACACAAAAGAGGGATATTGAAAAAGCACTAACGAAAATGAAAGTAGTGAGTCTACAATTGCCGTCGGGGCCCAGTATGGAGCGGCTACCGCTGCCATTTAGCCCAACGGAACTATTATGGCGGTATCCACTACCGTGGGCGCCGCCGCCCCCGTCACCCCTTGGTGATACGAAGGCACAGCTCCCCGCCGGCCTTCCGCCAGAACCAAGACTATGGACACGTGAAGATGTAGCAGTTTTCTTAAAATGGTGTGAAAGAGAATTTGATTTGCCCAATTTTGATATGGACCTCTTTCAAATGAATGGAAAGGCACTATGCCTTTTAACTAAAACCGACCTGGGCGAACGTTGCCCCGGCGCCGGCGATGTCTTGCACAACGTTCTACAAATGCTGGTGCGTGACGCTGCACTTCTAGGAAGAGTTCCATCGTCCCCGGTGACGCCGACCGCTCGCGCCGCGCCCTACCCTCCCTCGCCACATAGTCATCCTCCCACACCCACTTGGGCAGTCGACAGCTTCCACCACTTCCACAGCGCAGCAGCCGCCGCCGCGCAACCTAACTCCGTCACTTTGAGCCCGGCGCCTTCAATCGACAGTTCTGGTAGCCCGCAAAGGGGAGAGACTCTCGGCTATGCTTCAGCATATGCTCCTCCTGTACCCGTGCAGGCGGCCAGTTCTGGTAGCAACCACTCTGACTCAGACGAAGAGAATCATTTCGCGCCCCCACCGCGCTCGCCGAAGGAAACTTCGTTGCCCAGTCCCGCGCCGCAAACGCATTCAGCGCCCCAACACACGCATTACCGGGCACAACACCGGGAATTCTTCCCGAATGATATGCCCGAATCAAACACAAATGGAAGACTATTATGGGATTTCCTTCAACAATTACTAAATGATCCTACCCAACGATACACCAATTACATCGCTTGGAAAAACCGCGACACTGGAGTTTTCAAGATAGTGGACCCCGCAGGACTCGCTAAGCTGTGGGTCGTTGACGGCCTGCCGTTAGCAGCTACAATGCAAGAAGATGAGCAGAGCGGCTGCAATGTACTGGAGTATCAAAATCAAGCTAAAATGCTGTTTAGGAAACTAGGTCCCCAGTCACCAATTCGCTGCTCCATAGAAACTGGGCCCTACCTCTTTCATTATTTAATAGAGAATGAGATCTGTTACCTGGTGCTCTGTGAAAGAAACTATAGTAAACGACTTGCATTCAGCTACTTAGAGGAGATAGCACAAGAGTTCTTCCACCAATACGGGAAAAGTGTAAACACAGTGACAAGGCCGTACACATTCATAGAGTTCGACACGTGGATGCAGCGCGCACGCAAACAGTATGCGGAGGGCGGGGCGCGCGCGCGGCGGCCGGCCGCGGCGGCGCAGCTCGGCGGACAACTGGGCGATGTCCAGCGCATCATGATGCAGAACATTGATGATGTGCTGCAACGAGGCGCTGTGCTCTCAGAATTAGACACAAAAACACAAAACCTTTCGATGATGTCACAGAAATACAAGAAGGATGCCACATACTTGAACACAAAGTCAATGCTGGTGAAGGTGACAGCGGGAGCT---------------------------------------GCCGTGGGGGACATGGCTACGCTTATCCAAGAAAACGGTATCAAGGAGCTGAGCAAAGGCACTCACGGGGTAGTGACAAACCATGGCATATCAGCTCACAGTGTCGCCAGCCACATGGTGCCCGACCATGAGTACTGTGAAACAGCAAAGCCGCAGGAGCCTCAGCAGCCTTGCGTCACCTCCGGCGAGGACGTGCCGATGGAGGCCACGGCCGAAGACGAGGAGGAAACTCCGGAAATAGACATCTTGATAAACAATGTTGTGTGCAGTTTTAGTGTTAAGTGCCACCTGAATTTGAGACAGATCGCATTGAACGGTGTTAACGTAGAATTTCGCCGCGAGAACGGAATGGTGACGATGAAGCTGAGACGGCCGTATACGACGGCATCTATATGGTCGTCGGGGCGGGTGACGTGCACCGGCGCGACCAGTGAAGACCAGGCCAAGGTGGCGGCGCGCCGGTATGCGCGCGCGCTGCAGAAGCTCGGCTTCCAAGTCCGTTTCCAGAACTTCCGTGTGGTGAACGTCCTGGGTACATGCCGCATGCCCTTCGGCATACGAATCATATCCTTCTCTAAGAAATACAAGGAAGCAGACTACGAGCCGGAGCTGCATCCGGGCGTTACGTACAAACTATACAACCCCAAAGCCACGTTGAAGATCTTCTCCACGGGAGGTGTCACGATAACAGCCCGGAGTGTGAGCGATGTGCAGTCGGCGGTGGAGCGCATCTTCCCACTGGTGTATGAGTTCCGCAAGCTGCGCACGCCGGCGGACGAGGAGCTGCTGCGGCAGCGGCGCGGC---AAAGAATATCCACAAAACGAAAATCGTCAGCTAAAGAAAGAGCAGCGACCAAATGAAAACCGAGAACCGAGAATTGATTATTCTTTGGACAGACGTCAAATTAGAAAGGATTTCAGTGATACCAAAAACAGAGATGCAAGATTAAGAAACAGATCTAACAGGAGTTACGATGACAGTACTTTACCATATAACGGACGAAAGGAAGAAAGGTACTACGATGCTAATATTTCGTACTTCAGCGACCAAGAACGACGTGCATCGCGATACGATTACGAAACTGATTCCAAAAAAGCTGAAAAATCTAAAATAAGGCAGGAAGAAGCCAGGCTTGAGGCGAGGCGTTTTATGGACCGTCGAAGTGAAGGCCCCTACAGTGAGTCCGATGACCAAAAGTTCAATGAAGCCTTAAAACAACAGATGTTCAAGCGCACATACGGCATGATCTATGAACAACATTCATACGTATTTGAACAACTCTTCGAGCAGCTACAAAACTACTACACACGCGGGGACACGAACTTCGACAAGATGATGGACGACTTCTTCGGCATACTCTACGAGAAGATGTTCACAGTCCTCAACTCTCAGTACAGCTTCGATCAGAAGTATTTGCGTTGCGTGAACGAGCATATGCGCGACATCCAACCGTTCGAGGACGTACCTCACAAGCTGTCAGTGCAGCTGCGACGCGCTTTTGTCGCCACGCGCACCTTCCACAAGGCGCTGCGGGCCGGCGCGGATGTCGTACGCAATATGATGCAGGTGGAGTTGAGCAGCGAGTGCGGCGCGGCGTGGGCGCGGCTGCGGTACTGCGGCGCGTGCGGCGGCGTCTCCGCGCCCGCCTGCTCCCGCTACTGCCACAACGTGCTTCGCGGCTGTCTGCACGCGCACGCAGACCTCGCCGACCTATGGGACGCATACGTCGATTCCGTAGAGAAGGTAGCCGATCGTCTACAAGGGCCCTTCAACATAGCCATGGTGGTAGAGCCTATAGACATAAAGATATCAGAGGCGATCATGAGCTTCCAGGAGCACAACCAGGAGATATCGCAGAAGATATTCGCGGGTTGCGGGAAGCCCAACCTGGGCGGCGACGGCGGCGCGGGACCGTTTTTCGCGCCGGACAGGACTCGTCGCTTCGCCCGCTCCATTCCAGACTTTGACTGGAATCAGAAGGCCAACGATGTGGACGACTTCGAAATAGAAGCGTCCTTCGAGAGCTTAGTAAACAACGACCCTTCGTTAGTTAGTCTTCAGAGTCCTGAGGGCATCAAGAAGGCGACGGAGGAGATGGACGAGCAGGCCAAGTCTAGGGAACGCTTCCTGCAGTACATGAGAGGGCACATAGATCTGGAGGAGTACGAGGAGCACGAGCGGCGGCGGCGCGAGGCCGGACCCGACGCCGCGGGCGGAGATATCTACATGAAGCCCTTCGACTTTGAAGGCAAGCGCGGCTCCAAGAAGAAGAAGCCCATCGCCACCAAAGCTGATGACGTGCAT------------GGTGCGGAGTGGGGCAGCCCGGTTCTGGAAAGATTGATGCGTGAGACGCGGGCACGTGTACGCGGCTCGCGGCGCTACTGGATGTCGCGGAGGAGGTTGTTGCTTGGTGGCGCGGCGGGCGTCACCAGCGCTGTCATGGCGGCTTGGGCCCTCGCAGCCGACGACTCCCCAGTCGAGTGGTACAAACCGGCGACGGTATCGGCGCGCACTGAGCGGCGCAAGAGGCCGCTGCCGTCGCGCGCAGAACAAGTCAACATGCTGCAAGCGGGGCACACGTATGATATCCTCATTATTGGTGGCGGAGCTACTGGCGCTGGCTGCGCTCTAGATGCGACAACCAGGGGTCTTCGTACCGCTTTGGTGGAGGCGGATGATTTCGCGAGTGGCACTTCCAGTCGCAGCACGAAGTTGATCCACGGCGGTGTGCGATACCTGCAGAAGGCCATTATGCAGCTTGATTATGACCAGTACAAGATGGTCAAAGAAGCGCTGCACGAACGTGCTAATATGCTGGAAGTGGCACCCCACTTGACACGCCCCCTACCTATCTTGTTACCTGTGTACAAGTGGTGGCAAGTCCCCTACTACTGGTTCGGAATCAAGATGTACGATCTAGTTGCTGGCGACAGAAACGTTAAGAGCTCCTACTATTTGTCGAAGAAGAACACACTCGAACTATTCCCTATGTTGAAGTCGGATAACCTTTGCGGTGGCATCGTGTACTATGATGGGCAACAGGATGACGCGCGTATGAACTTGGCGATAGCTTTGACAGCGGCACGTCATGGTGCTACCATCGCCAACCACGTCAGCGCCACTAAGCTGTACAAGACAGCTGGCAAACTGAGCGGAGCTAGACTCAGGGACGAGATGACCGGTAAGGAGTGGGATATAAAGGCGAAATGTATTATTAACGCGACCGGACCCTTCACGGATACCATACGCAAGATGGACGACGACACAGTCAAGGAGATATGCTGTCCCTCCTCAGGTGTTCATATTGTACTGCCGGGATACTATAGTCCCGAGCACATGGGTCTCCTTGACCCGGCGACGTCCGACGGCCGCGTGATCTTCTTCCTGCCGTGGCTGAAGGGCACCATCGCGGGCACCACGGACCTGCCCTGCCAGGTCACACACAACCCCAAGCCCACTGAAGATGAGATCCTGTTCATCCTCACCGAGGTCAAGAATTACCTCAATCCTGATGTTGAAGTGCGTCGCGGAGACGTGCTGTCAGCGTGGTCGGGCATCCGGCCGCTGGTGTCGGACCCCAACAAGCCGGACACGCAGTCGCTGGCGCGCAACCACGTGGTCCACGTCTCGCCTGGAGGTCTGGTCACCATCGCCGGCGGCAAGTGGACCACGTACCGCGCTATGGCTGCTGAGACTATCGACGCTGCTATTGAAAGTGCGAAGTTAAAGCCGCTGTACAAGGAATGCCAGACGGACGGTTTCCTGATTGAAGGCGCGCACGGCTGGACTCCGACAATGTACATACGCCTTGTACAGGACTTCGGACTCGAGATGGAGGTAGCGCAACATTTGGCCAAGTCGTACGGAGACCGCGCGTTCGCCGTCGCCAAGATGGCGGCCATGACAGGCAAGCGGTGGCCCATCATCGGCAAGAAGGTTCACCCCGAGTTCCCTTACATTGATGCTGAAATCAGGTACGGTGTGCGCGAGTACGCGTGCACCGCGGTGGACATGATAGCGCGGCGACTGCGCCTCGCCTTCCTCAACGTGCAGGCGGCGGTGGAGGCGCTGCCCGCCATCGCAGACATCATGGCGGAGGAGCTCAAGTGGACAGACGCTGAGAAAAACAGACAAATTAAAATGGCTGGAGAGTTCTTAGCGAACGAGATGGGTCAGATGGTGAACCGCGCCAGCCGCGACAAGATCCCCATCAACCTCAGCAAGGAGGAGATACAGACTTACATCAAACGCTTCCAGATCATAGACAAGGATCGCAAAGGATTCGTCTCTATTAACGACATCAGGAGAAGTCTTAAGAACTACGGCGAGGACGTGACGGGCGAGCAATTGCACGAAATATTGCGCGAGATCGACACTAACATGAACGGCCAGGTCGAACTTGACGAATATCTGCAGATGATGTCCGCCATCAAGTCTGGTCACGTGGCGTACTCTCGTTTCGCGCGCATGGCAGAGATGGAGGAGGCGCACCAGGAGAAGGAGTCGCTCAAGAAGAAGATCACCGTGGAAAGGAGCGGTGGAGGCTTGATGGGAAACACAAGTAAGAAACTGGCAGCTAAATGCACCCTACTGACTAAAGAGGAACAGAAGTATGTAGCGGCCACATTCAGAGCGGCCAGCAAGAACTCCGAAAGGATAAGGGAGGATGATCTCATCAAATTCTGGGGTCCACAAATAGACCCTCGATTAACTCAATACCTCACCAACTTCCTATTCGGTTCTGGTCAACAGAAAACAGCGACAGTTGACTTCAATAGGTTTGCTGAACTCTACGTTTATAATGTAAGAGGAACTGTGGATGAAAGAATGATGGTGACGTATAACTGTCTGGGTATGGACTACAATGAAGAAGTGGAACTGCCTTATCAGTTGCTAAAAGAGTACTGTGAAAGTATAGCATCAACATATATCAAGATGGTGAAAACCTCATCATCTAAGAGAGTACGTGTTTGGATGGAGAAGGGGTTCAGAGCGAGTGCTTCACACGTCCAGGCTTTAGGAGAGGCTGTGACCGCGACTGTCGGAGACCTGGAGTCACCGCAGCATCATTGTACAGCCGCCCAGCTCTCTAAATGGCTGCAGTCAAATATCTTGTTAAAACAATTAGCGGAGTTGGTTTATGTCAATCTGTATGGAATCAATAAGCGTGGAGGAGACGAGAGTCCAACTCCAATGCCGCCGGCAGCGCCCTCTTTACTGCCCATACCTGATGGTCTGGACGCGATGCCTGACTACCCTGCATTTATCGACATATCCCATATTGTATGGATAAATAGTCATCTACCGCAGAAGTACCAGCACAAATGGAGGTTTCTCTTCTCCTCTCATATACATGGGGAGTCATTCTCTACTATGGCAGGTCGTATAATAGAGCAAGGTCCATCAGTATTAATAATAGAGGACAGCAGTGGGCATATATTCGGTGGGTTCGCGGCCAGCGCGTGGGCGTTCGGCCCCAACTTCACCGGCACCGACGACTCTTTTCTCTTTACTGCCGCCCCCAAAATGCGCGTCTACCCCGCCACTAATTACAACGATCATTACCAATATATCAATCATCATACGAAAACGTTACCGAATGGTTTGTTAATGGGTGGTCAATTCCACTTTGGGGGTATCTGGGTGAACGCGGACCCCTTCGGCGAGGGCTCCTCTGCGGAGTCCTGCAGCACGTACCGCGGGTACCGCCGCCTCAGCAAGGACCCCACCTTCCATATACGCAGCCTGGAGGTCTGGGGGGTCGGAGATAAGCCGCTCACGGAAAAGGAACAGGACGTGGCGCCACCGCCGTGGGAGGGCCGTGCCATCGCCACGCACAAACTCAGATTAGTTGAGTTCTCCGCCTTCGTTGAGCATCCTAGAGACACGGATACGTACCCCCCTAGTACGACGCCGGCGCAACACCTTTTTGTCCACATAGGTGGCACAGTTACCTACGCGGACCCCCTATTAGAATCAGTAGATGTTCAACAAATAAACGACAAATTCCCTGAAAAGAAAGGCGGCCTAAAAGAGTTGTACGAGAAGGGTCCGCGGAACGCGTTCTTCCTCGTCAAATTTTGGGCGGACCTCAATACAAATAACTTGGATGACCCCGGCGCCTTCTACGGGGTCACTAGTGTGTACGAAAGCAACGAGAACATGACAATAATGTGCAGCACGAAGGTGTGCTCGTTCGGCAAGCAGGTGGTGGAGAAGGTGGAGACGGAGTACGCGAGGTTCGAGGGCGGCCGCTTCGTGTACCGCATCCAGCGCTCGCCGATGTGCGAGTACATGGTCAACTTCATACACAAGCTGAAGCACCTCCCCGAGAAGTACATGATGAACAGCGTCCTCGAGAACTTCACGATACTACAGGTGGTGACGAATAGGGATACTCAAGAGACATTATTGTGTGCAGCGTTTGTGTTTGAAGTGTCGAACAGTGAGCACGGCGCGCAGCACCACATCTACAGGCTCGTCAAAGACCAGTTAGAAGAACATGGTGCAGATGAACTGCTCAAAAGAGTATATGGACCTCTCCTCACTGAAACGGAATCAGGCTACAATGTGTCAGTGTTGCTGGATATGGAGAACATCCCCGATGACTGGGAGGAGATTGTGAAGAGAGTTGGTCTACTGAAGAGGAACTGCTTCGCGTCCGTGTTCGAGCGCTACTTCCGCTTGCAGGAGGACGGGGACGTCAGTCACAAGCGGGCCGTTATCAACTATCGCCAGGATGAAACATTATATGTGGAGGCTCAAGAGGACCGTGTGACTGTGGTGTTCTCCACCGTGTTCCGCCACGAGGACGACATGGTCATCGGGAAGGTGTTCATGCAGGAGCTGAAGGAAGGCAGAAGAGCGTCACACACTGCGCCACAGGTTCTATTTTCACACAAGGAGCCGCCACTAGAACTTCTTGATACCGACGCCAAAGTTGGGGAAAATATAAGTTATGTTACATTTGTGCTGTTCCCGCGGCACACGTGCGCCGGCGCGCGCGACAACACCATCGACCTGCTGCACATGTTCCGCGACTACCTGCACTACCACATCAAGTGCAGCAAGGTGTACGTGCACTCGCGCATGCGCGCCAAGGCCGGCGACCTGCTCAAGGTGCTCAACCGCGCGCGCCCGCAGCCCGCCTCGCGCCCCAACGAACGCAAGACCATCACGGGGAGAACGTTTATTAGGCGAGATTACATTGATCCTGGAGACGAGGATGTCAATCTAGATTGGGCGGATTACGCTGACAGG---AACGATTTGCAAACCTTACGAGATGTTGGCAAACGTTCGTCGCTGATCTACGTTTTCAGGCGTGCCTGCATCCCGCGCGGCGGCAACTGCGACCACAGGCCTGGCGACTGTTGCCACTCCTCCTCCTGCCGCTGCAACCTGTGGGGCTCCAATTGCCGCTGCCAGCGCATGGGCCTCTTCCAGAAGTGGGGCATGAGTGCGCAGCAAAGCCCGGCTCAAACAAGTATGCAAGCGGCAGTCGATAGAGAAAAAGTGTACACCTGGATTTTAGAACTATGTAACCCCGAAAGTCGAGAAAATGCTCTATTAGAGCTAAGTAAGAAACGGGAGGTCGTACAGGATTTAGCTCCTATGTTGTGGCATAGTTTTGGAACTATTGCTGCTTTATTACAAGAAATCACCAATATTTATGTTGCTATGATACCTCCTACCCTTACCGCCCATCAAAGCAATCGTGTATGTAACGCTTTAGCTCTCATGCAATGTGTAGCTTCTCACCCCGAAACCAGGTCTGCTTTCTTGCAAGCCCACGTACCGCTGTTCCTGTACCCTTTTCTTCACACTGTATCCAAAACTCGCCCTTTTGAATATCTCCGCTTGACCAGTCTAGGTGTCATAGGTGCCTTGGTAAAGACCGATGAACAAGAAGTTATAACATTTCTGTTGACAACAGAAATCATTCCACTCTGTCTCCGCATCATGGAAAATGGCTCAGAACTATCTAAAACTGTGGCCACATTTATACTACAGAAAATCTTGTTAGATGACAGCGGCCTATGCTATATATGCCAAACATATGATAGATTCTCCCATATGCAGAGATTGTTGGGCCCCAGTTTAAATTATAATACAGCAAGTTTCTTTCTGGATATGAGTAACTGGAACCTACAAGCTGCTATTTGTTGTTATTTAGACTACAGTTTACCTCCAAAACTTCCATCCATGTCAGTAAAGAGTGCTCAAAATCCGGAAACTGCAGTTAGTCCAAGTTCTTGTTTTGAACAAAGCTGGAGTATTACCAATTCAGGAGCAGAAACATGGCCCGGCAGCTGTAGACTGATCCATGCG---GGGGAACATTTTGGTGGATCTCCGGCATACCTTCCTGCCTTGCCCCCGGGACACTCGGTTACTGTGACCATGCACTTAAAAGCACCCAATACACCCGGTACACATAGAAGTTTTTTCCATGTAGTGACTGACAAAGGTGATCAAATAGGAGATACATTATGGTCAGAGGTAACAGTAGAGTCGGAAATGACTTTAGCACTTGCAGATCAATTAGCAGCTCTGCCTATGGAGAGGTTCTGGCATGAAGACTGCCTCAAGTGCGGCTGCTGCGACTGTCGGCTTGGCGAGGTCGGATCCAAGCTGTACTACAAGGCAGACCTCATGCTCTGCAAGAGAGATTATCTTAGGTTATTCGGTGCGACGGGCAATTGTGTAGCGTGCAACAAAGTCATTCCAGCCTTCGAAATGGTTATGCGAGCGAAGAGTTTTGTGTACCATTTAGAATGTTTCGCCTGTCAACAGTGCAATCATAGGTTCTGCGTAGGCGATAGATTCTACCTGTGCGACAACAAGATCCTCTGCGAGTACGATTATGAAGAGCGGCTGGTGTTCGCCAGCATGGCCGCCAACCCAAGCGGGCTCGCGCATATACGAAGACAAGTTAGTGGACTACAGTCGCCAAGCGGTGGATATCCT------------------------GGCGCGCTGGTTGAGAAGGAGGTTGCGGGGTGCGCGGGAGCGGACGATGCGTCCAGCGGCTACGGCAGCCCGCCCGACCCCGTGTGCGATGCCCCGGGCTGCATCGGCCCGCCGGTTAAATATAAACGTCCGACAGATAGGGAACTAACGGAATTAGTGTTTAGAACGGGCGTGGCAATAATGCCGGTGACGAACGAAGACACGCGCAAATGTGAGCTGTGCGGGATCCAAGGCGATGGCGTGGGCGACGGCGTGTCGCGGTTGCTCAACTGCGACGTGGACCGCTGGGTGCACCTGAACTGCGCGCTGTGGTCCGCCGGTGTGTACGAAACTGTCAGCGGCGCGCTCATGAACGTAGACGGCGCGCTGGCGGCCGGCATGAGCGCCACGTGCGCCGCCTGCCGCCGCCTCGGCGCCACCGTACGCTGCTTCAAGGTGCGCTGCGGCAGCGTCTACCACCTCGGCTGCGCAGTCAAGGAGAACTGTGTCTTCTACAAGAATAAAACCGCCTTCTGCGCTTCACACGCACCTAAGAACGAGAAGGACAACGAGCTGACGACGCTGAGCGTGCAGCGGCGCGTGTTCGTGTCGCGCGACGAGCAGCGGCAGGTGGCCTCCGTAATGCTGCACTCGGACGCCAACCACCTCATCCGGGTCGGCGGTCTCATCTTCCTCAGCCCCGGACACCTGCTGCCGCACCAGCTGCCCGCCTTCCACACGCCCAACTACATATACCCCATCGGATACAAGATCGTACGTTTCTACTGGTCGATGTCGCGCGCCAACAGCCGCTGCCGCTACCTGTGCTGGATCTCTGAGGAGGAGGGGCGGCCGCGCTTCCATGTGCGCGCGCAGGACGAGTCGCGCCGCGAGCTGTGCGCGCCCACGCCGCGC------------TTTGGACCGAAACCTATGCCAGTGAGTGCAGGAAAAGTATATCCCCCTGACCAACCAATGGTGTTTAACCCTCAGAACCCAAATGCACCACCAATATATCCATGTGGAGTTTGTCATAAAGAGGTGCATGATAACGATCAAGCAATATTATGTGAATCAGGATGCAACTTTTGGTTTCACAGACGCCATCTGCTGGTGGAGCCGTGTGTGTCGCAGGTGGACGTGCTGGAACAAGCGGCGCAGCTCGGCGGCACCTGGGTCTACACCGAGACAGTGGGATACGACGACTTCGGACTGCCGATACATACCAGCATGTATAAAAGTCTAAGAACCAACCTGCCTAAGGAGATCATGGGGTTCCCGGACTTTCCAGTACCGGACAGCGAAAAGTCCTACCTGCCCGCCAAGGACATGCTCGCCTTCTTGCAACTTTACGCGGACAAACATAACGTCACACCTTATATAAAATTCAAACACCACGTGCAGCTAGTGAAGCCCAAAGCGGGTCCCAACGGGGAGCTGTGGGACGTCAGCTACAAGGACCTCAGCACCGGCGTGTCTGAGACACGCGAGTATGACTACGTGTTTGTGTGTAACGGGCATTACAATACGCCCTTCATACCCAGTATACCAGGACTTAAGGAATTTAAAGGTGACGTAATGCACAGCCACGACTACCGTGTACCAGAGATCTTCACTGGCAAACGCGTGTTAGTTGTTGGCGCTGGTCCCTCCGGCATGGACATCGCGCTGGAGGTGACCGGAGTAGCCACCAGGGTCCTCCTCAGCCACCACCTTAGCGAGAAGCCGCGTTCCGTCTTCCCTGACAACATGCTGCAGAAGCCTGACGTCGTCAAATTGGACGGGAATACTGCTGTCTTCAAAGATGGCACGGAAGAAGATGTGGATGTCGTATTTCTTTGTACCGGATATCTGTACAACTTCCCGTTCCTGCACGAGTCGTGTGACATCGTAGTGGAGGAGAACTGCGTGGAGCCGCTGTACAAGCATCTGGTGAACGTACGCCATCCCTCCATGTGTCTGGTCGGAGTTCCTTACTACGTCTGCGCATTCTCTATGTTCGACTTGCAGGTGCGGTACTACGTGCGGTCGATGAACGGCAGCTTCCGTCTGCCGAGCAGCGAGCAGATGCTGATGGGGAAACTTCTATCGAAAATCTTTGGCAACAAGGAGATGAGGATATTGATGCTGGGACTCGATGCCGCTGGAAAGACTACTATTTTATATAAGTTAAAATTAGGTCAGTCAGTCACAACGATACCGACGGTCGGTTTCAACGTGGAAACCGTCACGTACAAGAACGTCAAATTCAACGTGTGGGACGTCGGTGGACAGGATAAGATCCGACCGCTATGGAGGCATTATTACACAGGCACGCAAGGCTTGATATTCGTGGTGGACTGCGCGGACCGCGACCGTATCGACGAGGCGCGCCAGGAGCTGCACCGCATCATCAACGACCGCGAGATGCGCGACGCGATCATACTCATCTTCGCCAACAAGCAGGACTTGCCCGACGCGATGAAACCCCACGAGATCCAAGAGAAGTTGGGCCTGACGCGGATCAGGGACCGCAACTGGTACGTGCAGCCGTCGTGCGCGACCTCCGGCGACGGCCTGTACGAGGGCCTCACCTGGCTCACCAGCAACCACAAGTTACACCACTGCTCCGACCTGCTGTGGGGGCTCATCGGCCAGGGCTACGGCTGCGAAGTGTGCAACTTCATAGTGCACGAGCGATGCGTGGGGCAAGTGGTGACGCCGTGCTGTGGGGTGGCGCCGAGCCTTATCAAGAACCCAGTGGCCCACTGCTGGTCGGAGCCGGCACACCACAAGCGCAAGTTCTGCACGGTGTGTCGCAAGCGGCTCGATGAACTGCCAGCCTTACATTGTATGATATGCGAGTACTACGTACACGGAGAGTGCGTGGACTTCGCGGCGGCGGATTGCAAGGAGAACGCGACGTACTGCGCGGGCAGCGAGCCGCGGCACGTGCATCACTGGCGCGAGGGCAACTTGCCGCCCAACTCTAAGTGTGCCGCATGCCGCCGCGCATGCTGGTCTGCAGAGTGCCTCACCGGCTACCGCTGCGAGTGGTGTGGCAGCACGTGTCACGCCGGCTGCCGCGCTCTAATCCCGGAAGAATGCAACTTCGGCATGCTCCAGCCGATATTCCTGCCCCCGTCGGCGGTGTCCATCCCGCGGACGGAGGTGCCAATGGAGGCGATAATCGGCGTACACGTGCGGCCGCCGCCCTCGCAGCGAGACTTCGGCTGCCCGCGCAGCATCAGCGAGGAGTTCAGCTCGGGCTGCGAGGGCCGCTCGGGCTCCGGCGGCGGCTCGACCGGAGCACCCGCAGACCAGGACCACCGGCCTGACCACAAGCAACATCGAGACAGGACACCTGATGATAGGGATGAAGAGGTAGTGAAAGTGTACGACGGCGAGGCTGCCTGGTCCCGCCGGCTGTACCGGCCCGTAGTAGTGGGCCGCAACTGGAACGAGCGCGAGCTGGTCTCCGCGGCGCTGAGGGCCTTCCACGTGGCCCGCGACCCTGACCAGTTCGAGCTGACGGACGCCCTCGCCGGCGACGAGCCTCCTCTCAACGACCCAACTCCGCTCGCGAGGGTCACGAGACTACCTAACAAGAGACCTGCTCTGTTCCTACGTTTCAAGGAGCCGGAGAGCGGCGGGGGCGAGGTGCGCGTGTACCCGGGGCGCGTGGCGGGGGCGGGCGACACCTTCGTGACGGTGGCCTGTTCGGGCGAGCACGCCGTCGCCGACCTGATGGCGGCCGCACTCGAGCGCTTCGGCCTCGACCCCGAGCGCGCCGTGCACGATTACCGCTGCTCAGAGATACTGCTTGACCGCGGA---GTATCAGAGCGTGTGCTGGAGGAGGAGGAGCGTCCATGGCGCATTGTTGTCCGGCTGGCGCGCGAGTCCGTGCGGCGCATGGAGCTGGCGCGGTTCTACCTGCAGCCGCGCCGCGACCCGCACGGACCCACGCTAGCGCTCTTCGTCGCCTCCCTGCCACCGGGACTCTCCGAGCGCAACTACGAGAACATACTCGTCGAGTTTCTCGGCACTGAGAACAAGTTCACATCAATCGGGCCCATCTACTACGAGTACGGGTCAATGGTGATCACGTACGAGGACGCCAGCAAGGCGGTACGCGCGCTGTACGCACTGCGCGAGGCCAAATATGAAGATAAACATTTATTAGTGATGCTGCTACCTAGTATAGAGCCATCGATGGTTCCCGCGGGCGTGAAGCCACTGCTTGTGTTCGTCAACGTCAAGTCCGGCGGCTGCCAGGGCCTGGAGCTCATCTCCTCCTTCCGGAAGCTCCTCAACCCTTACCAGGTGTTCGACCTTGAGAACGGCGGACCCCTACCCGGACTGTACGTGTTCCGGCACATCCCCAACTACAAGATCCTGGTGTGCGGCGGCGACGGCACCATCGGCTGGGTGCTGCAGTGCCTCGACAACGTCGGCCAGGACTCGCAGTGCTCCAACCCGCCCTGCGCCATCGTGCCCCTCGGCACAGGGAACGATTTGGCCCGCGTGCTGCGCTGGGGCTCGGGCTACACTGGCTGCGAGGACCCGCTGTCGCTGCTGCGTGACGTCATCGAGGCGGAGGAGATCCGCCTGGACAGGTGGACGGTCGTCTTCCATCCTGAGGATAAGCAGGACGAGCCCAAGGAGCTCTCCAAGCAGCTGCCAGCGTCTGTGACCACAGGGTCGCAGAGCGAGGACAACTCTCAGATCCTCGTCATGAACAACTACTTCGGCATCGGCATCGACGCTGACCTCTGCCTCGACTTCCACAACGCCAGGGAGGAGAACCCTAACAAATTTAACAGCAGATTACGCAACAAGGGCGTGTACGTGAAGATGGGTCTGCGCAAGATGGTGGGGCGCAAGATGTGCAAGGACCTGCACAAGGCGGTGCGGCTGGAGGTGGACGGCCGCCCCGTCGACCTGCCCGCTGTCGAGGGCATCATCATACTCAACATACTCAGCTGGGGCTCCGGCGCGAACCCGTGGGGTCCTGAGAAGGACGACCAGTTCAGCAAGCCCAACCATTGGGACGGCATGCTGGAGGTGGTCGGCGTCACCGGCGTCGTGCACCTCGGCCAGATACAGTCCGGCCTGCGCGGCGCCATGCGGATAGCGCAGGGCGGACACATAAAGATAAACTTGAAGAGCGAGATCCCGGTGCAGGTGGACGGCGAGCCGTGGGTGGCGGCGCCCAGCGAGGTGGTCGTGCTCAAGTCCGCCCTCAAGGCGACGATGCTGAAGAAAAAGACCTTCCAGTCAGTCTTCTTCGTGATCCCGAGGGAACGGGACTGTCATGAAATGCATCAGACATTACTGCGACTCAGTCAACCAGTTCACATAGAGGAGTTATACTGCTTCCACTATAAGTCGACACCTGACGACTTGCCTAAGTCAGCAGGCTGGAACTTCTTCGACATCCAGACGGAGTACCAGCGGATGAATGTTCCTAATGAGCACTGGGTGCTTTGCAATGCTAATAGGAATTATGAGTTGTGCGACACGTACCCGAGCGAGGTGTACGTGCCGGCGCGCGCGAGCACCGCGGTGCTGCTGGGCAGTGCCAGCTTCAGGTCTCGCGGCCGTCTGCCCGCGCTCGCCTACCTGCACCACAACAAGGCTGCGATAGCGCGATGCAGTCAGCCTCTAAGCGGATTTTCTGCTAGATGTATGGAAGATGAACAGATGCTGGATTTGATACGGCGAGCGAACCCGAACTGTGGTTACATGTATGTGGTAGACACTAGGCCTAGGATCAACGCAATGGTGAACCGCGCCGCGGGCAAGGGATATGAGAACGAGGCGTTTTATGAAAACATAAAGTTTCAATTTATGGGCATCGGCAATATACACGTTATGAGAAAAAGTCTACAGAAACTTGTGGAAACTTGCGAACAGAATACACCCTCTATGTCATCATTCCTGAGTGGCTTAGAGTCTTCAGGCTGGTTGAAGCATATCAAGTCGATACTGGAGACGTCGTGGTGGATAGCGAGCGCGGTGTCGTCGGGCGTGAGCGTGTGCGTGCACTGCAGCGACGGCTGGGACCGCACCGCGCAGGCCTGCTCGCTCGCCGCGCTCTGCCTCGACCCCCACTACCGCACTATTAATGGATACCAGGCGCTGATAGAGAAGGACTGGTTGTCGTTCGGGCACAAGTTCGCGGCGCGCTGCGCGCACGTGGCGGGCGACGGCCGCGAGCGCGCGCCAGTCTTCACGCAGCTGCTCGACTGCACCTGGCAGCTGTTCCGCCAGGCGCCGCAGGCGTTCCAGTTTAACGAAAGGTTTTTGCTGACGCTACACGACCACGCACACGCCTGCCAGTATGGAACATTTATTGGCAACTGCCAGAAAGATAGACGGGATCTCAGGCTGTCTGAGCGTACGTTCTCTCTGTGGGGCTACATGGCGAGTCACTTGAGCGAGTACAAGAACCCCCTCTACAACCCCAAAGCGCACCCCGACCTGCTCAAACCAGACCTCAATGCGCAGAGCATACGTTTCTGGCGCGGCATGTACTGCCGGCACGAGGGCGGCGTGCACCCGCGCGAGCCGCTCGCGGACCTGCTGCCCGCCGCCGTGCAGCACGCCTCCGCACTCGACTACCACATCACATACCTCGCTAAGAGAATTTCGACGTTCAAGAATCTTCTATCAGGAAGAAAA---GAGAAGAGCAGAGAGTCGGCAGTTGTCAATTATCAAAACGGCAACATTGACACAGTTGACATTGAAACTAAAACCGAAAATCTGCAAATTGACAACAAGTTACTCTATGAGTCCAGTGGCGGCCTCTCGGAGCTAGAGTGCGCTAACCACGACCACCCTCTCAAGGAAGCC---GCGCCCGCGCACAAGCCCAATAACATACCGCTTATCACTGAGAGGGTGGAGGACTCAGTGCCGGCCAGTTTGGCGGCGCTGGAGAGCGAGGTGCACTCGGTGGCGCTGGACTGGAAGAGCCTCAAGAACGTCACCGAGTGCAGCTGCTCTACGCCGCTAGACCACTACAGCAGGAAGCATCATTGCTGGGCGGCTATGTCCCCGTCGGAGCGGAGATTACAGAAAGAGCTTATGGCTCTGATGAAAGAACCTCCAGCAGGTGTTACAGTCGACGGAGACCAGGCTAGTCAAAATCTAACATTATGGACAATTCACATGGAAGGAGTTCCCGGCACATTATATGAGGGAGAAAAATTTGTACTTCAGTTTAAATTTACAAATAAATATCCATTTGATTCACCAGAGGTGACGTTTGTCGGCAACAATATCCCTGTGCACCCTCACGTGTACTCTAACGGACATATCTGCCTGTCAATCTTGACGGACGACTGGTCGCCCGCGCTCTCCGTGCAGTCCGTCTGTCTCTCCATCGTCTCCATGCTTAGCAGTTGCAAGGAAAAGAAACGACCGCCTGATAATTCGTTTTACGTCAAAACGTGCAGTAAAAATCCTAAGAAAACGAAATGGTGGTATCATGACGATTCAGTGCGCCTGCACGTCGTGCTGCTCACCGTGCGCGGCGTGGCCAGCGAGCGCGACCCCGCCAAACGCCGCGAGATGCTGAAGAACCAGCTGGCGGGCGTGGCGCCGGACGCGGCGGCGCTCATCTCGCGCGGGGACAGCCTGGTGTACGCCAAGCACCGGGAGGACCCCGCGCTGGCCGAGTTCCTGCGCGTGCGCTACCAGGACGAGCTGCGCAGCAAGTGG---------------------------------------------------------------------------------------------------------------ACCAGTAATTGT---GTCAGTCGCTCGACGTGCAATAGCAAGGGCAGCATGATTGTTGTGTCGAATCGCCTGCCTTTTGTGTTAAAGAGAAATGACAAAACTGGTGAATTAGAGAGAAAAGCCAGCGCCGGCGGTCTCGTTACCGCTGTAGCGCCGGTTGTGATACGCGGGAAAGGCATCTGGGTGGGCTGGCCTGGCATCCACCTCGACAACCCTAATGAAAAGATACCGGAATCCGACCCTAATGATAAGACACCCACCGCAGGATTGCTGTCCAGTAAGATCGTCGCCATCCACGCGGAGCCGAAACTTTTCGATAGTTACTACAACGGATGTTGCAATGGCACCTTCTGGCCGCTGTTCCACTCGATGCCGGACCGCGCGACCTTCATCGGCGACAACTGGAAGGCATATATCAAGATCAATGAGGAGTTCGCGGACAAGACGGTGCATGCTTTGCATCTGCTGCAGCAGGAGAGCAAAGACAAGCCATGCTCGCCTCCCATCGTCTGGGTGCACGACTACCACCTTATGCTAGCCGCTAATTGGATCAGGCAGCGTGTGGAAGAAGACGATTTAAAATGCAAGCTAGCCTTCTTCCTCCACATACCATTCCCGCCGTGGGACATATTTCGTCTATTCCCTTGGTCCGACGAGGTCTTGCAAGGCATACTAGGATGCGACATGGTCGGTTTTCACATTACCGACTACTGCTTAAACTTCATTGACTGTTGCCAACGAAACTTGGGTTGTCGTGTGGACAGAAAGAACCTGCTGGTGGAGCTCGGCGGCCGGACCATCTGCGTGAGGCCGCTGCCCATCGGCGTGCCCTTCGACAGATTCGTCCAACTGGCACAGAACGCCAAGGCGGTCCTGTCGACCAGTCAGAAAGTCATCCTCGGAGTCGACAGACTGGATTACACCAAGGGTCTGGTTCATCGACTGAAAGCGTTCGAACGGTTGCTGGAAAAGCATCCCGAACACATCGAGAAAGTCGTCCTGCTGCAAATCTCGGTGCCGTCGAGAACCGACGTCAAGGAGTACCAGGATCTCAAGGAGGAGATGGATCAGTTAGTCGGCAGGATTAATGGAAGATTCACCACTCCCAATTGGTCTCCGATCAGGTACATTTACGGATGCGTGGGCCAGGACGAGCTGGCGGCGTTCTACCGCGACGCGGCGGTGGCGCTGGTGACGCCGCTGCGCGACGGCATGAACCTGGTGGCGAAGGAGTTCGTGGCGTGTCAGATCAACAAGCCGCCCGGCGTGCTCATCGTGTCGCCCTTCGCCGGCGCGGGGGAGATGATGCACGAGGCGCTCATCTGCAACCCCTACGAGCTGGACGACGCCGCCGAGGTCATACACAGAGCCCTGATAATGCCGGAGGACGAGCGGATAGTGCGCATGAATCACCTGCGGCGGCGCGAGCAGCTGAACGACGTGGACTCGTGGATGAAGAGCTTCCTGAAGGCCATGGACTCGCTGGAGGAGGAGGCGGACGACATCGGCGCCACATCCATGCAGCCCGTCACTATCGACGACTTCGATGAATACCTTTCCAAATACATCGGGTACACGCAGAAGCTGGCGCTGCTGCTGGACTACGACGGCACGCTGGCGCCCATCGCGCCGCACCCCGACCTCGCCACGCTGCCGCTCGAGACCAAGCACACGCTGCAGCGCCTCTCCAACATGTCCGACGTCTACATCGCCATCATCTCCGGCCGCAACGTCAACAACGTCAAGGACATGGTGGGGATAGAAGGTATAACGTACGCCGGTAACCACGGCCTGGAGATCCTGCACCCCGACGGCAGCAAGTTCGTGCACCCCATGCCCATGGAGCTGCAGGACAAAGTGGTGGACCTGCTCAAGTCGCTGCAAGAACAAGTGTGCAAGGACGGCGCGTGGGTGGAGAACAAGGGCGCGCTGCTGACGTTCCACTTCCGCGAGACGCCGGTGACGAAGCGCGCGGCGCTGGCGGAGCAGGCGCGCCGCCTCATCACCGCCGCGGGGTTCACGCCCGCGCCCGCGCACTGCGCGCTGGAGGCGCGCCCGCCCGTGCAGTGGAACAAGGGCCGCGCCTCCATCTACATCCTGCGCACCGCCTTCGGCCTCGACTGGAGCGAGCGCATCCGCATCATCTACGCCGGGGACGACAACACCGACGAGGACGCCATGCTGGCGCTGAAGGGTATGGCCGCTACATTCCGTATCGCGTCATCTCACATAACGAAGACGTCCGCGGAGCGCCGGCTGTCGTCCACAGACTCCGTGCTCGCGATGCTTAAATGGGTGGAGCGGCACTTCTCGCGCCGCAAGCCGCGTGCCAACTCACTCACCTACAAGAGCGCGCGGAAAGCACGCGACACCATACAGATGCACATGTCGTACCAGATGTGCAACCTGGTGGTCGATGGGATCGCATACACCTTCGGAATATTCTTACCCGAACTCGTCGCATACTTCGGCGAGGGTAAAGGAACTGTTGCGTGGGTCGGCAGTTTGCTGTCAGGAGTTTATTTAGCTGCAGGACCAATAGTATCAGCGCTATGCAACAAGTACGGGTGCCGTGCGGTGTGCGTTGCCGGCTCCCTAGTCGCCACAGTTGCGTTTGCTCTCTCCACGCTCAGCAAGAGCGTTACTATGATGATGATCACCTACGGAGTGATAGGAGGTATCGGCTTCGGTATGATTTACTTACCGTCAGTGGTGGCCGTCGGGTATTACTTCGAGACACGCCGCTCGTTGGCCACCGGTATAGCTGTGTGCGGGTCCGGTGTAGGCACGTTCAGCTTCGCCCCGCTCGCCAGTATACTGCTGCAGCAGTTTGGCTCCTGGCAGAACGCAAACCTCCTACTTGCTGGACTTATACTCAACTGCGCAGTGTTCGGCGCACTTATGAGACCGTTGGTGTATCCGAAAACATCAGGTCAAAAGCCTTTACTACAACGAATGGCCGAAGAGAAACGACTGCAAATGGAACGAGGATCGATCGGAGGTTCATATTTCGTGGTACAATTACCTGATGGTACAATGGAGAAACGATTGAAGGCGCCGCTGAACATCGACCCTGGCGTGCATTCGTCGCTGAACCTGGAGGCGCTGGCGCGCGTGCCCACGGTGCCCAACATGCCGGGCGTGCCGCCCGTGCCCACGCTGCCCACCATCACCGAGGCCAGGGTCGTGGACGATATCGACGAAAAGAAAAAGAACGAGAACGGGTCTGCAGTGGGCGTGCAGGTGATGGCGCGCAACGTGTCGTCGCCGGCGTTCAGTGCGCAGGCGCCCGGCCTGCCGAAGAACGGCTCGGTGCCGTTCTTCGACCGCCAACGCAAGCAGAGCGCCGGCGACAGATTTAAACCCTCCCTCGCTGCAATTAAAGCCACTTCAAAAACATCGATGAGCAGC---CACAGAAATATGAACGATGGTGACACAGAGAGTCAGGTGTACAACTCGAAGCTGTCGGTG---GCGGCGAGAGAACCTTCTAGAATGGTGCGTCCGATGTCCCGCAAGGACATCTTCTACTCCGGCTCCGTGCTCAATCTGCCGCAGTACCAGAGCCAGAAGTCGCTGCAGGGCTACAGGAACTCCGTGCTCAGCCTACCCCAGAGCAGGCAGACCGGCGACCTGGAGAGACAGGAACAGTACGACTTGTGCCCGTGCCTGACGCTGCCGGAGTCGTTCAAGTCGGCGCTGGCGTCGATGCTGGACGTGAGCCTGCTGCGCGACCCCGCCTTCATGCTCATCGGCGTCTCCAACGTGTTCGGCATGGCCGGCCTCTACGTGCCCTTCGTATACATCGTCGATGCCGCCTGCCTTAATGGCGTGGAGGCGTCGCAGGCGTCGTTCCTGCTGTCGATCATCGGCATCACGAACACGGTGGGGCGCATCGCGTGCGGCGCCGTGGCCGACCTGCCGCGGGTGGACGCGCTGCTGCTCAACAACATCTGCCTCGTCATCGCCACGATATCAGTCGCGTTGACGCCATTCTGTTCTTCGTACGGTGCTTACGTAGCGGTGGCCATCGCTTTTGGAATCGCCATTTCTGGATATATATCATTGACGTCTATAATCCTGGTGGACCTGCTGGGTCTGGACAAGCTGACGAACGCGTTCGGGCTGCTGATCCTGTTCCGCGGCGCGGCCGCCATCGTGGGCTCTCCGCTGGCGGGCGCGGTGTACGACGCCACGCACAACTACGACGCCTCCTTCTACATGGCGGCGGCCTTCTTCCTCGCCGCCACCCTCACCTCCTTCGCAGCACCCATATTCAGAAGAAAACAAGAAGAAATCCAGCAACCGTTGGACGTGCTGACTCCTATCGACGAGGATCTGGAGGAGGGAGAGGATGAAGACCCTGACGACACTCCAATCACAATGGGGGCGCACATCGGGCGCGCGCCCGCCATCACGCGCACCGCCTTTGAGAAAATGGACGGCAAGAGTCCAATGTCAAAGTATTGGATGCCACTAGTGTGGGCGACGAACATAATAAACAGAGCTCGTAAGGAAGGCTTGATAACCAGTGACCACATTGTTCAAACTTTGCTAGTGGAACTATCCGATATCCGACGAAGATTAGGCGCCCTGATAGGATACGATACTGTGTGTGTTCCTCTTGTATATACTCAGGTAGTAACCCTTGCTCTATACACATACTTCGTGGCTGCTCTGATGGGTCGGCAGTTGCTTCCACCAGCTCCCGGCAGCACCTCCAAGTATGAACCCGATGTGTACTTCCCTGTCTTCACCGCTTTACAGTTTTGTTTCTACGTTGGATGGTTGAAGGTAGCCGAGGTTCTTATAAATCCCTTCGGCGAGGACGACGACGATATTGAATTGAACTGGCTTATAGACAGGCACATCAAGGCAGCATATATGATAGTAGATGAAATGCATGAAGAACATCCCGAACTCCTTAAAGACCAGTATTGGGAGGAAGTGGTTCCTAAGGACTTGCCATACACTGTCGCATCAGAACATTACCGACGTCATGAGCCACCATGTTCCGCTGATCATTATAAAGTAAAGGCTGAAGATGCTGTATACGCTAATGTGCAAATACCAAGGAAAAGTAACGAAGAAACATACGCAGATTACGAGAGTGTTGATACGCCTTTAGTTGAGCGAAGAAAGAATTGGTTTCAAAGGCAAATATCTCGTATGGAATCTGTACGTTCAGCGTCTACCGCGTATTCTTCGGGAGGTCTCTTCGGAAGGAACCGCCACAACTCTGTCGTGTATTCTAGTCCTGAAGCTGGTCAGGCGACCGCTGCGGTGCCTCCTCACCACAAGATGTCACTCTACGAACGATTAGTAGGAAGGAAATCGGTTCGTGGCCAACATAGGCAGAACTCCAAACATGGCGGACAAAAAAGCAATGGTTCCGCGATACCAATAACTCTCCGCAACCGACCACGAATTCCAACCCCGGATGTTACCAAAGAGGTTATAGACCGCGAAAACAGACTCGCCGTTGGAATGCAGAACATGGGAGTTATAATGGCTCATCAGGGATATCAAAACGAAGTACCCGTACTTGGTGCATTAGTTCTATCGCCTATACAAGAATTAGACAGTGGGTCTGTGAATAATACACTCCACGCGGGACAGCCAGGAACGACAGCGCTCGCTCAAGCAGTGCTCTCTCCTAATATTACCTCGACAGGATTAGCGCCAATGTTGACTGCGGCTCCCGTTGTTTCCTCGGTCACGTTATCACCAATGGGAGTGTCTCAGTTGACTTTAGTGAACGGTTCCGCGCCAACCACACCTCGTACTGAGCGAGGTAAAGGCGTGATTGCTACTCCCTTGTCTCCTCGTACCACAGTTGTCGAGGTACCGGCCTCGGACAGGGATAGTGAGCATAGTGCCGCCAGTACGGCAACTGCCCCCGACTTCACGAGGAAACCAAACGGCTCCAAGAGAGGAGAAGTATACGTTATGATCCTCTGCTCTGCGCTCACGCCCATACCTTCTGCGTACTTCGCCGACAGATTCGGTCGGAAGACTACGTTACTCTTAGGTGCTATCCCCTTCATCTTGGGCTGGGTGCTTGTCATCGTGGCGAAGTCTGTCGCTGTGCTGTATGTCGCCAGAATGTTCTCCGGGCTGGGCTACGGCATTGTGTACACCGTCGCCCCCATGTACACAGGAGAGATCGCAACAAATGAAGTCAGAGGCGCGCTCTCCACTCTCATTACATTAATGAATAAGGTCGGTATTCTTGCCCAGTACTGCATCGGGCCTTTTGTAGACATGCGTACACTCGCCGCCATCAACTTGATCCTGCCCATCACCTTCGTGGTCACTTTTATCTTCCTACCAGAATCGCCCTACTACTATTTGAAATTCGAACGCACCGAAAGAGCCGAAAGATCTCTGAGAAATCTCCGCACCGGTGATATAAGACTGGAACTTAAAAACATTGAAATAAACGTCCAAGAGGACATGAAGAATAAAGGTTCGTGGGGCGATTTGATATTTGAAGCTACTAATAGAAAAGCTATGTGGATAAGCATAGGAGTATTCACTATCCAGCAGTTGTGCGGCAGCGCTGCAGTGGTAGCGTACGCACAAACAATATTTAAGAGCACAGAAAGTAAAATAGAACCGTACCAAGAGTCGATAATACTCGGTTGCGTTCAAGTCGCTACATGCATGCTATCAGTACTTCTGGTGGATCGCGTCGGTCGGAAACCGCTTCTCCTGCTGTCGGCTCTGGGTGTGGGTCTGATGAACGGCACTATAGGGACGTATTTCTACTTCAGTGTGTGGCACAAAAGCTCTATAGGACAGCTACACTGGGTGCCCCTGGCGGCTATCGTCATCTACATCGTGTGCTACGCCATTGGGCTTTCGACAGTGCCCTACGTTATCATAGGGGAGATGTTCCCCACCAACGTGAAGCTATACGCCTCTTGCATCGCACACATCTACACTGGTTTCTCTATGTTCGCGGTCCAGAAACTATTCCAGGTGGTGTCCGACTCCTGGGGTATTTACACAGCGTTCTGGGGCTTCGCGGCCTTCTCCCTCCTCGGGCTGGTGTACATGCTAATCGCGTTACCAGAAACTAAAGGAAAATCCTTCGCCAACATCCAGGCGCGACTCAAGAGGGACGTGGCCCGCGACAACGCGAGCAAACTGATGACTGTCGAGTAT------AAGCACTCCGTACATACGCTTGTGTTCAGATCGTTAAAAAGATCTCATGATATGTTTTTGTCTAACCAAAGCTTACTGCCGCCGATCGATGAAAAAGCAGAGAAAATTTTGAAAAATGTAAAAGCTCGAGACAGCTATGGTCAGGTGATGTCTGCAGTGGAGCAAGCACAAGCACAAAAACAACAGCAAGTCCTCAGCCGACCTGAAACACCACATGACACAGAAATGGCGGAATCCGCCGCACTTGGTTCAGATGGTGCCATGCTACCTTACAACCCAGGTTCAATGACAGCCCCGGCTGCTCCCGGGTCTCAGGGACTCCTGGGGACAGGTGCTACAGCAATAGTACCACGCAGACCGCCCACAGCACCCAGACCAAAGTGGCATGCACCATGGAAGCTGTTCAGAGTGATATCGGGACATTTAGGTTGGGTGAGATGTGTTGCAGTTGAGCCAGGAAATGAATGGTTTGCTACAGGTGCTGCAGACAGAGTTATAAAAATTTGGGATTTAGCGACTGGCAAATTGAAAGTGTCTCTTACAGGACATGTCAGTACAGTAAGAGGTCTGGAAGTATCACCAAGACATCCATACCTGTTCAGTTGTGGTGAGGACAGACAAGTTAAATGCTGGGATTTGGAATATAATAAAGTGATCCGTCACTACCACGGGCACCTGTCGGCGGTGTACGCCCTGGGGCTGCACCCCACCATCGACGTGCTGGTGTCGGCGGGCCGCGACGCCACCGCGCGCGTCTGGGACGTGCGCACCAAGGCCAACGTGCACACGCTCTCCGGACACACCGACACTGTGGCCGCGCTCGCCTGCCAGGCCGCGGAGCCCCAGATAATAACCGGCTCACATGACTCCACCATACGTTTATGGGACCTCGCAGCGGGGAAATCAATGTGCACACTCACTAATCACAAGAAATCTGTGCGTTCTGTCGTCGTACATCCCACACAGTACACGTTCGCGTCCGCCTCCCCGGACAATATCAAACAATGGAAGTGTCCGGAGGGCAAGTTCATACAGAACCTGTCCGGACACAACGCGATAGTGAACTGCATGGCTGTCAACTCCGAGGGGGTGCTGGTCAGCGGTGGGGACAACGGCACCATGTTCCTGTGGGACTGGAGGACGGGGTACAACTTCCAGCGGTTACAGGCTCCAGTACAACCCGGGTCGATGGACTCAGAGGCGGGCATATTCTCGATGACATTCGACCAGTCGGGTTCCCGACTGATCACCACGGAGGCAGACAAGACCATCAAGATATACAAGGAGGACGACACCGCCTCCGAGGAGACGCATCCCGTCAACTGGAGACCGGATATACTGAAGAGGAGGAAGTTT---------------------------------------------------------------------------------------------------------------------------------------ATAGTAGTTTCAGCGATGGTGGCGGCACCTGTGGAAGCGGAAGGTAAAACTGTATTTGAGACGATAAAGAAAAGGCCTTTAGACAATCGGAAAAGAAACAAAAATGACGATCCCAATGATGTTAACGGTTTTCTTGGACCCTGGGGAGGATATGTTGATGAAAAGAGGGTAATGAAACCGGAAGGTGATGAGGCAAAAGAATTGGAGGAGATATTGGCAAAGAGACAGAAGAAGGGCAAAGTGGATGATGACAAACCATTGGAAGAGAAATCTATATTCCATTTGGACCAAGCGACTGACTATCAAGGTCGGTCATGGCTGGAAGCTCCTCGCAGTGAGACGCAGCTGCGCAGTGACACCCCACCTGATAAATGCTTCCTGCCTAAGGCGCACATCCACACGTGGCGCGGGCACACGAAGGGCGTGGCGGCGGCGCGCTGGCTGCCCGCCACCGCGCACCTCCTGCTGTCCGCCGGCATGGACTGCAGGGTCAAGATCTGGGAGGTGTACGGGGAGCGGCGCTGCGTGCGCACGTACTTCGGCCACCGCCAGGCCGTGCGCGACGTCAACTTCAACAACGCTGGAGACAAATTCCTTTCTGCAGCGTACGACCGCTACATCAAGCTGTGGGACACGGAGGCGGGCGCGTGCGTGTCGCGCTTCACGTCGCGCAAGGTGCCCTACTGCGCCAAGTTCCACCCCGACCCCGACAAGCAGCACCTCTTCGTCGCCGGCACCTCCGACAAGAAGATCGTCTGCTGGGACATCCGCAGCGGCGAGGTGGTGCAGGAGTACGACCGGCACCTCGGCGCAGTCAACACCATCACCTTCGTGGATGAGAACAGGCGGTTTGTCACCACCTCGGATGATAAGAGTCTCAGGGTTTGGGAATGGGACATCCCGGTGGACATGAAGTACATAGCAGACCCATCCATGCACTCGCTGCCAGCGGTCACCGCCTCGCCCAACGGCAAGTGGCTGGCCTGCCAGTCCATGGACAACAAGGTCATCGTCTTCAGCGCCCTCAACCGCTTCAAGATGAACAGGAAGAAGACCTTCAGCGGACACATGGTCGCGGGCTACGCCTGCGCGATCGACTTCTCCCCCGACATGAGCTACCTGGTGTCCGGCGACGCGGACGGCAAGTGCTACGTGTGGGACTGGAAGACAACCAAGCTGTACAAGAAGTGGAAGGCGCACGACGGCGTTTGCATCGCCGCGCTGTGGCACCCGCACGAGCCCAGCAAGCTGCTCACCGCGGGATGGGACGGACTCATCAAATATTGGGACATGACTGATGCCCAAAAGAAGAGGGAGGTTGTTCTTAAGAGATTAGAGAAACGTCGCGAAGACAATGAACAAAACAAAGCCAACAACCCTCTCCGTGCGGCTGTGGTGTGTGTACTAGGTCATGTAGACACCGGGAAGACTAAGATTCTGGATAAGCTGCGTCGTACTAACGTACAGGATGGAGAAGCGGGTGGTATCACCCAACAGATTGGTGCCACCAATGTACCCATTGAGAATATTAAAGAACAAACAAAGCATGTTAAAGGGGTGAATGAAATAGCGTTCAAATTGCCAGGTCTACTAATCATTGACACTCCTGGACACGAGTCATTCAGTAATCTAAGGAATCGAGGATCCTCGTTATGTGATATCGCGATTCTGGTAGTAGATATAATGCACGGTCTGGAACCGCAGACAATAGAATCAATAAATCTACTAAAGCAGAAAAAGACTCCGTTCATAGTGGCTCTGAACAAGATAGACCGGCTGTACGACTGGCAGAGTGCGCAGCGCAAGGACGTGCGAGACATCCTGAAGCTGCAGCAGCCCAACACACAGCTGGAGTTTGATAAGAGGAGCAAGGAGGTCATTGTACAGTTTGCGGAACAGGGTCTGAACGCGGCGCTGTTCTACGAGAACCCGGACCCGCGCTCGTACGTGTCGCTGGTGCCGACGTCTGCGGTGACGGGCGAGGGCATGGGCAACCTGCTGGCCATGATCGTGCAGGCCTGCGAGGGGCCGCTGCACAAGCGCCTCGTCTTCTCGCACCAGCTGCTCGCCACCGTGTTAGAGGTGAAGGCGATCCCCGGGCTGGGCACGACCATAGACACGATCCTGATCAACGGCACGCTGCACGAGGGGGACACGATGATCCTGGCGGGCACGGACGGGCCCATTGTCACGCAGATACGCTCCCTGCTCATGCCGCAGCCTATGAAGGAGCTCAGGGTCAAGAACGCGTACATGGAGCACAAGGAGGTGGTGGGGGCGCAGGGGGTGAAGATCGCCGCCAAGGAGCTGGAGAAAGCCATCGCCGGACTCAACCTGCTCGTCGCGCAGAAACCTGATGAAGTGGATGTCTTGAAGGAGGAGGTGGCGCGCGAGCTGAAGTCTGCGCTGTCGTCCATCAAGCTGACGGAGCGCGGCGTGTACGTGCAGGCCTCCACGCTGGGCTCGCTGGAGGCGCTGCTGGAGTTCCTCAGGACCAGCAAGATACCGTACTCCGCCATCAGGATAGGTCCAGTTGTGAAGCGCGATGTGATGAAGGCCTCCGCCATGTTGGAGCACGACTCGCAGTACGCGACAATACTCGCCTTCGATGTTAAGATCGAGCGCGACGCGCAGGAGCTGGCGGACCAGCTGGGTGTGAAGATCTTCGCGGCGGACATCATCTACCACCTGTTCGACAAGTTCACGGCGTACAGGGAGGAGCTCAAGCAGAAGAAGAGGGAGGAGTTTAAGCATATCGCAGTGTTCCCCTGCAAAATAAAGGTGTTGCCACAGTTCGTGTTCAACTCCCGCGACCCCATCGTGATGGGTGTGATGGTGGAGGCGGGCATTGTGAAGGAGGGCACGCCCATCTGTGTGCCAAGTAAAGAGTTCGTGGAGCTGGGGCTGGTGACGTCCATCGAGGTGAACCACAAGCAGGTGGAGACGGCGCGCAAGGGCCAGGAGGTCTGCATCAAGATAGAGCCCATCCCCGGGGAGTCGCCCAAGATGTTCGGACGACATTTCGATGAGACGGACATGCTTGTCAGCAAGATATGGGGCTTGCTAACGATGCCGATAATATCAGTGCTGAACGCTACTTTCCCGGACCATACCTTTCTGATGAACGGACTCATAATGGGAATCAAGGGCATTCTATCATTCCTGTCAGCGCCTCTCATCGGAGCCCTATCCGACGTGTGGGGCCGCAAGTTCTTCCTACTGGTCACGGTGTTCTTCACGTGCGCGCCAATCCCGCTCATGACCATAAACACTTGGTGGTTTTTTGCGATGATCAGTATTAGCGGAGTGTTTGCTGTGACTTTTTCTATTGTATTCGCGTACGTGGCTGATGTAACAACAGAGGCGGAGCGCTCGCGAGCTTACGGACTAGTGTCTGCGACCTTTGCAGCTAGCATGGTCATATCGCCCGCTCTCGGCGCCTATCTCATGGATTTATACGGCGAAGCGTTGGTTGTAGCCGCCGCTACGGCAGTTGCGGTATTGGATGTGTTCTTCATAATGGTAGCGGTGCCTGAGAGCCTGCCAGAGAAAGTGAGACCGAGTGGTTGGGGACCTGCTATAAGTTGGGAGCAGGCTGATCCATTTGCCGCTCTGAGGAAGGTCGGTGCCGAACGTACAGTGCTGATGTTGTGTGTGGCAGTGTTCCTCTCATATCTACCTGAAGCCGGACAGTATTCTTGCATATTTGTGTATTTAAAATTAGTAATGGGCTTTGGTGTAGTACAAGTGGCTATATTCATAGCAATTGTTGGAGTACTCAGCATAGCGGTACAAGTAGTGCTTGGATTTTTAATGCGGTCACTTGGAGCAAAACATACAATTATGGTGGGACTCTTATTTGAAATGCTCCAGCTCATGTGGTATGGCTTTGGAAGTCGCACATGGATGATGTGGGCAGCAGGAGTGCTTGCAGCTCTTGGATCTCTGACATACCCGGCGATCAGTGCATATGTGTCGGTGAACAGTCGGGCAGACCGCCAGGGTGTCGTACAAGGAATGGTTACTGGAGTAAGAGGACTTTGTAATGGTCTTGGACCAGCAATGTTTGGAGTGATATTCTATTTATTCCATGTGGATCTCAATGAGGAACATGCGGTGACTGGCTTAGATGGAAAGCCAGAGGAGAAATATGTAAGATTGGTGCCAGGTCCACCCTTCGTATTGGGAGCACTCCTCGTGATTTGCGCGCTTCTCGTAGCGGCCTTTCTACCTGAAGATGGCACTGTTGGCAGTGGACGACGGGCTCCGGCAGACCTGAAGTTCGAAGTGGAGAGGGGCCGTCGCGTGGCGGGC---------------------------------------ATGTTTGACGTTTTCGGCTCCGTGAAGGGGCTTCTCAAGCTCGACTCGGTTTGCATCGACAACAATGTGTTTCGCTTACACTACAAGGCCACCGTGATCATCTTGATCGCGTTCTCGCTGCTGGTCACCTCGCGCCAATACATCGGCGACCCCATCGACTGCATCGTGGACGAGATCCCCTATTCCGTCATGGACACCTACTGCTGGATCTACTCGACCTTCACCATACCTAACCGGCTCGTGGGCCGAGTCGGCAAGGATATGGTGCAGCCCGGCGTGGCGCCGCACGTCGAGGGCCAGGACGAGGTTAAGTACCACAAGTATTACCAGTGGGTGTGTTTCGTGCTGTTCTTCCAAGCCATCCTGTTCTACGTGCCGCGCTATCTGTGGAAGACGTGGGAGGGAGGACGCGTCAAGATGCTCGTGCTGGACTTGAACTGCCCCGTGGTCGGGGAGGACTGTAAGCAAGACCGCAAGAAGCTTCTAGTCGACTATTTCTATACAAACTTGCACACTCAAAATTTTTATGCGTTCCGTTTCTTTATCTGCGAGGTGTTGAATTTTATCAACGTTGTCGGTCAGATATACTTCATGGATTTCTTCCTCGACGGAGAATTTTCCACATACGGCAGGGATGTGGTCCGCTTCACTGAAATGGAACCGGAGGAGCGGGAGGATCCCATGGCGCGTGTGTTTCCAAAAGTGACCAAGTGCACCTTCCACAAATACGGTCCCTCAGGAACCGTGCAGAAGTTCGACGGCCTGTGCGTGCTTCCTCTAAACATCGTCAACGAGAAGATCTACGTGTTTCTGTGGTTCTGGTTTGTGATCCTCTCGATTCTGAGCGCGATCTCGCTGGTGTATCGCGCTGCGGTGGTGGCAGGGCCGCGTGTGCGCCTCTACCTGCTGCGCGCGCGCAGCCGTCTCGCCCCGCAGGACCAGGTCGAAGCGGTGGCTCGTAAACTACAGATCGGGGACTGGTTTGTCCTGTACCAGTTGGGCAAGAACATCGACCCGCTGATCTACAAGGAGCTGATGGGCGAGCTGGCGGAGAAGTTCGAGGGAAAGGACACGGTGATGTCTGCCGACCTCGCTTCGCTGTTTGAGTGTCCCGTCTGTTTCGACTATGTCCTCCCACCGATCTTACAATGTCAGAGCGGGCACCTTGTGTGCTCCAGCTGCCGTCCCAAGTTGTCGTGCTGCCCGACGTGCCGCGGGCCGCTCGGCAACATACGTAACCTGGCAATGGAGAAGGTCGCCAGTAATGTCATGTTCCCATGTAAACACTCCAACACGGGTTGTACAGTTACACTTGTGCACACTGAGAAAGCAGAACACGAGGAGGCGTGCGAATTTCGACCTTACTCTTGCCCTTGTCCCGGTGCCTCATGCAAGTGGCAGGGCGGCCTGGACCAAGTGATGCAGCACCTGATGACTTCACACAAAAGCATCACTACACTTCAAGGTGAAGACATTGTGTTTCTAGCTACAGACATAAACCTACCC---------------------------CTGTTCGCGGCCGTGGCGCTGGCCATGTCGCTCAGCCTCACGGCCGGCCGCCGCGACTACAAGAACATGGAAGCCAAGCAGAACTCAGACATCTCGCTGTGGATCGACGAGCGGCAAGTCCGCATGTTTAGTGGTATTTCAATGCAAGTGTTCGCTATTCTGAACGGCCACATATCGCCGTATATCCTGGACCCGAACTTTTCGCACAAGCTACCAACCATTCCCTCGGAGGTGGGCTACGTCAACTTCACGTGGCGTTCTCGAAAGCGCTACCAGTATCACTTCGACACGCTCACTTCCTCCGACCCCAAGCTGCTCAAGCCGCCCGTCCTCTCTATCAAAACCCAGGGCCGGGTGCCTAAAGCTCCAAAAGAATTCAGTATATTTTTGATATGCCTGGGCAACAATAGCGGCGTGGCGACATTCGAAATAGGACTCGTGCTCAAAAACGGCCGCAACATCCCACTAAAAGGCACCCCTCTAAGGTTAAATCTAAAGAAGGAATGCGCACAGAGAGGTGTGTATTTAGAAAGGACAGGGCCGGACCCGGAGTGCGACAAGAAGTGCGCCAACCAAGGGTGGTGCAACGCGGAGAAGATCTGCCAGTGCCGCGAGGGCTACATGGGGCAGCATTGCCGCACGGCGCTGTGCTACCCGCAGTGCATGAACGGCGGCAACTGCACCGCGCCCGGCCTCTGCTCCTGCCCGCCCGGCTACCAGGGCCGCCACTGCGAGGGAGGAATATGCTCACAGAAGTGTCTCAACGGCGGCAAATGTATACAGAAAGACACGTGCGAGTGCCCCAAAGGTTACTACGGGCTACGCTGCGAATTTTCGAAGTGCGTGATCCCGTGCTTGGGCGGGGGGCGCTGTAAGGGGGTGAACAAGTGCCGCTGCCCGCCGGGGCTGGGCGGCGACCACTGCGAGGTGGGGGGAAAAGGCACTTTTCAACCGGATTCTGATGTTCATATATCATTCGAAGATCAACAGAAAATAAACAAATTCGCAAGATTAAATGCTAAGGTTGATGACATAAAACAAGAGCTCAAAACGAAGCAAAACGATTTAAAAAATCTGGATGAGGCAGTGGACGAATTAGGTCTTGCTGACGATACAGAGAAAATTCCTTACCTAATTGGCGAGGTATTCGTATGCCAAAGCTTGGAGGAGACCTTAAAATCTTTGGAGGTCACAAAATCAAAGAAGGATGATGAAATAAAAGAATTGCATGCAAAATATGCTGAACTGAAGTCTCAGATGGGAGAACTGAAAGTACACTTGTACGGCAAGTTTGGAAGTCACATTAATTTGGAAAATGAG---------------------------------------------------------------------------------------------------------------------------------------------------------------------------------------------------------------------------------------------------------------------------------------------------------------------------------------------------------------------------------------------------------------------------------------------------------------------------GATATGGAGGCTGCAGATTTTCTACTTAAAAGATGTGTTTTAATACATCTAAAAGATTATAAAAGTAAATTTTACGCTTTAGTATATATGATACAGAAGTTATACGATGTTGTACAGAATAAGTGTAAGGTAGAAGGTGCAGATTCAGTAATGGTACAAGAACTACAAGTGGGAGGTCATTTATACCTACAGGTTATAAAAGAGAGGTTACAAATGCTATTATACGTCATCAAAGCTAATATACTGAAAAAAGTTAAAACATCTAAGAAATTCGTCTGGTCAACGAACGAAATCCAGAACATAGTAAAAATGGCGGGCACGTTAGAACAACGTATGGAAACGTTCCTAGCGACGGGCAACGCGCCTTCGAACAACGTCAATCTCGCGCAGTACAAGGGCCTCACTATTGTTGCTGAAAACATCAACAGGATGAGATATATGTCTCACTTCAAAGCGATCCACCGCGGGTCATTCTTCATGGAGATGCGCACGACGGAGGCGCGCCAGCTGCTGCCGGACGCGTGGGGCTTCGTGTGCCCCGTGCACACGCCCGACGGCGCGCCCTGCGGACTGCTCAACCATCTCACCGTGTCTGCGCAAGTAACACAACATCCTGATCCGAAGTTATTGGAATCTTTGCCGTTTGTGTTAGAGAAATGCGGTATGCAACCAATAAGTTCAGTGTCGCAAACTCCGTTATCTCAAGACGTGTACAAGTACCCAGTGTTCATCGATGGCCGCCTCGTCGGGTACTTCCCTGAAGATACGGTGGACAAGTCCACAGCGTACTTGCGTACTTTGAAGATAAAGGGAGAAGAAATGCCTATCACAACTGAAATCGTTGTCATACCGAAGAAACAGATTTGTTCGCAATATGCCGGCGTGTTTCTATTCACAACGGAAGCTCGTATGATGCGGCCAGTCATCAACCTGAGCAGTGGCCAGCTGGAGCTGATAGGAACTATGGAGCAGGTCTACCTGGACGTGGCTGTCACGCATCAGGAGATATACAAAGGAAAAACAACACATTTGGAGCTGTCAAAGTCAGCGTTCATGAGCAATTTGGCGCAATTAGTGCCGATGCCCGACTGCAACCAGTCGCCGCGTAACATGTACCAGTGCCAGATGGGTAAGCAGACGATGGGCACGCCGATACATACATGGGCAAGCAACGCGGAGACCAAGTTATACCGGCTGCAGACGCCCGCCACGCCGCTGTTCCGCCCCACGCACTACGACCGCCTCGGCCTGGACGACTACCCGAGCGGCACTAACGCCATTGTTGCCGTCATCTCCTATACTGGCTACGATATGGAAGACGCTATGATAATCAACAAATCCGCATACGAGCGCGGTTTTGCTGCGGGTTTTGTGTATAAATCGGATTTTGTTGAACTAAAGCATTCGTCTTCATATTTCTGGCGTGATCCTTCGCGGCCTGAACTCGCTCCGCATATAGACGAGGATGGTCTGCCCGCGGTCGGGGCAAGGATACAACCAGAAGATCCTTTATATTGTTTCTACGACGGTGAGAAGAGTCAGTTCGTGGTGAGCAAGTACCACGGCAAGGAGGAGGTGGTGGTAGATAGTGTGCGTCTCTGCGGGGACTTCTCGGCCCGCGCGCCGAGGAAGGCCTGCATCATGCTGCGGATACAGCGTAACCCAACAGTGGGGGACAAGTTCGCGTCTCGCGCGGGCCAGAAGGGCATCTGCTCGCAGCTGTGGCCCGCCGAGGATCTGCCCTTCTCCGAGTCGGGTCTCATCCCCGACATCCTGTTCAACCCGCACGGCTTCCCCTCGCGGATGACCATCGCTATGATGATCGAGTGTATGGCGGGGAAAGCCGCCAGTATACATGGACATGTGCACGACGCGACGCCATTCCGTTTCAACGAACACGACACAGCCATAGAGCATTTCGGGCGTCTGCTGTCAGCCGCGGGCTACCAGCACCACGGCACCGAGCGCCTCTACAGCGGCGTCGACGGCAGAGAGATGCAGGCTGATATATTCTTTGGAGTTATACATTATCAGCGGTTACGGCATATGGTGTCTGATAAGTGGCAGGTGCGTACAACGGGCGCAGTGGATACTTTAACCCGACAGCCAGTGAAAGGCAGAAGACGAGGTGGCGGTGTCAGACTGGGGGAGATGGAGAGGGACGCTCTCATCTCTCACGGCGCGGCTTTCCTGCTGCAGGACAGACTCTTCGACTGCTCGGATAAGAGCGAGGCTGTAATATGTACAAAATGCGGCACGTTGCTTGGTCCCGTGTTGAGTAAGGGAGACAGCAATAACGACAGTTGTCGTCTCTGCGGCCAGGGCAAGTTCGCGTCAGTCTACATCCCGTATATCTTCAAGTTCTTTGTGACTCAGCTCGCGGCTGTCAATATTAATGTCAGAATCAATTGTAAC------------------------------------------------------------TGTTCATCGCAAATCCTAAGGATATACCCGATGCAAAAGCAGCAGACGGTCGCCGTGGGCAAGTCAGTGGTGCTGACTTGCCAGGCTGAGACGCAAGACCCCGCACTCGTCACGCAACCACAGTGGAAGGACCCCAAAGGATTTGTTATCAATGAAGCTGCACCTGGTACCCGGCCGGAGATCTACACGGAAGCGATGCCGGCTAAACAGTCGCAACTGCTCTACATCTCGTCCATCACTCAGGCAATGGCAGGCAATTACACTTGTGTTGCGACCTACACCAATATGCCGCTCAGCGCTAGCGTTGTCCTGGATACTTTCGTTGCAATCACCTGGGTAAATGCAAATGAAATGTTGTTTAAACGGATCATTGAAGGAAAGTCGATGTTGAACTCCGATGTCAAGGATAAGTCACCGGAGAAATGTTCTAGAAGGAAGTCGGAATGCGACGGCTGTGGAGAACATTCCACTATCTTGGAAGAAATGACGAAGATGGTGTTACTGGGAGTGGTTTTGTGGGCCGGCGTGACATTCGGCACCCACGTCGCCCCATACCCGCTCAATCTGATCGTTAGCTCAGATAAGCTCCACCCACCGCCGATGTATGACTTCCCATTCCCTAGCGCGGAGATGTTGAAACGTATCCCTCCGGTGACGACGGCGCATACTAACGGCTCGGTAGACTACAGCAAGAGGATAGTAGGGATGCTCGAGCGCTATGAGCACAACTTGCAGGTCGCGATGGTGTCGCCGAAGCAGGGTAGCGCGGCGCAGGCCTTTGCGATACAGGGTCGTCCCTCAAGCGAAGCGATGCACTACGAGAAATCCTCCATGATTATCACAAAGGCTTCTCAAAATCTAATGTGGAGAAAATGTACAAACTTTGGTTTGCCGAATGACGAGTGCGCGAGCTTCATAAGTACTCTGAACTTGCGCGAGACGGAATTCGGACCGGAGTGCGCGGCGCTGGAGCGGTTCACGTGCCGCACTAACAAGATGTCCTCCAAGTACCGCACGTTCGACGGCTCTTGTAACAACCCTGTGCGTTCCTCCTGGGGCCAAGCGCTGACCGGATTCAAACGGCTACTTCACCCGAGATATGCTGATGGTATCGAAGAACCCCGTAAATCTGTGCTGCCGAAACCGTTGCCATCAGCGCGCGTGGTCAGCGTCCAACTAACTGGCAATGTAGACAAGCCTGACGACAAGAAGACCATAGCTCTCGCCGCCTGGAGTCAGTTCCTCCATCACGATTTAGTTCATATCCCTGTTAGGAAGACTATCCACACGGATCAGCCGATTCGTTGCTGTGACGTGTCTGGTTACAACTTGGCCCCGAGGCACGTGCATCCCAACTGCATGCCGATCTCCATTCCTAGAGACGACCCGATCTTCAAAGAGGACAAGATCACTTGCATGGAGTACACTCGATCTGTCACCACATTCAGAGGCGATTGTACCTTCGGAGCTGCTGAACAGATGAACCAAGCAACTCATTTCCTAGATGGGTCTCATATCTACGGGTCTAACAGTCGTGACGCAGCCGCGCTCAGAGAGAAGACTGGCGGCTTGCTGAAGACCTCCACCATTGCTGATGAGGAGCACCTACCTCTAGCCGCCTCCCCTACTGATAAATGCCTCGTCGAAAGTAATAAGGAAGCGTGCTTTAATGCCGGTGACATCAGATCCAACATGCATCCTTGGTTAACGGGTCTGCATTCCCTATGGGTGAGGGAACACAACAGGATAGCAAGGACATTAGCTAAACTGAACCCTGAGTGGAACTCTGATCGTTTGTACCATGAGGCGAGAAGGATTGTGGTCGCTGAGTTGCAGCATATCACTTACAAGCAATGGTTGCCTGCTCTTACTGGTAAATCGTTCGATGAGATGTACGACAGTTACGATACTGGTTACAACTCTGACATCGATCCTACTGTAACTAATTCCTTCGCAACGGCGGCCTTCCACTTCGTTAATACACTCTTCGACCAGGACATTGAGTTAGTGGACGCTAGTAACCATGTAGTA---GCAGAAAGATTAAAGGACAATTACTTCAAACCTGAATTGATTGCCGTGAAGGGAGGTCTAGAGAAACTTCTTCGAGGCATGGTCACCCAGAGGAGTCAGAACTCTGATCTCAATTATGATGATGATTTACGTCACCACTGGCTGGGTGGTCTAGACGTGTTGGCGATTGACATCCAGCGCGGTCGGGACCACGGCCTGCCGGGCTACGTGCAGTACAGGACTCTCTGTGGTCTTCCACACGCTACTGACTTCCAGCAACTCTCTGATGTAATACCGCAACAGACTGTAGACAAACTATCCAAGCTGTACGACCGCGTGGTCGACATCGATCTGGTGGTTGGAATGATGGCGGAAACACCATTACCTGGTTCATTGCTGGGAACAACTGCTACTTGCTTGATAAAGGAGCAGCTATGGCGTACTCGGTCCGGCGACCGTTACTTCTACACGCACTCT---GAAGCAGGCGGATTCAGTAAACGTCAGCTAGTGGAGCTACGGCGTTCCTCTCTGGCTGCACTGATCTGTGACAACGCGGCGGTACAGCGCGTACAGAGAGATGTCTTCCAAACACCCTCGGACAGTAACCCAATGGTATCGTGTGATGAAATAAAGAGAGTAAATCTAGAAGCATGGCAAGACCCTTCACAACAACCTGATATCCTAACACGCACTAACAACTGGTTGAAGAACAAAGTCGCGAGCGCCGGCAACGTCACTAAGATGAATTCACGGTGTATTATAGTGCTAGCGGCCGCCCTCGGCGTGGCTCTCGGTCAAGAATCCTTCAAATGTCCCGATGACTTCGGTTTCTACCCACACCACGTGTCCTGCGACAAATACTGGAAGTGCGACAATGGTGTCGCTGAACTGAAGACCTGCGGTAACGGACTCGCCTTCGACGCCTCTGACTCCAAATACCTGACAGAAAACTGCGACTACCTTCACAATGTTGACTGCGGTGACAGGTCACAACTTGAACCCCCAATCTCAACCCCCCACTGCCAAAGGCTGTACGGTATCTTCGCTGATGAGAAGAAATGTGACGTATTCTGGAACTGCTGGAACGGTGAAGCCTCCCGCTACCAGTGCAGCCCCGGACTTGCCTACGACAGAGAAGCGCGCGTCTGCATGTGGGCTGACCAGGTTCCTGAGTGCAGGACTGAGGAAGTAGCCAACGGATTCTCTTGCGCTAACCCCGGTGAGGTTGCCAACGCTGGCTCCTTCAGCCGTCACGCTCACCCTGAGGACTGCCGCAAATACTACATCTGTCTGGAGGGAACCGCTCGGGAATACGGTTGCCCCATTGGCACCGTCTTCAAAATCGGAGACTCTGATGGCACTGGCAACTGCGAAGACCCCGAAGATGTTCCCGGATGCGAGGACTACTATGGCGATTTGGATCTGAAGTCGATCCGCAAGAGCGAACTCCTTGCTGGACTCCAGAGCGACGGCCAGTCCATGCCTGTTATAAAGCTTCAATCATCCGATAATGAAATTTTTGATGTTGATGTCGAGATCGCAAAATGTTCTGTAACAATAAAGACAATGTTGGAAGATTTGGGCATGGATGATGACGAAGAGGAAGTTGTTCCGCTACCAAACGTCAATTCTGCAATTCTCAAAAAGGTTATTCAATGGGCAACCTATCACAAAGATGACCCTCCATTACCCGAGGACGATGAGAACAAAGAAAAGCGCACTGATGATATTTCATCGTGGGATGCGGACTTTTTAAAAGTCGACCAAGGCACTTTGTTTGAATTAATATTGGCTGCTAATTACCTTGACATTAAAGGTTTACTGGATGTGACATGTAAAACTGTAGCCAATATGATCAAGGGTAAGACACCTGAAGAGATTCGCAAAACCTTTAATATCAAGAATGATTTCACGGCAGCTGAGGAAGACCAGGTGCGCAAGGAGAATGAATGGTGTGAGGAAAAAATGGCGTGTTTAAGTCCGAGTAGGCTCTGTGCTCGTGTTCAAGATAAGTTAATGTGTCAATTTGGACATAAAGTTCGAAGGCAAACTGTATTTGTGAAACTCAAACCTCCAGGACCAACTCCATTGCGGATATTTGGACGAACATGTCAGCGTGTGACGACATGCGGTCCAGCTTGCGGGTCAGCGGGCATGGGCCCCGCGGCTGCCGGCGCGGTGCGGCGCTTAGCCTCAAGTTTGCAGAGCACCAGCACCGGCTCGCTCCCTGACTACGGTTCACAGATCGTCGATCCCTATCGCCTGCTAGAAGACGATCTCAATGGCATCTATGAGGACATACGATCGGAGCTGGAGAGGAACACAAACCAAGCGGAACTGAACACCATAGCTACATATTACTTCGACGGACAGGGCAAGGCGCTCAGGCCGATGGTCGCTATACTAATGGCGCGAGCTGTCAATTACCACGTCTACGGCGAAAACAGTGCACTGCTGCCGTCACAGCGGCAAGTCGCGATGATCAGCGAGATGATCCACTCGGCGTCACTTATCCACGATGACGTCATCGACCAGAGCGATTTCCGGCGCGGGAAGCCCTCAGTCAACGTGCTCTGGAACCATAAGAAGGTGGCGATGGCCGGCGACTTCATCCTCGCCGTGGCGTCGATGATGATAGCTCGCTTGCGCAGCGATGAAGTCACGCTCGTACTTAGCCAGGTGGTGACGGACCTAGTGCAGGGCGAGTTCATGCAGCTCGGCAGCAAGGAGACGGAGAACGAGCGGTTCGCGCACTACCTCACTAAGACATACCGCAAGACAGCCTCGCTTATTGCCAACTCTGTCAAAGCGGTGGCGCTGCTGAGCGGCGCGGACGAGGCGACGAGCGAGCTGGCCTTCCAGTACGGACGCAACCTCGGCCTGTCATTCCAGCTGGTGGACGACCTGCTGGACTTCGTGTCCTCGGCGCAGGCCATGGGCAAGCCCACCGCCGCCGACCTGCGACTCGGACTCGCCACTGCACCTGTACTATTCGCTTGCGAAAAGTATCCAGAACTGAACCCGATGATAATGAGGCGGTTCCAAGAGGCGGGCGACGTGGAGAAGGCGTTCGAGCTGGTGCACAAGTCGCGCGGCCTGGAGCAGACGCGGCTGCTGGCGCGCAAGCACGGCGTGGAGGCGGCGCGCCTCGCCGCGGACCTCGCCGACTCGCCCTACCAGAAGGCGCTCGCCCTCACCACGGACCTCGTCCTCAACAGAATCAAG------------------CCCGAGGTACCAGCTCCCGGTTTCTCTTTTGAGAATTGTCAACGTAATGCATTCCTTGCTCAGAAAGGATTTCCTGCACCAAAGGCAACAAAAACCGGTACAACTATAGTCGGCATTATTTACGCGGATGGTGTAATTCTCGGAGCCGATACTAGAGCAACGGAGAACACTGTTGTTTCTGACAAAAATTGTCAAAAGATCCATTATTTGGCATCCAATATGTATTGCTGTGGAGCGGGTACTGCCGCTGACACCGAAATGACCACTCAGACGGTGGCATCGCAACTAGAATTGCAACGTCTACACACGGGGCGCACCGTACCTGTCGAAACGGCATCGACACTTTTGAAGCGTATGTTGTTCCGTTATCAGGGCTACATAGGAGCTGCTCTTGTGCTTGGAGGTGTTGACCGCACAGGGCCCCACATTTACTGTATCTATCCACATGGATCTGTTGACAAACTGCCTTATGCTACTATGGGCTCTGGTTCCTTAGCAGCTATGGCAGTGTTTGAATCTGGATGGAAGCCCAACTTGTCTGAGGAAGAGGGGAAGAAGCTTGTGAGAGATGCAATTGCTGCTGGTATCTTCAATGACTTGGGGTCAGGATCTAATGTGGATTTGTGTGTTATTCGTAACTCTGGTCCAGCCCAGTATTTGAGAACATATGAAGAAGCTAATATCAAGGGCAAGAAGCAGGGATCGTACAGATATCCTATTGGAACAACTGCAGTGTTGAAGCAGCGTGTGATCCCATTAGAAGTAGAGTCTGTGTCAGTGCATCCGCAACCAATGGATGTGGAGCCTTCGCACAGCATGGTGCCACAAACAAAAGTTTTCGTCGGTAGCTTGCCTCAGGGCTCCAAGCCGGAGGAGCTTCGGAAGTTATTTGAGCGGTTTGGCGTGGTTACAGAATGTGACATAATGAACAGATGCGGATTCGTACATATGCAGACCGAGGAACAGGCTGCGACCGCCATCCGTAGCTTAAACAATACGACGTTCAATGGAGGTGTTATAACAGTAGAGAGAGGCCGGATCAAGGAACGCGGGCAACGCGGCGGCGGGGCACGCGGTGGCATGCGAGGTGGAATGAGAGGATCGATGGATCGGCGCTCCGGAGGGCCGATGCGTGGAGGTCCACCGACCAGAGACGCTCCCTACATGAGGGACATGTCACTGCAAGAGCAATTTGACCAAGCGGCAGCCAATGTTAGGAACCTAAAATCACTGCCAAGCGATGGGGACTTGCTAGAACTATATGCCCTGTTCAAACAAGCTTCAGTGGGAGATGCTGACCCTGCAAACAGACCCGGAATGTTTGACTTAAAGGGCAAAGCTAAATTCGACGCGTGGAGCAAAAAGAACGGCATGTCCAAGGAGGACGCGCAAAAGGCATACATCGCGAAAGTCGAAAGTCTGGTCGCTTCTATTGGACTCCAGATGCGTATAGAAACTTGTTATTTTTGCTCATCCAGGATTTATCCTGGCCATGGAATTCAATTTGTAAGAAATGATTGCAAGATTTTCAGGTTTTGTCGCTCAAAATGCCATGCAGCATTCAAAAAGAAGAAGAACCCGCGTAAAACTAAATGGACCAAAGCGTACCGCAAGACAGCAGGTAAAGAATTGGCGATTGACCCTTCATTTGAATTCGAAAAGCGTCGCCACACACCGGTCAAATATAGCAGAGAGCTATGGGAAAAAACGATTGAAGCGATGAAGAAAGTTGAAGAGATTCGTCAGAAACGTTCAAACAACTATATCATGCAGAGATTACGGAAAGGACGCGAAGTCGAGTGGCAACGAGATGTTAGAGAAGTACAAAGGGATATTTCTCTTATTAGATCACCAGCAGCTGGTCTCAAACAGCGACAAGCAGAAGAAGAAACGGCAATGGACATTGAACCTGAAACTCTGGAGGTTATGGATGCTAAGGGTCGCAGGACGGTAGTGGAGGCTCCAGTCATGGTGCCTGCAATGAGAGAAATGATTGAGGATTGCGGGGAAGTAGACTTGATGAGGACTTGTGTACAGTTCGCGTATTTACTTGCTTCTATTGCTTATGCAAGCGCAGGAATTCTTCTGCAAAATGCGCCACAATGTCCTGAACAACACGGAGTTCAGGCGTACGCGCATCCTGAGCTCTGCGACCAGTTCTTCCTGTGTACAAACGGCACGTTGACAGTAGAGACGTGCGAGAATGGATTACTGTTCGACGGCAAAGGCGCTGTGCACAACCACTGTAACTACCACTGGGCTGTGGAGTGTGGAGAGAGAAAAGCTGATTTGACGCCGTATTCTACACCCGGTTGCGAGTACCAGTTTGGAATCTACCCGGACAGTCACGAGTGCTCCACCAGCTATGTGAAGTGCGCCTTCGGTATTCCCGAGCAGGAGCCCTGCACGCCCGGACTCGTCTATGATGAGAGGATCCACGGGTGCAACTGGCCTGATCTCCTGCAGCCTTACTGTAACCCTGAAGCTGTCATCGGATTCAAATGCCCAACTAAGGTGCCATCTCACTCGCAAGCGGCGAAGTTCTGGCCGTTCCCCAGATTCCCGGTCCCCGGTGACTGCCACAGACTGATCACCTGCGTAGAAGGTCAACCACGTTTGATCGCCTGCGGTGAAGGCAAGGTGTTCGACGATCAGAGTCTCACCTGCGAAGACCCAGAGCTGGTTCCCCACTGTGGTCATGCGATAAATGTTAACTGGAAAGACATAGCTGGATTGGATCACTTGATTCAGGAACTTCGTGAGACAGTAATCCTGCCTATACAGAAGCGGGAACTCTTTGCTGACAGTAGACTGACGCAGCCGCCCAAAGGAGTACTGTTGCATGGACCTCCAGGTTGTGGTAAAACATTAATCGCAAAAGCAACCGCTAAAGAAGCTAATATGAGCTTCATCAACCTGGATGTGTCGCTCCTTACTGACAAGTGGTACGGGGAGACGCAGAAACTGGCTGCCGCTGTCTTCAGTCTTGCAGTAAAACTGCAGCCGTGCATTGTCTTCATTGACGAGATAGAGTCGTTCCTGCGCACGCGCACGCAGCACGACCACGAGGCGACGGCCATGATGAAGACGCAGTTCATGTCCTTGTGGGACGGCCTCATCACGGACAACAACTGCACCGTCATCATTATGGGTGCTACAAACCGTCCGCAAGACCTGGACAAGGCGATCCAGCGCCGCATGCCCGCCACCTTCCACGT
[truncated: 3,952,622 more chars]
