# Supplementary material for: Miocene Diversification and High-Altitude Adaptation of Parnassius Butterflies (Lepidoptera: Papilionidae) in Qinghai–Tibet Plateau Revealed by Large-Scale Transcriptomic Data
Source: Insects. 2020 Nov 3;11(11):754. doi: 10.3390/insects11110754 (PMC7693471; doi:10.3390/insects11110754)
Supplement: Supplementary file 1 [file insects-11-00754-s001.zip › Supplementary tables S1-S7.xls]

## Sheet: Table S1
Table S1. Information of samples used for transcriptome sequencing.
Number	Subfamily/Tribe/Genus	Subgenus	Species	Main host plant	Sampling location	Latitude/ Longitude	Main altitude distribution
1	Parnassiinae/Parnassiini/Parnassius	Parnassius	Parnassius epaphus	Crassulaceae (Rhodiola, Sedum)	Gansu, China	N39.013/ E98.888	3,500 m～5,500 m, alpine
2	Parnassiinae/Parnassiini/Parnassius	Parnassius	Parnassius jacquemontii	Crassulaceae (Rhodiola)	Qinghai, China	N36.465/ E102.087	3,500 m～5,000 m, alpine
3	Parnassiinae/Parnassiini/Parnassius	Tadumia	Parnassius cephalus	Papaveraceae (Corydalis)	Qinghai, China	N38.089/ E100.658	>3,500 m, alpine
4	Parnassiinae/Parnassiini/Parnassius	Kailasius	Parnassius imperator	Papaveraceae (Corydalis)	Gansu, China	N34.302/ E103.207	2,800 m～3500 m, alpine
5	Parnassiinae/Parnassiini/Parnassius	Kailasius	Parnassius acdestis	Papaveraceae (Corydalis)	Gansu, China	N34.269/ E103.207	4,000 m～4,500 m, alpine
6	Parnassiinae/Parnassiini/Parnassius	Kreizbergia	Parnassius simo	Scrophulariaceae and Papaveraceae (Lagotis, Corydalis)	Qinghai, China	N38.089/ E100.658	>4,000 m, alpine
7	Parnassiinae/Parnassiini/Parnassius	Driopa	Parnassius orleans	Papaveraceae (Corydalis)	Qinghai, China	N36.4653/E102.08704	2,500 m～4,000 m, alpine
8	Parnassiinae/Parnassiini/Parnassius	Driopa	Parnassius glacialis	Papaveraceae (Corydalis)	Jiangsu, China	N32.072/E118.837	200 m～1000 m, subalpine
9	Parnassiinae/Zerynthiini/Sericinus	-	Sericinus montelus	Aristolochiaceae	Anhui, China	N31.348/ E118.383	lowland
10	Papilioninae/Papilionini/papilio	-	Papilio polytes	Rutaceae	Anhui, China	N31.338/ E118.382	lowland

## Sheet: S2
Table S2. Substitution model of each partition with different partitioning schemes.
Dataset	Scheme	Total Lenth	Substitution Model (AICc)
			ML	BI
Amino acid	unpartitioned	145,077 aa, 476 genes	JTT+I+G	mixed
Codon	unpartitioned	145,077 codons, 476 genes	GY+F+R4	codon
Nucleotide	partitioned by codon positions	1st, 145,077 bp, 476 genes	GTR+I+G	GTR+I+G
		2nd, 145,077 bp, 476 genes	GTR+I	GTR+I
		3rd, 145,077 bp, 476 genes	GTR+G	GTR+G

## Sheet: S3
Table S3. Summary of assembly results of transcriptome data for species.
Item	Parnassius										Sericinus		papilio	Average of Parnassius
	P. glacialis		P. orleans	P. imperator	P. acdestis	P. cephalus	P. simo	P. epaphus	P. jacquemontii		S. montelus		p. polytes
Total number of clean reads	58078158		67887602	64578298	66997138	61256404	68702470	62749958	65243576		56253056		60880890	6.44367e+07
Total length of clean data (Gbp)	8.5		9.87	9.32	9.75	8.98	9.83	9.02	9.48		8.17		8.89	9.34375
Final Assembly
Total length of unigenes (Mbp)	18.2		32.34	16.92	16.55	23.2	22.91	17.85	30.14		29.36		19.1	22.2638
Total number of unigenes	35107		64863	34570	34096	44276	44481	41777	61868		60642		30870	45129.8
Maximum length of unigenes (bp)	18973		14591	7711	10693	10026	9118	11167	15257		13786		13414	12192
Mean length of unigenes (bp)	518		499	489	485	524	515	427	487		484		618	493
N50 length of unigenes (bp)	658		609	585	584	655	648	452	584		551		925	596.875
Number of N50 sequences	6747		13903	7775	7443	9546	9302	9302	13193		12765		5441	9651.38
GC%	47.39		48.25	44.97	45.07	44.84	44.36	47.63	49.08		47.94		48.98	46.4487
Total number of predicted proteins	19371		39521	20105	18585	24288	24201	19165	37545		30627		19845	25347.6
bp = base pair; Gbp = billion base pairs; Mbp = mega base pairs.

## Sheet: S4
Table S4. Summary of functional annotation of Unigenes.
Database	Parnassius																	Sericinus			papilio		Average(Parnassius)
	P. glacialis		P. orleans		P. imperator		P. acdestis		P. cephalus		P. simo		P. epaphus		P. jacquemontii			S. montelus			p. polytes
Annotated	Number	Percent(%)	Number	Percent(%)	Number	Percent(%)	Number	Percent(%)	Number	Percent(%)	Number	Percent(%)	Number	Percent(%)	Number	Percent(%)		Number	Percent(%)		Number	Percent(%)	Number	Percent(%)
NR	18923	53.9	39121	60.31	19993	57.83	18383	53.92	22506	50.83	23163	52.07	19059	45.62	37329	60.34		27850	45.93		19434	62.95	24809.6	54.3525
Swissprot	12505	35.62	30817	47.51	12366	35.77	11687	34.28	16784	37.91	15670	35.23	10728	25.68	29546	47.76		23468	38.7		13659	44.25	17512.9	37.47
KEGG	4415	12.58	10086	15.55	5243	15.17	4948	14.51	6545	14.78	6158	13.84	4326	10.35	9563	15.46		7104	11.71		5572	18.05	6410.5	14.03
eggNOG	19018	54.17	38510	59.37	20312	58.76	18434	54.06	22697	51.26	23529	52.9	19076	45.66	36509	59.01		27865	45.95		19498	63.16	24760.6	54.3987
GO	11876	33.83	29468	45.43	12349	35.72	11497	33.72	13456	30.39	13816	31.06	11158	26.71	28820	46.58		18441	30.41		12760	41.33	16555	35.43
In all database	3605	10.27	9025	13.91	4201	12.15	3998	11.73	4733	10.69	4636	10.42	3478	8.33	8698	14.06		5452	8.99		4343	14.07	5296.75	11.445
Total annotated	19887	56.65	40208	61.99	20692	59.86	19038	55.84	24816	56.05	24831	55.82	19777	47.34	38011	61.44		31237	51.51		20252	65.6	25907.5	56.8738
Unannotated	15220	43.35	24655	38.01	13878	40.14	15058	44.16	19460	43.95	19650	44.18	22000	52.66	23857	38.56		29405	48.49		10618	34.4	19222.2	43.1262
Total	35107	100	64863	100	34570	100	34096	100	44276	100	44481	100	41777	100	61868	100		60642	100		30870	100	45129.8	100

## Sheet: S5
Table S5. Results of cross-contamination check using the CroCo program.
species	total_unigenes	nb_suspects	nb_clean	nb_lowcov	nb_overexp	nb_dubious	nb_contam	clean_percent	low_cov_percent	overexp_percent	dubious_percent	contam_percent
Parnassius glacialis	35107	15933	15512	63	8	266	84	98.8	0.17	0.02	0.75	0.23
Parnassius orleans	64863	37754	13364	16212	12	7251	915	62.39	24.99	0.01	11.17	1.41
Parnassius imperator	34570	16792	11439	2857	13	1033	1450	84.51	8.26	0.03	2.98	4.19
Parnassius simo	44481	16306	12601	2223	16	848	618	91.67	4.99	0.03	1.9	1.38
Parnassius acdestis	34096	13558	11482	1145	0	719	212	93.91	3.35	0	2.1	0.62
Parnassius cephalus	44276	13316	11559	907	0	654	196	96.03	2.04	0	1.47	0.44
Parnassius jacquemontii	61868	9155	7427	756	9	614	349	97.2	1.22	0.01	0.99	0.56
Parnassius epaphus	41777	9835	7009	1778	0	630	418	93.23	4.25	0	1.5	1
Sericinus montelus	60642	1780	1248	131	6	324	71	99.12	0.21	0	0.53	0.11
Papilio polytes	30870	2017	1040	109	8	605	255	96.83	0.35	0.02	1.95	0.82

## Sheet: S6
Table S6. Overview of the positively selected genes and their quality assessment.
Positively selected genes	Transcripts Per Million (TPM) †		Length of alignment with no indels	coverage ‡
	Average	STDEV
SHF (protein shifted)	5.56356	4.99532	966	85.64% (966/1128)
ILF2 (interleukin enhancer-binding factor 2)	14.8988	8.54316	1052	89.68% (1052/1173)
CDASE (neutral ceramidase)	8.94425	7.35399	2046	98.27% (2046/2082)
PGM2 (phosphoglucomutase 2)	11.3872	10.0328	1803	98.85% (1803/1824)
PRPF17 (pre-mRNA processing factor 17)	23.5042	15.8502	1365	79.13% (1365/1725)
†: Indicates the expression level in each focal sample using the CroCo program. If a transcript has lower TPM value than the threshold (default value: 0.2) in all samples it will then be categorized as a "low coverage" transcript. ‡: Relative coverage for each coding DNA sequence (CDS) of each species compared with CDS of orthologous gene of Papilio xuthus and Papilio machaon.

## Sheet: S7
Table S7. Amino acid substitution specificity information for positively selected sites along the lineage leading to the genus Parnassius.
ILF2	Amino acid position 149 in the CDS of AQY61716
P. acdestis	E	R	G	F	T	V	T	A	P	Q	A	A	V	R	V	L	V	T	T	L
P. glacialis	E	R	G	F	T	V	T	A	P	Q	A	A	V	R	V	L	V	T	T	L
P. cephalus	E	R	G	F	T	V	T	A	P	Q	A	A	V	R	V	L	V	T	T	L
P. epaphus	E	R	G	F	T	V	T	A	P	Q	A	A	V	S	V	L	V	T	T	L
P. imperator	E	R	G	F	T	V	T	A	P	Q	A	A	V	R	V	L	V	T	T	L
P. jacquemontii	E	R	G	F	T	V	T	A	P	Q	A	A	V	S	V	L	V	T	T	L
P. orleans	E	R	G	F	T	V	T	A	P	Q	A	A	V	R	V	L	V	T	T	L
P. simo	E	R	G	F	T	V	T	A	P	Q	A	A	V	R	V	L	V	T	T	L
Sericinus montelus	E	R	G	F	T	V	S	A	P	G	A	A	V	R	V	L	V	T	T	L
papilio polytes	E	S	G	F	T	V	T	A	A	G	A	A	V	R	V	L	V	T	T	L
Papilio xuthus	E	R	G	F	T	V	T	A	A	G	A	A	V	R	V	L	V	T	T	L
Papilio machaon	E	R	G	F	T	V	T	A	A	G	A	A	V	R	V	L	V	T	T	L
Pieris rapae	E	R	G	F	T	V	T	A	A	S	S	A	V	R	V	L	V	T	T	L
Danaus plexippus	E	S	G	F	T	V	S	T	G	A	A	G	V	S	G	L	V	T	T	L
Bombyx mori	E	R	G	F	T	V	T	G	T	S	A	A	V	S	V	L	I	T	T	L
Spodoptera litura	E	R	G	F	T	V	T	G	P	S	A	A	V	S	V	L	V	T	T	L
Manduca sexta	E	R	G	C	T	V	T	G	A	A	A	A	V	R	L	L	V	T	T	L
PRPF17	Amino acid position 289 in the CDS of XP_004922916
P. acdestis	T	W	K	G	H	S	K	G	V	A	C	V	R	W	Y	P	S	T	A	H
P. glacialis	T	W	K	G	H	T	K	G	V	A	C	V	R	W	F	P	S	T	A	H
P. cephalus	T	W	K	G	H	S	K	G	V	A	C	V	R	W	F	P	S	T	A	H
P. epaphus	T	W	K	G	H	S	K	G	V	A	C	V	R	W	F	P	S	T	A	H
P. imperator	T	W	K	G	H	S	K	G	V	A	C	V	R	W	Y	P	S	T	A	H
P. jacquemontii	T	W	K	G	H	S	K	G	V	A	C	V	R	W	F	P	S	T	A	H
P. orleans	T	W	K	G	H	T	K	G	V	A	C	V	R	W	F	P	S	T	A	H
P. simo	T	W	K	G	H	S	K	G	V	A	C	V	R	W	F	P	S	T	A	H
Sericinus montelus	T	W	K	G	H	T	K	G	V	A	A	V	R	W	F	P	R	T	A	H
papilio polytes	T	W	R	G	H	T	K	G	V	A	A	A	R	W	L	P	A	T	A	H
Papilio xuthus	T	W	K	G	H	T	K	G	V	A	A	V	R	W	L	P	S	T	A	H
Papilio machaon	T	W	K	G	H	T	K	G	V	A	A	V	R	W	L	P	S	T	A	H
Pieris rapae	T	W	K	G	H	T	K	G	V	A	A	V	R	W	F	P	N	T	A	H
Danaus plexippus	T	W	K	G	H	T	K	G	V	S	A	V	R	W	F	P	R	T	A	H
Bombyx mori	T	W	K	G	H	T	K	G	V	A	A	A	R	W	F	P	S	T	A	H
Spodoptera litura	T	W	K	G	H	T	K	G	V	A	A	V	R	W	F	P	G	T	A	H
Manduca sexta	T	W	R	G	H	T	K	G	V	A	A	A	R	W	F	P	R	T	A	H
SHF	Amino acid position 300, 304, 314 in the CDS of ABD36274
P. acdestis	R	C	R	G	V	N	R	C	R	C	P	A	G	L	G	G	R	H	C	E
P. glacialis	R	C	R	G	V	N	R	C	R	C	P	A	G	L	G	G	R	H	C	E
P. cephalus	R	C	R	G	V	N	R	C	R	C	P	A	G	L	G	G	R	H	C	E
P. epaphus	R	C	R	G	V	N	R	C	R	C	P	A	G	L	G	G	R	H	C	E
P. imperator	R	C	R	G	V	N	R	C	R	C	P	A	G	L	G	G	R	H	C	E
P. jacquemontii	R	C	R	G	V	N	R	C	R	C	P	A	G	L	G	G	R	H	C	E
P. orleans	R	C	R	G	V	N	R	C	R	C	P	A	G	L	G	G	R	H	C	E
P. simo	R	C	R	G	V	N	R	C	R	C	P	A	G	L	G	G	R	H	C	E
Sericinus montelus	R	C	K	G	V	N	K	C	R	C	P	P	G	L	G	G	N	H	C	E
papilio polytes	R	C	K	G	V	N	K	C	R	C	P	P	G	L	G	G	D	H	C	E
Papilio xuthus	R	C	K	G	V	N	K	C	R	C	P	P	G	L	G	G	D	H	C	E
Papilio machaon	R	C	K	G	V	N	K	C	R	C	P	P	G	L	G	G	D	H	C	E
Pieris rapae	R	C	K	G	V	N	K	C	R	C	P	P	G	L	G	G	N	H	C	E
Danaus plexippus	R	C	K	G	V	N	K	C	R	C	P	A	G	L	G	G	N	H	C	E
Bombyx mori	R	C	V	G	V	N	K	C	R	C	P	A	G	L	G	G	D	H	C	E
Spodoptera litura	R	C	K	G	V	N	K	C	R	C	P	V	G	L	G	G	N	H	C	E
Manduca sexta	R	C	K	G	V	N	K	C	R	C	P	A	G	L	G	G	N	H	C	E
CDASE	Amino acid position 307 in the CDS of XP_004929418
P. acdestis	K	E	R	C	F	A	S	G	P	G	V	D	M	F	D	S	T	R	I	I
P. glacialis	K	E	R	C	F	A	S	G	P	G	V	D	M	F	D	S	T	R	I	I
P. cephalus	K	E	R	C	F	A	S	G	P	G	V	D	M	F	D	S	T	R	I	I
P. epaphus	K	E	R	C	F	A	S	G	P	G	V	D	M	F	D	S	T	R	I	I
P. imperator	K	E	R	C	F	A	S	G	P	G	V	D	M	F	D	S	T	R	I	I
P. jacquemontii	K	E	R	C	F	A	S	G	P	G	V	D	M	F	D	S	T	R	I	I
P. orleans	K	E	R	C	F	A	S	G	P	G	V	D	M	F	D	S	T	R	I	I
P. simo	K	E	R	C	F	A	S	G	P	G	V	D	M	F	D	S	T	R	I	I
Sericinus montelus	K	E	R	C	F	A	A	G	P	G	R	D	M	F	D	S	T	R	I	I
papilio polytes	K	E	R	C	F	A	S	G	P	G	S	D	M	F	D	S	T	R	I	I
Papilio xuthus	K	E	R	C	F	A	S	G	P	G	R	D	M	F	D	S	T	R	I	I
Papilio machaon	K	E	R	C	F	A	S	G	P	G	R	D	M	F	D	S	T	R	I	I
Pieris rapae	K	E	S	C	F	A	S	G	P	G	R	D	M	F	E	S	T	K	I	I
Danaus plexippus	K	E	S	C	F	A	S	G	P	G	R	D	M	F	E	S	T	L	I	I
Bombyx mori	K	E	R	C	F	A	S	G	P	G	R	D	M	F	D	S	T	R	I	I
Spodoptera litura	K	E	S	C	F	A	S	G	P	G	R	D	M	F	D	S	T	S	I	I
Manduca sexta	K	E	R	C	F	A	S	G	P	G	R	D	M	F	E	S	T	K	I	I
CDASE	Amino acid position 605 in the CDS of XP_004929418
P. acdestis	S	G	H	P	R	N	S	V	R	A	G	R	W	L	A	A	V	E	R	L
P. glacialis	S	G	H	P	R	N	S	A	R	A	G	R	W	L	A	A	V	E	R	L
P. cephalus	S	G	H	P	R	N	S	V	R	A	G	R	W	F	A	A	V	E	R	L
P. epaphus	S	G	H	P	R	N	S	V	R	A	G	R	W	L	A	A	V	E	R	L
P. imperator	S	G	H	P	R	N	S	V	R	A	G	R	W	L	A	A	V	E	R	L
P. jacquemontii	S	G	H	P	R	N	S	V	R	A	G	R	W	L	A	A	V	E	R	L
P. orleans	S	G	H	P	R	N	S	V	R	A	G	R	W	F	A	A	V	E	R	L
P. simo	S	G	H	P	R	N	S	L	R	A	G	R	W	F	A	A	V	E	R	L
Sericinus montelus	S	G	H	P	R	N	S	A	R	H	G	R	W	Y	A	T	V	E	R	L
papilio polytes	S	G	H	P	R	N	S	I	R	H	G	R	W	Y	A	A	V	E	R	L
Papilio xuthus	S	G	H	P	R	N	S	V	S	H	G	R	W	Y	A	A	V	E	R	L
Papilio machaon	S	G	H	P	R	N	S	V	R	H	G	R	W	Y	A	A	V	E	R	L
Pieris rapae	S	G	H	P	R	N	S	I	R	H	G	R	W	Y	S	T	V	E	K	L
Danaus plexippus	S	G	H	P	S	N	S	P	R	H	G	R	W	F	L	S	V	E	R	L
Bombyx mori	S	G	H	P	R	N	S	V	R	H	G	R	W	Y	M	A	V	E	K	L
Spodoptera litura	S	G	H	P	R	N	S	I	R	H	G	R	W	Y	A	T	V	E	R	L
Manduca sexta	S	G	H	P	R	N	S	I	S	H	G	R	W	Y	A	T	V	E	S	L
PGM2	Amino acid position 504 in the CDS of XP_004929437
P. acdestis	E	S	G	V	Y	P	K	K	M	G	S	T	G	M	V	Q	L	N	D	F
P. glacialis	A	S	G	V	Y	P	K	K	I	G	C	T	E	M	V	Q	L	N	D	F
P. cephalus	E	S	G	V	Y	P	K	K	M	G	S	T	E	M	V	Q	L	N	D	F
P. epaphus	E	S	G	V	Y	P	K	K	M	G	S	T	E	M	V	Q	L	N	D	F
P. imperator	E	S	G	V	Y	P	K	K	M	G	S	T	G	M	V	Q	L	N	D	F
P. jacquemontii	E	S	G	V	Y	P	K	K	M	G	S	T	E	M	V	Q	L	N	D	F
P. orleans	E	S	G	V	Y	P	K	K	M	G	S	T	E	M	V	Q	L	N	D	F
P. simo	E	S	G	V	Y	P	K	K	M	G	S	T	E	M	V	Q	L	N	D	F
Sericinus montelus	G	S	G	V	Y	P	K	K	V	G	S	C	E	I	E	L	V	N	D	F
papilio polytes	G	S	G	V	Y	P	K	K	V	G	S	C	E	I	V	H	L	N	D	F
Papilio xuthus	G	S	G	V	Y	P	K	K	V	G	S	C	E	I	V	H	M	N	D	F
Papilio machaon	G	S	G	V	Y	P	K	K	V	G	S	C	E	M	V	H	M	N	D	F
Pieris rapae	G	K	G	L	Y	P	K	T	V	G	P	C	E	V	V	F	V	N	D	F
Danaus plexippus	G	P	G	E	Y	P	S	V	V	G	P	C	E	V	T	F	M	N	D	F
Bombyx mori	G	P	G	Q	Y	P	R	R	V	G	S	C	G	V	T	R	V	T	D	F
Spodoptera litura	G	P	G	Q	Y	P	K	K	V	G	D	C	E	I	V	F	V	N	D	F
Manduca sexta	G	P	G	E	Y	P	S	Q	V	G	S	H	E	M	V	F	M	N	D	F
